# Supplementary material for: Nanorods with multidimensional optical information beyond the diffraction limit
Source: Nat Commun. 2020 Nov 27;11:6047. doi: 10.1038/s41467-020-19952-x (PMC7695702; doi:10.1038/s41467-020-19952-x)
Supplement: Supplementary file 3 — Source Data [file 41467_2020_19952_MOESM3_ESM.zip]

Archive with 72 entries (53 files):
- Source data/
- Source data/Fig. 2/
- Source data/Fig. 2/d1/
- Source data/Fig. 2/d1/032619position_axis.txt
- Source data/Fig. 2/d1/032619_intensities_2D_PL.txt
- Source data/Fig. 2/d1/032619_intensity_profile_x.txt
- Source data/Fig. 2/d1/032619_intensity_profile_y_or_z.txt
- Source data/Fig. 2/d2/
- Source data/Fig. 2/d2/282915position_axis.txt
- Source data/Fig. 2/d2/282915_intensities_2D_PL.txt
- Source data/Fig. 2/d2/282915_intensity_profile_x.txt
- Source data/Fig. 2/d2/282915_intensity_profile_y_or_z.txt
- Source data/Fig. 2/d3/
- Source data/Fig. 2/d3/293815position_axis.txt
- Source data/Fig. 2/d3/293815_intensities_2D_PL.txt
- Source data/Fig. 2/d3/293815_intensity_profile_x.txt
- Source data/Fig. 2/d3/293815_intensity_profile_y_or_z.txt
- Source data/Fig. 2/d4/
- Source data/Fig. 2/d4/531511position_axis.txt
- Source data/Fig. 2/d4/531511_intensities_2D_PL.txt
- Source data/Fig. 2/d4/531511_intensity_profile_x.txt
- Source data/Fig. 2/d4/531511_intensity_profile_y_or_z.txt
- Source data/Fig. 2/d5/
- Source data/Fig. 2/d5/220620position_axis.txt
- Source data/Fig. 2/d5/220620_intensities_2D_PL.txt
- Source data/Fig. 2/d5/220620_intensity_profile_x.txt
- Source data/Fig. 2/d5/220620_intensity_profile_y_or_z.txt
- Source data/Fig. 2/f/
- Source data/Fig. 2/f/075417position_axis.txt
- Source data/Fig. 2/f/075417_intensities_2D_PL.txt
- Source data/Fig. 2/f/075417_intensity_profile_x.txt
- Source data/Fig. 2/f/075417_intensity_profile_y_or_z.txt
- Source data/Fig. 2/g/
- Source data/Fig. 2/g/443319position_axis.txt
- Source data/Fig. 2/g/443319_intensities_2D_PL.txt
- Source data/Fig. 2/g/443319_intensity_profile_x.txt
- Source data/Fig. 2/g/443319_intensity_profile_y_or_z.txt
- Source data/Fig. 3/
- Source data/Fig. 3/3b/
- Source data/Fig. 3/3b/b1/
- Source data/Fig. 3/3b/b1/433218position_axis.txt
- Source data/Fig. 3/3b/b1/433218_intensities_2D_PL.txt
- Source data/Fig. 3/3b/b1/433218_intensity_profile_x.txt
- Source data/Fig. 3/3b/b1/433218_intensity_profile_y_or_z.txt
- Source data/Fig. 3/3b/b2/
- Source data/Fig. 3/3b/b2/482118position_axis.txt
- Source data/Fig. 3/3b/b2/482118_intensities_2D_PL.txt
- Source data/Fig. 3/3b/b2/482118_intensity_profile_x.txt
- Source data/Fig. 3/3b/b2/482118_intensity_profile_y_or_z.txt
- Source data/Fig. 3/3f/
- Source data/Fig. 3/3f/f1/
- Source data/Fig. 3/3f/f1/582514position_axis.txt
- Source data/Fig. 3/3f/f1/582514_intensities_2D_PL.txt
- Source data/Fig. 3/3f/f1/582514_intensity_profile_x.txt
- Source data/Fig. 3/3f/f1/582514_intensity_profile_y_or_z.txt
- Source data/Fig. 3/3f/f2/
- Source data/Fig. 3/3f/f2/155113position_axis.txt
- Source data/Fig. 3/3f/f2/155113_intensities_2D_PL.txt
- Source data/Fig. 3/3f/f2/155113_intensity_profile_x.txt
- Source data/Fig. 3/3f/f2/155113_intensity_profile_y_or_z.txt
- Source data/Fig. S13/
- Source data/Fig. S13/b1/
- Source data/Fig. S13/b1/493321position_axis.txt
- Source data/Fig. S13/b1/493321_intensities_2D_PL.txt
- Source data/Fig. S13/b1/493321_intensity_profile_x.txt
- Source data/Fig. S13/b1/493321_intensity_profile_y_or_z.txt
- Source data/Fig. S13/b2/
- Source data/Fig. S13/b2/384121position_axis.txt
- Source data/Fig. S13/b2/384121_intensities_2D_PL.txt
- Source data/Fig. S13/b2/384121_intensity_profile_x.txt
- Source data/Fig. S13/b2/384121_intensity_profile_y_or_z.txt
- Source data/Source data.xlsx
