# Supplementary material for: Nanorods with multidimensional optical information beyond the diffraction limit
Source: Nat Commun. 2020 Nov 27;11:6047. doi: 10.1038/s41467-020-19952-x (PMC7695702; doi:10.1038/s41467-020-19952-x)
Supplement: Supplementary file 3 — Source Data [file 41467_2020_19952_MOESM3_ESM.zip › Source data/Fig. 2/d1/032619position_axis.txt]

0.000
0.010
0.020
0.030
0.040
0.050
0.060
0.070
0.080
0.090
0.100
0.110
0.120
0.130
0.140
0.150
0.160
0.170
0.180
0.190
0.200
0.210
0.220
0.230
0.240
0.250
0.260
0.270
0.280
0.290
0.300
0.310
0.320
0.330
0.340
0.350
0.360
0.370
0.380
0.390
0.400
0.410
0.420
0.430
0.440
0.450
0.460
0.470
0.480
0.490
0.500
0.510
0.520
0.530
0.540
0.550
0.560
0.570
0.580
0.590
0.600
0.610
0.620
0.630
0.640
0.650
0.660
0.670
0.680
0.690
0.700
0.710
0.720
0.730
0.740
0.750
0.760
0.770
0.780
0.790
0.800
0.810
0.820
0.830
0.840
0.850
0.860
0.870
0.880
0.890
0.900
0.910
0.920
0.930
0.940
0.950
0.960
0.970
0.980
0.990
1.000
1.010
1.020
1.030
1.040
1.050
1.060
1.070
1.080
1.090
1.100
1.110
1.120
1.130
1.140
1.150
1.160
1.170
1.180
1.190
1.200
1.210
1.220
1.230
1.240
1.250
1.260
1.270
1.280
1.290
1.300
1.310
1.320
1.330
1.340
1.350
1.360
1.370
1.380
1.390
1.400
1.410
1.420
1.430
1.440
1.450
1.460
1.470
1.480
1.490
1.500
1.510
1.520
1.530
1.540
1.550
1.560
1.570
1.580
1.590
1.600
1.610
1.620
1.630
1.640
1.650
1.660
1.670
1.680
1.690
1.700
1.710
1.720
1.730
1.740
1.750
1.760
1.770
1.780
1.790
1.800
1.810
1.820
1.830
1.840
1.850
1.860
1.870
1.880
1.890
1.900
1.910
1.920
1.930
1.940
1.950
1.960
1.970
1.980
1.990
2.000
2.010
2.020
2.030
2.040
2.050
2.060
2.070
2.080
2.090
2.100
2.110
2.120
2.130
2.140
2.150
2.160
2.170
2.180
2.190
2.200
2.210
2.220
2.230
2.240
2.250
2.260
2.270
2.280
2.290
2.300
2.310
2.320
2.330
2.340
2.350
2.360
2.370
2.380
2.390
2.400
2.410
2.420
2.430
2.440
2.450
2.460
2.470
2.480
2.490
2.500
2.510
2.520
2.530
2.540
2.550
2.560
2.570
2.580
2.590
2.600
2.610
2.620
2.630
2.640
2.650
2.660
2.670
2.680
2.690
2.700
2.710
2.720
2.730
2.740
2.750
2.760
2.770
2.780
2.790
2.800
2.810
2.820
2.830
2.840
2.850
2.860
2.870
2.880
2.890
2.900
2.910
2.920
2.930
2.940
2.950
2.960
2.970
2.980
2.990
3.000
3.010
3.020
3.030
3.040
3.050
3.060
3.070
3.080
3.090
3.100
3.110
3.120
3.130
3.140
3.150
3.160
3.170
3.180
3.190
3.200
3.210
3.220
3.230
3.240
3.250
3.260
3.270
3.280
3.290
3.300
3.310
3.320
3.330
3.340
3.350
3.360
3.370
3.380
3.390
3.400
3.410
3.420
3.430
3.440
3.450
3.460
3.470
3.480
3.490
3.500
3.510
3.520
3.530
3.540
3.550
3.560
3.570
3.580
3.590
3.600
3.610
3.620
3.630
3.640
3.650
3.660
3.670
3.680
3.690
3.700
3.710
3.720
3.730
3.740
3.750
3.760
3.770
3.780
3.790
3.800
3.810
3.820
3.830
3.840
3.850
3.860
3.870
3.880
3.890
3.900
3.910
3.920
3.930
3.940
3.950
3.960
3.970
3.980
3.990
