# Supplementary material for: Nanorods with multidimensional optical information beyond the diffraction limit
Source: Nat Commun. 2020 Nov 27;11:6047. doi: 10.1038/s41467-020-19952-x (PMC7695702; doi:10.1038/s41467-020-19952-x)
Supplement: Supplementary file 3 — Source Data [file 41467_2020_19952_MOESM3_ESM.zip › Source data/Fig. 2/d1/032619_intensities_2D_PL.txt]

1	1	3	4	4	0	1	2	1	3	2	3	2	3	1	2	2	0	3	0	2	4	2	4	6	0	2	1	2	0	2	2	0	1	2	2	2	1	0	2	0	2	4	4	2	2	3	2	1	2
1	1	2	2	3	0	2	5	2	1	0	0	1	1	2	5	1	3	2	1	3	6	5	3	3	2	2	3	2	1	1	2	1	2	0	0	5	2	2	1	3	2	5	5	4	2	1	2	3	0
4	1	3	3	0	0	1	1	1	3	1	0	1	4	1	2	0	2	1	2	2	3	2	3	1	1	1	0	2	1	4	3	4	1	4	5	2	1	1	1	1	2	2	0	2	4	2	2	3	2
0	3	1	3	2	4	0	4	3	1	3	0	3	0	2	1	0	3	1	3	2	2	0	2	2	1	1	5	1	2	2	2	1	2	1	2	1	1	3	3	0	0	3	3	6	2	1	1	4	4
2	1	1	1	1	2	3	2	2	4	1	1	1	4	4	3	3	0	2	1	3	0	0	1	4	2	0	4	2	1	3	0	1	2	3	1	3	6	2	5	2	1	5	2	1	1	1	3	2	4
2	1	1	2	4	1	2	2	2	2	3	1	1	3	2	1	2	1	0	3	1	2	2	2	3	1	0	0	2	2	6	3	6	1	2	4	2	3	0	2	1	0	2	4	2	3	4	0	1	1
3	4	1	4	1	3	2	0	2	4	2	2	4	1	2	2	4	0	1	2	1	3	2	1	2	3	3	2	1	1	3	1	4	3	0	1	3	4	1	1	1	3	3	3	2	1	4	1	3	2
0	3	0	4	2	1	4	1	3	3	3	2	4	1	0	2	3	1	4	0	3	1	2	2	3	2	5	1	1	2	4	2	5	1	1	3	1	0	1	2	0	2	3	2	3	0	0	0	1	1
4	3	2	1	0	1	0	3	2	4	2	4	3	2	3	4	3	4	1	5	1	3	2	2	4	4	4	4	1	0	4	1	2	3	3	2	1	0	0	2	2	5	1	4	6	1	3	3	3	4
2	3	5	1	1	5	3	4	3	1	2	0	2	1	1	1	1	5	1	1	2	1	1	4	1	2	2	1	4	4	1	3	3	1	6	2	2	2	2	0	3	1	3	2	1	3	1	3	5	3
0	1	1	1	1	2	2	2	1	2	1	0	3	0	1	3	1	2	0	3	4	4	1	1	1	1	0	3	1	2	0	1	3	3	1	2	5	1	4	2	2	0	2	1	2	4	1	4	2	1
3	3	2	0	6	4	1	1	2	2	5	1	2	3	1	3	1	0	1	2	3	3	3	1	3	1	1	2	4	2	4	0	3	1	2	4	3	4	2	2	3	0	4	3	2	2	2	1	4	5
1	2	2	2	1	3	2	1	3	3	2	5	0	1	3	1	2	2	4	5	3	1	2	1	5	2	4	4	1	5	2	5	4	3	3	3	4	2	1	4	1	0	1	0	3	1	0	3	1	2
1	3	3	2	1	2	3	2	2	0	1	2	6	1	3	0	2	3	2	1	2	5	1	3	4	3	6	2	4	1	4	2	1	1	3	2	0	1	2	4	3	3	1	3	5	1	3	3	2	3
0	2	8	0	5	1	3	0	4	1	2	0	3	1	3	5	4	2	1	5	1	0	3	1	1	0	2	2	5	7	1	2	2	1	1	4	2	3	0	4	0	0	1	4	3	2	1	3	2	2
1	2	0	1	0	5	3	1	3	4	1	1	2	1	2	2	2	0	4	1	3	6	6	1	2	3	4	3	4	2	2	1	2	2	3	2	1	7	1	3	4	3	7	1	2	1	0	2	2	0
3	1	0	3	2	1	2	2	6	0	0	3	4	5	1	1	2	2	1	3	7	6	1	1	5	2	6	2	2	1	2	2	1	6	2	2	2	3	1	4	4	2	5	1	3	0	3	5	5	3
2	4	3	1	2	2	1	3	4	1	4	4	3	5	2	0	0	1	0	4	1	0	3	1	1	1	2	3	5	2	2	0	3	2	3	0	3	1	4	3	4	3	3	3	3	4	2	5	3	1
4	1	1	4	2	3	1	4	3	4	7	5	1	1	3	3	2	3	1	3	4	3	4	1	3	1	1	3	3	1	1	1	3	1	3	2	5	4	1	5	2	3	3	0	1	3	4	4	4	2
3	8	4	1	4	0	3	3	1	3	0	1	1	1	2	3	1	8	5	2	2	4	1	3	3	4	3	2	1	1	2	1	2	5	4	3	2	2	3	2	2	3	1	4	3	9	2	1	3	2
1	2	0	4	5	4	1	0	3	3	4	2	3	0	1	4	3	4	2	5	2	2	2	3	0	7	3	4	1	1	3	4	1	7	4	2	0	1	1	7	2	1	3	0	4	3	5	2	3	8
2	2	0	1	4	0	2	4	3	1	4	2	5	2	6	3	5	2	2	3	2	1	0	2	5	3	1	0	0	6	7	3	2	2	3	5	3	1	3	2	2	1	3	1	3	5	5	1	1	1
0	6	4	2	4	7	4	3	4	4	2	1	1	0	1	2	1	5	1	5	6	3	4	2	1	3	5	1	4	2	2	5	1	2	3	1	3	7	1	3	4	3	1	1	2	8	5	7	4	6
4	5	4	1	4	4	7	3	9	7	3	3	9	1	1	3	2	2	5	4	2	2	0	2	1	3	5	6	2	3	3	3	4	2	2	2	3	2	8	5	4	4	6	1	2	3	3	5	3	3
3	4	4	3	4	8	1	4	3	3	3	5	2	5	5	0	2	2	2	3	2	2	4	6	4	5	2	3	2	5	10	4	4	7	4	2	3	3	5	4	1	1	6	2	7	4	4	2	7	5
3	4	3	3	2	0	2	1	2	2	2	4	4	2	2	4	4	1	2	4	5	7	4	4	2	5	6	7	8	4	3	2	4	6	3	9	3	6	0	3	3	3	3	3	14	2	4	4	3	4
1	0	5	7	3	5	4	4	2	3	5	0	2	8	4	6	4	5	5	4	4	2	4	4	2	6	7	4	3	4	3	4	4	3	3	4	5	7	2	3	1	6	7	9	4	1	4	2	4	2
5	4	7	0	2	3	4	4	0	0	1	2	0	1	7	3	3	2	1	0	2	3	3	4	2	1	6	2	3	2	4	3	4	4	3	3	6	5	7	4	3	2	2	6	4	7	7	3	6	2
3	7	2	3	2	3	1	8	3	2	3	2	4	3	4	3	3	4	4	6	6	5	5	5	3	2	4	1	2	3	2	4	3	6	5	4	3	3	4	3	3	2	5	4	0	8	2	9	7	1
3	3	3	3	2	4	6	5	5	3	7	5	4	6	2	2	1	1	6	2	8	7	5	6	7	0	5	1	1	4	2	3	5	4	3	2	4	0	4	1	2	7	3	4	1	5	4	5	6	5
6	2	4	4	5	3	0	1	7	8	2	3	2	5	3	5	1	6	6	2	2	8	7	3	5	5	2	3	3	2	2	2	7	6	2	2	4	2	2	2	1	6	6	4	7	4	6	1	1	8
4	1	6	5	4	3	5	4	3	2	2	2	4	1	2	5	2	2	2	4	4	2	5	4	4	6	3	5	5	5	3	6	4	3	8	3	5	4	1	6	3	4	5	2	7	2	1	4	6	4
4	6	5	7	4	5	7	6	1	2	6	5	3	4	2	2	2	4	4	7	3	3	3	2	4	1	4	2	1	6	2	6	3	3	5	13	2	4	5	3	8	5	1	3	5	2	4	6	3	2
1	4	1	2	7	3	3	1	3	4	5	1	2	8	4	4	5	5	4	3	3	1	6	5	7	3	5	3	8	3	4	2	4	3	12	6	7	5	2	10	6	4	3	2	2	4	8	6	4	4
3	3	5	1	1	2	3	3	6	5	8	1	5	2	6	4	6	5	2	4	5	3	6	3	7	3	3	5	8	6	6	5	8	5	3	4	4	3	5	5	6	1	2	3	6	6	8	5	6	7
7	2	3	5	3	3	4	5	6	3	3	5	2	5	6	4	6	2	4	2	2	5	2	2	2	5	6	8	8	5	7	5	3	6	3	9	3	5	4	4	3	6	2	4	4	4	5	7	3	7
8	2	6	7	4	9	1	6	2	5	2	1	5	5	5	1	5	7	4	8	6	4	5	2	2	1	5	3	8	6	4	6	6	7	5	8	3	2	4	6	3	4	10	8	3	2	9	4	2	4
0	1	3	2	7	5	4	8	3	7	8	8	4	5	3	5	5	6	1	4	3	4	3	5	3	2	5	4	8	8	5	4	9	3	5	8	5	9	3	5	7	2	7	8	3	6	4	6	8	2
4	3	6	4	9	3	6	7	2	2	3	5	6	2	5	5	4	5	3	4	3	7	4	3	4	5	6	6	5	10	7	5	6	9	9	8	6	5	7	1	5	3	2	9	5	4	2	4	5	8
5	6	3	4	6	7	6	3	2	5	7	4	3	1	5	3	2	5	4	4	5	2	8	6	3	7	1	6	3	6	7	13	7	2	3	6	3	6	6	5	3	4	2	3	2	4	10	4	9	6
1	9	2	5	5	4	8	6	9	4	6	2	2	5	4	4	7	8	1	7	5	8	4	9	6	4	4	7	6	5	3	3	12	4	3	5	6	8	10	4	2	6	3	6	6	6	7	7	10	11
1	7	4	5	3	2	8	5	5	8	3	3	6	7	4	4	4	8	1	12	4	11	7	4	5	4	2	7	3	5	5	6	10	8	4	3	2	7	5	6	2	4	5	3	5	8	7	5	3	1
6	8	7	9	0	4	5	5	4	3	6	3	3	8	3	4	6	5	7	4	6	4	7	7	1	8	8	7	5	6	5	7	4	6	7	8	7	4	5	6	10	4	5	6	6	9	6	7	10	2
5	5	4	5	6	1	2	4	2	5	1	5	7	5	7	5	4	7	2	7	5	10	5	8	4	3	3	5	5	7	11	9	8	6	11	4	6	7	12	3	5	7	9	2	5	5	3	12	7	8
3	3	2	5	5	4	5	7	0	6	4	5	4	3	4	7	12	9	7	6	5	8	3	6	5	12	1	6	9	6	6	4	5	7	8	5	8	2	6	5	4	7	3	9	7	6	7	3	7	3
6	3	4	8	8	5	5	11	4	5	1	5	8	1	2	4	3	4	3	6	8	6	6	6	6	6	3	4	6	5	8	2	11	7	5	8	2	1	3	6	8	7	9	8	9	6	11	7	11	3
5	4	3	3	7	10	9	4	8	6	7	5	4	3	5	4	2	4	6	7	6	3	7	5	4	5	6	5	3	4	3	5	8	4	10	5	10	9	2	4	7	8	11	8	4	9	9	5	8	10
10	7	4	5	3	7	6	7	7	8	4	3	6	3	3	0	4	6	5	9	5	7	6	9	4	8	4	6	1	6	6	11	9	6	3	12	4	4	8	9	7	13	4	9	3	6	5	2	4	7
2	7	5	6	6	9	9	3	6	6	5	3	6	11	6	6	6	2	6	9	13	3	8	8	5	4	3	6	8	7	3	5	5	4	7	2	9	6	13	5	4	8	9	9	3	6	7	5	13	9
3	4	2	9	6	5	2	5	7	6	7	4	3	5	8	9	6	2	3	5	7	5	13	9	9	7	5	9	8	10	5	8	12	5	13	7	10	7	11	4	7	3	7	4	3	13	7	7	8	6
5	3	7	8	3	5	6	9	8	7	4	10	9	5	4	10	11	4	10	5	5	10	6	6	2	3	7	9	4	2	7	6	7	9	9	12	7	4	7	4	7	10	10	1	2	10	4	4	2	5
5	2	2	6	4	5	8	6	4	4	4	4	6	5	4	4	7	8	3	8	5	11	11	13	7	8	7	5	6	7	7	7	5	7	7	13	7	10	9	6	5	7	8	4	9	8	10	8	9	5
7	7	6	8	12	4	7	7	6	5	6	3	3	13	7	2	7	9	6	9	13	3	6	6	5	10	6	4	6	12	5	6	4	5	9	3	11	4	6	6	6	5	8	5	11	1	4	12	9	10
6	5	3	8	9	7	7	9	8	5	2	4	6	5	18	9	8	3	7	8	3	4	4	11	7	6	10	12	9	4	8	10	9	9	2	7	8	7	6	10	11	3	7	5	5	4	6	8	9	5
5	5	7	7	6	9	7	6	3	9	9	7	1	6	8	3	6	8	5	11	10	4	9	8	8	8	7	6	13	5	6	13	8	12	8	9	4	12	12	2	7	8	8	7	10	8	7	9	6	12
8	6	5	10	10	5	6	2	4	8	5	9	5	10	7	8	5	6	8	3	6	6	5	6	6	5	9	6	11	9	3	7	7	5	6	12	6	5	7	8	4	8	11	10	3	9	5	8	7	8
4	6	5	8	7	8	7	3	4	11	8	10	7	3	9	7	4	10	6	6	3	6	12	12	5	6	6	8	5	5	6	11	7	6	8	7	6	4	11	8	7	6	4	5	7	8	9	9	8	11
10	9	7	2	11	8	6	6	5	7	6	4	6	5	5	8	4	7	7	5	4	4	9	7	8	10	8	5	9	6	9	4	9	6	6	10	12	1	9	5	9	5	7	5	7	9	7	6	9	12
5	4	4	5	6	8	7	4	4	9	4	7	10	9	9	8	7	7	9	5	8	5	11	4	10	7	9	12	8	7	6	8	8	11	10	9	8	10	8	7	12	6	7	9	12	13	5	6	5	15
1	10	8	12	5	4	7	4	4	4	8	7	3	7	6	7	4	3	10	4	9	9	2	5	4	10	4	7	9	13	13	10	9	9	12	7	9	3	11	8	8	12	6	9	11	7	11	5	9	7
5	2	5	6	8	7	3	10	11	6	4	3	7	4	7	8	6	8	10	11	7	9	9	10	5	11	8	10	7	7	9	8	5	10	12	8	5	5	9	10	8	6	9	7	13	13	14	14	7	9
5	5	7	6	7	4	7	8	6	12	5	8	12	11	11	9	6	10	6	6	5	10	7	7	12	3	15	16	6	7	9	6	12	9	7	12	6	11	11	8	14	9	11	9	8	13	10	10	11	10
3	14	2	5	6	2	6	4	4	10	8	14	11	6	5	8	14	9	7	9	9	9	14	8	7	9	6	18	16	10	11	9	13	10	6	10	7	10	8	6	8	7	14	8	5	8	7	12	7	6
3	13	10	8	4	6	4	8	5	14	10	10	8	14	5	6	4	3	9	12	8	9	9	11	13	10	9	4	10	12	10	10	8	11	4	9	8	8	6	15	8	13	3	11	7	6	8	5	10	6
11	9	6	9	9	7	7	4	13	4	6	10	2	13	6	10	6	9	9	11	6	10	12	4	6	10	8	8	13	14	9	7	10	11	6	15	6	13	7	12	6	10	11	14	10	9	2	11	12	7
5	10	13	9	6	8	6	8	4	10	10	10	9	10	13	10	6	13	10	8	13	10	10	9	7	11	12	7	8	10	15	15	10	5	11	13	13	11	7	7	7	8	8	8	6	7	13	9	16	12
10	10	7	5	8	9	9	12	12	8	8	8	8	10	12	6	13	9	10	10	11	8	6	7	13	10	7	7	7	13	11	8	8	10	9	6	16	12	7	9	9	10	7	7	11	16	5	9	11	12
5	9	9	12	4	6	10	13	8	10	12	9	5	14	7	7	10	6	12	8	5	10	11	11	10	15	11	14	4	8	12	15	12	5	6	12	14	13	10	11	5	15	12	9	9	10	11	10	3	11
6	11	7	7	9	13	4	9	9	7	9	11	3	6	12	10	6	9	8	10	5	11	16	9	15	6	10	10	10	9	9	10	5	11	9	13	9	6	12	15	9	13	10	11	10	8	11	10	20	16
8	9	8	11	11	10	12	8	8	9	11	11	6	14	6	6	10	8	17	9	9	12	5	6	12	11	13	10	12	6	11	4	15	18	11	15	13	12	10	5	10	14	10	15	9	9	11	14	12	8
11	12	4	10	9	8	10	5	12	6	8	15	15	9	7	5	11	10	6	10	9	15	15	10	10	11	9	5	7	11	11	12	14	11	9	10	10	11	7	15	12	9	12	14	6	9	11	13	13	13
10	7	10	10	18	6	15	12	4	9	12	7	9	5	10	12	5	9	10	12	8	4	7	20	7	13	8	14	8	13	10	13	7	15	14	5	12	10	14	11	14	15	9	17	16	8	13	18	13	11
11	4	8	11	8	14	11	11	1	9	8	10	13	11	10	13	9	9	11	3	12	12	14	10	23	11	7	13	6	14	15	12	10	14	15	14	6	15	15	14	8	15	10	8	12	11	9	16	14	11
7	9	5	5	8	8	7	8	9	18	10	8	13	14	13	6	7	11	13	8	11	10	11	8	11	6	14	17	19	10	19	14	10	12	15	7	14	14	8	10	13	6	16	11	13	16	13	5	21	12
12	5	7	13	11	11	12	13	8	11	14	9	10	10	9	10	7	7	9	12	8	11	11	14	11	9	13	16	14	16	9	12	18	11	15	17	6	11	9	14	10	8	14	17	12	13	13	10	13	12
9	5	8	16	11	4	10	10	7	9	11	10	10	12	8	13	8	6	16	13	13	13	10	22	12	9	13	10	18	17	11	10	21	14	8	11	14	16	9	10	10	16	9	8	10	12	16	12	18	8
10	9	9	9	18	8	12	7	8	11	7	8	9	7	10	14	12	10	13	12	15	17	4	6	16	12	15	12	21	12	17	11	11	6	7	8	14	14	11	20	14	17	18	10	9	12	11	10	19	13
9	5	11	12	8	12	10	6	4	12	8	9	12	10	10	16	13	12	10	13	10	10	11	8	15	14	17	8	14	14	9	13	15	7	17	14	14	16	14	14	21	13	12	13	11	14	17	18	10	7
10	10	9	10	10	13	14	15	10	10	13	17	6	11	16	10	15	18	15	17	15	13	15	5	11	12	16	19	13	17	14	14	17	12	16	15	11	16	11	13	20	10	9	15	16	14	14	26	17	17
16	17	14	16	12	9	7	10	10	7	14	7	16	6	9	8	18	9	8	11	15	7	15	10	12	17	10	24	9	20	14	21	16	16	17	16	12	10	10	8	14	12	13	15	21	14	6	13	11	13
18	9	12	14	8	9	7	15	7	10	12	13	13	11	12	15	16	15	12	18	14	11	10	12	14	25	11	13	14	9	10	20	19	10	6	14	16	19	16	11	17	13	14	5	12	15	10	20	18	13
14	13	17	5	14	9	10	10	14	15	15	16	13	13	18	14	13	13	10	13	13	8	18	14	17	12	12	11	16	15	12	7	12	10	17	16	11	18	10	15	23	20	18	11	20	12	14	13	13	20
12	14	15	11	13	10	10	12	10	13	10	11	10	11	16	16	20	11	16	18	10	6	11	26	14	14	17	19	15	12	25	20	16	18	21	13	14	17	19	13	25	16	10	11	12	19	7	16	12	18
10	10	10	17	15	10	15	11	20	10	11	17	19	16	14	12	16	9	12	15	8	11	20	20	12	12	18	15	11	12	20	18	10	19	19	14	14	8	14	15	26	12	22	14	16	11	23	21	9	19
17	11	19	20	13	11	11	14	9	14	11	14	13	11	13	11	13	17	19	9	18	15	17	19	13	15	23	15	15	11	15	13	14	10	16	21	12	12	15	18	17	9	27	15	12	14	18	10	23	13
14	16	13	15	18	8	15	14	13	8	21	16	19	19	17	11	18	16	13	15	12	11	12	20	15	20	10	18	13	12	15	14	12	14	15	18	19	15	18	11	11	11	17	21	21	19	16	15	19	10
16	5	12	13	14	15	8	9	20	21	14	15	11	12	16	9	16	16	12	15	15	20	15	17	20	18	13	14	22	17	16	22	15	17	13	17	8	14	12	17	10	13	18	17	21	17	10	14	22	17
15	12	16	15	16	11	22	16	15	19	15	15	13	19	9	14	17	15	19	18	15	16	19	15	25	23	19	15	9	19	16	7	15	8	23	22	16	16	15	11	13	22	20	18	20	18	21	14	20	21
13	4	12	15	11	12	15	14	12	14	20	16	16	17	8	10	11	16	9	21	12	14	18	21	8	11	14	17	13	19	20	18	21	16	20	22	18	16	27	19	11	16	18	20	20	14	13	18	20	17
18	9	18	12	14	12	15	19	21	14	13	16	18	13	18	12	12	15	17	21	20	17	16	20	20	18	16	12	25	6	16	23	10	16	18	21	14	23	22	25	24	20	14	14	13	15	18	22	20	14
17	10	16	16	20	22	18	13	20	17	15	18	14	16	11	11	23	18	19	14	6	25	17	22	8	16	19	22	20	18	19	19	17	15	16	15	13	13	19	16	20	23	18	17	20	22	21	16	18	24
21	14	21	11	13	18	16	23	14	21	15	20	24	14	13	18	22	17	13	16	12	15	9	11	19	19	18	24	22	20	17	17	12	15	26	22	18	24	15	24	17	14	18	22	26	18	18	16	22	16
20	11	13	15	18	14	18	25	10	19	16	13	23	19	16	19	12	15	20	11	12	14	12	15	21	19	13	19	24	16	21	35	19	18	21	20	16	17	24	20	15	18	21	16	26	23	12	20	12	16
11	14	19	23	11	22	14	17	15	14	15	17	18	16	12	18	12	21	19	27	9	14	12	20	20	22	20	18	21	13	23	21	25	28	25	23	17	14	15	17	18	17	15	17	22	28	20	22	17	25
22	12	24	14	11	14	19	20	16	15	27	13	18	16	11	15	12	20	23	17	16	16	13	21	26	28	20	14	22	18	15	20	10	16	24	19	22	18	19	18	19	18	19	18	16	15	19	18	20	19
20	12	23	19	24	13	19	23	15	20	17	12	16	15	16	16	17	18	24	14	19	17	20	20	15	12	20	20	22	21	15	10	30	25	20	12	20	26	12	17	23	23	20	19	17	17	24	10	22	22
14	20	14	24	18	21	19	17	18	18	14	19	20	21	22	15	20	27	25	21	17	14	22	24	19	24	19	19	13	15	20	17	19	14	24	18	19	19	16	15	16	24	24	15	17	22	15	15	20	24
11	16	20	14	19	13	11	20	14	16	20	13	26	14	20	15	16	15	16	16	29	13	16	18	17	18	21	21	16	20	16	26	20	19	14	27	14	21	24	19	23	17	22	19	19	17	18	14	19	25
11	12	17	18	23	19	15	16	21	15	24	16	20	17	21	20	21	12	23	14	12	17	30	15	23	14	16	19	20	22	28	21	28	24	23	31	27	25	23	20	15	19	24	21	24	15	12	21	21	22
16	18	16	19	15	11	12	17	16	18	21	13	32	14	16	21	21	27	24	23	13	23	24	20	19	14	23	26	23	22	25	24	21	24	14	20	26	25	23	19	20	18	19	35	27	28	18	21	18	20
20	17	11	14	28	18	14	23	15	23	19	23	20	16	22	22	24	17	25	27	15	16	24	26	23	22	30	14	16	19	24	21	30	20	22	26	18	23	16	19	19	36	22	20	19	28	21	25	27	20
12	22	15	19	23	12	24	25	15	23	19	18	21	16	21	18	24	25	18	17	23	14	18	24	18	23	19	18	19	26	28	25	16	20	35	25	24	27	19	30	29	18	37	28	31	17	13	27	17	21
15	18	21	21	16	17	15	18	24	16	17	24	16	25	22	23	25	31	21	17	21	24	18	20	24	25	19	26	22	19	22	20	16	33	23	21	24	16	22	25	22	22	19	17	16	20	29	24	27	25
13	10	13	19	15	19	18	14	20	23	20	32	22	27	26	18	27	22	21	20	25	27	28	25	22	20	21	26	19	31	22	29	28	17	23	24	32	23	22	26	25	35	30	21	27	18	16	33	17	24
18	21	26	17	17	20	17	22	21	16	21	19	14	22	28	23	23	26	17	11	26	18	18	22	31	42	17	22	29	32	25	24	21	26	28	25	25	37	29	23	29	26	23	24	22	20	26	17	23	24
17	15	18	20	23	15	24	21	22	20	28	18	26	21	24	20	21	25	26	20	24	30	28	34	25	20	22	22	23	20	30	28	28	24	25	25	27	29	27	22	26	22	37	38	20	25	17	28	23	19
22	18	25	25	23	26	17	19	22	22	16	23	30	26	21	24	25	30	21	22	27	37	21	21	29	26	26	24	31	29	21	34	22	28	38	27	40	33	31	35	22	18	28	26	27	31	40	28	31	26
20	19	25	20	18	35	15	23	15	27	21	25	28	24	30	17	26	16	30	29	37	26	36	33	25	27	30	29	34	29	32	33	31	37	30	27	28	31	30	32	37	31	24	34	32	36	40	28	25	27
26	21	25	16	28	20	30	24	26	26	28	21	27	20	24	27	36	18	18	35	29	27	46	34	29	30	31	32	29	29	43	30	31	26	18	37	29	28	31	23	20	35	31	27	36	36	34	24	26	24
26	18	17	33	22	24	27	19	23	16	28	22	22	22	29	36	28	29	24	32	25	29	26	18	26	28	27	31	39	38	30	30	31	23	29	43	33	31	34	25	38	49	33	38	33	32	30	25	23	29
19	22	22	16	20	26	18	26	16	21	32	27	27	30	31	28	31	30	21	22	32	32	35	29	42	34	40	36	26	35	32	30	35	38	42	36	32	41	32	31	29	37	38	41	40	37	31	29	27	41
24	25	29	16	29	23	33	31	21	23	27	31	26	27	36	41	21	24	31	30	31	44	34	46	32	39	33	32	30	28	32	34	41	22	43	34	29	31	40	39	45	26	24	35	25	30	25	22	27	33
21	29	26	14	26	18	26	19	26	27	31	41	28	37	26	29	28	24	29	44	39	35	41	39	33	30	35	35	36	27	39	38	32	38	41	29	42	32	26	36	53	32	44	32	43	30	44	21	36	42
29	26	21	12	26	25	27	33	27	21	31	35	40	34	29	31	37	38	38	31	42	43	35	38	39	44	39	50	43	48	36	50	36	38	49	32	49	45	34	44	36	47	29	35	39	30	32	46	51	43
28	24	24	26	23	26	15	32	35	31	38	33	26	29	36	29	31	41	42	29	37	50	33	33	45	41	46	44	51	42	46	44	40	39	26	36	45	41	32	36	45	40	42	37	27	33	40	39	27	41
26	24	22	30	38	33	34	31	26	30	32	35	37	43	43	23	30	43	40	34	46	40	40	47	44	35	47	45	51	45	52	59	45	37	47	40	30	38	47	48	46	45	30	39	30	39	45	40	41	50
31	26	31	28	27	34	26	30	35	32	35	45	40	46	41	34	39	50	41	51	47	70	42	67	51	56	49	50	68	53	44	40	54	42	37	45	43	58	48	41	57	43	45	33	43	44	45	49	49	35
32	24	36	34	38	38	35	50	39	32	40	36	40	44	45	35	55	47	56	45	50	51	55	59	44	51	54	53	57	47	60	41	57	60	64	57	53	40	47	48	60	43	50	34	49	31	44	50	39	49
30	26	38	37	19	29	40	37	38	31	37	33	43	47	43	50	40	47	61	44	46	56	48	51	58	50	45	61	58	71	47	38	45	48	58	58	50	46	50	53	49	43	49	44	57	53	53	55	38	34
32	23	25	34	30	46	43	38	46	46	38	47	32	45	56	35	57	52	37	59	55	63	72	53	60	49	47	63	61	55	64	59	58	59	55	65	56	54	57	69	62	62	55	58	64	64	50	63	40	55
34	24	26	39	50	28	41	37	46	51	47	50	56	54	47	58	57	53	51	63	56	68	53	64	68	58	66	70	53	76	72	56	77	67	73	86	68	50	55	63	58	70	60	57	50	54	54	58	53	41
34	30	29	39	30	34	48	42	38	46	61	55	48	45	44	52	59	52	54	68	61	50	51	75	65	60	71	77	73	70	73	80	77	71	79	61	75	66	75	61	62	83	59	64	63	68	56	55	52	40
26	47	53	48	36	49	40	47	47	41	65	53	61	56	42	54	60	70	65	64	69	80	69	69	81	67	79	79	88	87	79	75	84	90	66	84	64	71	86	81	75	71	77	66	54	68	69	49	71	63
54	41	29	46	44	38	47	43	49	55	60	55	50	59	71	67	66	73	61	64	71	57	71	73	79	92	88	84	73	87	98	81	87	100	80	97	73	70	86	85	85	71	71	88	87	62	77	71	50	57
39	32	33	36	47	59	43	46	60	54	61	55	60	65	65	74	61	60	69	86	69	88	88	80	83	76	82	82	89	67	90	92	92	83	84	85	98	108	88	83	96	78	90	82	75	87	67	76	65	52
43	44	47	47	48	48	54	61	54	49	56	60	65	74	69	65	66	82	72	93	60	84	89	83	83	87	107	109	91	109	97	98	112	89	105	87	100	82	86	86	97	75	99	97	75	84	84	74	71	72
38	33	52	38	50	58	44	43	54	52	69	72	70	71	82	71	73	78	97	87	100	95	92	99	91	115	83	106	111	94	94	116	97	97	115	104	99	105	82	95	102	86	80	89	84	87	86	74	77	67
31	42	53	52	51	47	43	52	66	60	64	70	58	72	66	93	97	96	85	89	80	103	98	96	87	124	124	108	117	117	92	126	107	120	106	128	126	130	102	110	95	82	93	120	94	84	78	88	68	73
58	34	49	52	58	63	57	64	85	78	83	63	77	94	80	87	105	84	99	112	88	106	106	131	121	121	111	130	125	101	109	114	128	132	137	118	116	114	102	122	122	103	96	97	91	118	99	97	107	71
33	67	70	48	57	62	62	72	83	79	77	94	75	84	101	96	92	108	97	110	111	104	97	114	126	103	118	127	111	138	125	136	142	120	130	117	126	127	125	110	92	119	108	103	91	99	99	105	89	84
45	66	74	64	79	55	74	70	57	81	115	96	87	81	85	106	104	103	111	111	135	112	131	113	130	137	144	138	147	123	156	131	144	132	155	144	119	118	133	114	121	124	90	117	107	105	97	91	117	98
55	50	54	70	60	61	68	75	83	76	88	90	90	110	126	123	89	131	133	138	108	109	135	135	138	147	150	138	131	117	148	176	149	151	154	157	121	129	114	137	151	138	142	130	131	121	126	108	109	100
41	61	64	72	58	76	78	69	92	91	75	101	120	109	109	103	122	113	127	118	132	138	143	117	150	159	162	171	150	137	184	152	151	157	142	121	142	147	144	148	147	147	129	135	113	123	136	138	105	110
62	57	51	66	78	87	78	70	100	68	111	93	110	100	120	134	146	142	125	116	165	121	145	148	137	147	148	187	184	173	179	182	172	165	145	162	161	136	158	127	146	138	130	122	161	119	132	97	117	113
62	71	81	90	82	73	78	93	85	73	97	99	111	124	115	136	125	134	142	155	147	159	143	170	176	195	196	175	167	175	180	158	162	183	156	176	177	189	164	158	153	150	154	148	141	131	130	125	110	103
62	69	59	70	85	81	100	91	97	126	102	120	115	146	115	142	173	156	161	158	140	162	157	174	171	182	195	180	162	184	197	199	172	191	189	190	176	198	185	176	165	147	149	136	151	137	158	126	131	145
72	84	68	65	83	67	89	112	105	104	106	118	120	121	128	138	161	166	149	151	160	144	164	170	163	185	178	187	214	201	216	195	188	174	203	198	191	185	148	188	181	173	193	144	156	148	138	131	126	119
50	78	90	95	90	95	95	110	111	110	136	133	120	138	133	148	146	146	169	189	176	194	197	198	194	201	222	199	187	203	197	218	243	202	202	196	198	169	179	207	161	186	172	141	173	164	143	140	140	158
71	102	82	91	89	86	100	107	113	118	134	122	135	159	148	169	150	159	176	186	185	199	185	215	204	206	207	202	188	235	238	205	232	219	211	201	233	204	177	189	211	185	189	185	157	162	157	156	160	154
79	74	89	86	96	88	120	120	120	111	145	140	176	147	187	171	188	150	157	189	178	217	205	201	237	256	226	240	213	258	226	224	199	214	215	221	198	206	211	207	221	190	203	177	163	170	175	178	152	153
89	85	75	77	110	106	114	135	116	113	137	168	154	150	161	165	177	210	208	182	173	207	210	208	236	234	234	243	234	201	244	220	263	211	235	234	222	232	216	219	197	207	203	181	218	177	188	176	165	152
85	77	110	91	115	119	109	124	122	132	157	130	171	158	142	200	190	179	187	220	220	212	204	208	234	243	257	245	247	226	258	229	243	221	257	240	248	223	221	213	195	232	232	189	205	180	173	161	161	161
81	106	74	98	104	113	102	130	105	124	128	157	173	159	190	198	188	179	191	227	199	218	237	236	235	247	239	283	259	271	286	257	274	266	262	249	247	257	228	218	245	259	241	228	200	187	201	193	149	159
98	99	90	97	99	127	135	148	125	140	141	174	177	175	161	200	195	206	226	217	229	235	234	235	227	238	243	308	277	293	263	249	274	248	265	252	278	229	232	234	237	236	222	221	185	182	183	181	169	182
91	86	98	117	108	119	122	111	145	135	167	137	175	186	216	218	194	212	224	241	244	248	239	273	267	283	259	283	285	305	276	253	281	253	257	284	260	256	244	256	267	249	211	241	207	209	188	190	180	171
114	110	101	112	99	132	119	141	179	163	154	177	184	193	181	218	206	217	226	258	251	221	249	226	267	255	266	282	304	286	296	281	301	283	283	300	290	298	281	262	253	270	228	231	223	214	209	234	180	182
86	126	105	102	116	126	134	145	142	152	167	177	196	192	211	197	214	231	239	260	278	262	271	295	260	282	290	277	287	323	302	299	297	287	278	292	262	237	270	243	268	267	251	252	243	231	192	229	193	209
90	109	97	124	120	130	147	148	160	162	195	196	188	197	205	209	276	240	243	236	265	304	272	306	278	252	291	319	291	289	273	285	292	256	252	288	263	280	289	286	257	259	239	258	219	212	207	233	220	224
112	132	124	118	138	145	118	150	183	161	174	208	177	194	222	198	240	241	249	266	260	257	280	279	299	279	274	334	270	268	327	265	288	258	298	264	314	294	308	279	250	249	260	280	248	237	245	260	195	193
100	103	122	125	123	142	143	179	155	180	179	191	204	194	208	239	196	240	281	260	291	251	295	300	306	298	293	286	255	287	260	274	306	306	318	298	311	290	277	260	275	287	255	295	220	258	223	236	215	222
96	112	117	127	158	162	162	156	191	178	164	194	192	218	220	246	240	255	256	257	295	309	293	297	307	305	282	266	271	310	261	235	275	266	293	297	292	293	254	289	280	322	286	252	282	249	217	227	221	213
99	124	124	125	113	144	151	160	186	190	204	204	187	220	218	240	284	256	272	281	268	313	273	294	297	303	327	285	273	279	253	210	265	253	269	263	294	294	302	287	278	290	275	273	272	261	251	237	242	231
109	118	122	120	136	140	143	192	193	183	208	215	228	216	231	252	220	264	259	262	259	272	314	294	307	296	298	286	231	214	198	187	202	232	297	290	315	275	326	300	306	303	278	267	259	252	224	236	220	229
113	125	116	151	147	143	157	171	157	171	189	210	219	206	253	216	252	238	242	275	292	288	277	307	287	303	313	280	241	197	222	181	186	252	231	289	289	295	248	322	300	284	292	281	260	236	245	239	228	192
95	120	128	144	129	150	189	141	172	208	232	200	181	203	223	256	271	259	259	293	268	287	278	296	289	286	275	258	259	221	199	143	176	214	229	236	288	263	288	284	268	291	299	299	271	243	269	233	236	217
121	123	122	131	136	160	181	162	177	177	191	201	216	232	229	253	253	266	286	274	261	312	286	314	295	288	248	259	181	208	169	169	188	205	293	253	307	285	310	323	287	273	291	261	290	267	259	264	224	241
107	100	137	120	134	151	162	183	178	159	189	195	211	239	245	256	283	249	268	280	297	277	291	304	318	321	245	283	227	201	212	195	187	192	240	262	316	295	286	321	309	335	274	274	275	239	281	240	251	227
103	112	122	111	116	150	148	158	170	190	206	201	218	229	236	268	269	315	276	285	310	325	294	297	276	282	285	215	263	200	198	187	214	232	271	258	281	273	339	300	292	282	305	281	279	268	261	226	233	232
99	141	123	113	132	150	168	191	189	194	226	195	219	272	219	260	273	281	286	279	301	296	293	313	309	294	279	259	207	204	179	186	170	241	258	253	308	255	314	328	294	289	279	268	281	288	229	239	207	234
113	115	114	118	159	152	160	180	179	165	225	228	226	221	246	285	256	285	277	294	293	310	287	313	321	301	270	252	188	183	166	161	179	231	288	280	283	309	339	298	295	287	320	264	281	286	247	237	237	216
87	104	103	137	144	155	150	187	178	194	198	193	216	232	232	239	268	284	310	276	285	282	316	289	285	279	243	294	201	186	172	162	184	249	255	287	282	288	312	291	288	331	283	283	279	288	262	254	236	211
94	123	116	127	126	171	155	157	196	196	184	197	209	204	228	260	259	267	259	290	301	345	301	315	305	294	305	277	233	201	199	194	174	249	282	265	318	295	301	304	272	289	274	251	231	252	246	249	238	210
82	117	119	146	119	148	170	152	172	190	197	204	197	215	243	214	264	264	288	304	277	304	318	294	316	297	238	276	228	236	216	222	229	241	286	297	282	300	276	280	300	293	296	264	252	250	267	241	247	222
109	98	115	125	147	149	152	145	174	180	195	201	195	222	222	254	241	260	263	255	291	272	305	285	313	304	295	294	242	257	241	268	233	280	282	266	286	303	290	276	291	306	266	263	248	279	225	208	215	185
99	120	113	110	146	143	139	160	166	172	180	212	197	200	229	230	236	246	227	279	270	267	322	296	307	268	279	263	306	276	273	245	263	298	274	324	285	290	274	272	280	330	262	268	223	254	229	229	226	213
91	117	102	129	119	162	149	149	155	184	198	176	209	213	231	222	245	262	248	255	269	276	274	270	326	328	284	323	275	311	298	282	241	270	296	301	330	298	278	283	268	265	273	241	246	250	208	211	217	215
82	88	113	114	124	130	174	153	147	159	168	169	200	193	192	218	238	234	229	277	255	274	298	293	269	264	265	282	303	320	282	282	298	316	301	277	296	255	274	278	292	287	248	270	250	241	213	243	211	191
78	113	106	132	141	137	142	174	153	175	195	172	186	176	199	221	222	213	262	251	283	241	305	289	284	316	316	286	265	299	298	302	301	311	283	283	301	278	245	295	255	238	228	217	249	225	201	211	201	191
80	110	118	91	112	124	144	133	135	171	186	135	204	204	220	193	215	226	225	280	223	236	265	278	276	279	301	307	271	290	286	294	297	291	259	280	295	276	271	258	296	241	260	265	226	228	218	186	227	200
87	87	110	92	137	128	150	115	138	137	179	177	167	203	176	193	242	223	211	249	251	233	260	243	261	259	261	292	269	261	280	267	279	282	269	293	274	292	255	239	255	240	258	215	229	221	204	194	212	180
77	92	85	113	123	130	128	114	146	141	157	179	184	174	181	218	214	187	238	215	242	232	254	262	278	254	275	239	280	242	262	307	269	230	262	295	275	283	273	235	197	251	240	251	209	215	211	200	202	176
85	101	114	112	124	111	117	138	126	140	156	166	172	180	174	195	211	207	202	245	239	202	200	243	228	276	266	261	263	247	293	245	256	260	231	256	284	255	226	231	241	228	230	207	214	190	199	181	165	165
104	102	95	93	100	103	129	127	108	144	162	148	155	202	180	163	204	181	212	210	264	216	247	241	268	256	260	236	249	256	264	259	247	269	254	247	258	251	216	220	229	226	206	184	185	209	178	154	192	178
86	69	85	100	94	95	127	93	124	144	169	160	158	167	184	192	195	180	226	211	219	202	230	202	252	249	216	241	229	247	245	209	231	232	212	228	268	245	245	244	191	203	189	203	208	167	176	176	169	162
90	102	91	97	104	111	105	144	121	136	153	169	146	145	150	190	188	210	234	167	201	196	216	213	209	256	259	215	235	253	258	221	217	242	215	229	216	229	224	208	202	223	211	193	175	178	181	177	175	133
78	89	74	95	89	104	119	127	121	119	130	137	179	166	172	168	180	172	172	197	215	211	201	209	192	211	209	246	241	215	215	222	222	234	212	198	205	208	203	197	192	204	207	173	205	159	164	165	147	144
86	76	97	91	92	89	119	104	130	112	125	123	105	149	147	155	156	158	172	193	203	204	213	208	196	197	198	204	217	229	223	235	223	216	229	199	192	203	204	200	195	184	165	187	142	161	134	156	138	149
75	73	75	87	93	112	106	80	123	119	127	138	150	134	131	165	135	206	208	163	181	185	149	184	189	217	205	187	227	200	203	219	211	213	188	243	208	197	173	176	170	181	164	180	152	136	149	144	137	109
73	77	82	68	83	104	89	100	118	117	117	150	116	131	127	148	142	165	179	163	177	165	195	174	191	186	197	195	194	201	201	185	204	211	189	167	170	179	166	171	174	175	177	153	142	158	133	143	145	120
66	63	69	81	71	88	81	89	111	76	111	120	109	119	131	157	139	146	152	138	166	166	198	161	177	193	174	169	160	183	180	173	181	180	163	180	196	165	187	175	170	178	155	148	118	143	139	136	135	115
70	56	70	81	60	77	73	110	101	125	118	113	120	118	130	133	117	144	150	132	156	183	134	172	156	167	177	146	180	171	173	184	152	163	160	152	163	163	172	182	144	158	145	140	140	145	128	137	129	111
60	67	68	62	65	84	70	84	98	97	89	104	102	123	141	127	152	133	129	124	153	147	181	177	157	146	168	173	154	162	160	154	153	157	158	148	159	163	149	130	156	152	143	135	149	124	137	119	122	98
64	65	63	64	78	73	80	68	80	98	79	95	88	102	98	119	124	120	109	125	116	148	125	125	169	141	158	169	157	164	170	152	146	150	170	146	137	144	151	139	134	154	142	137	119	131	115	109	103	93
61	54	65	70	57	76	78	80	79	74	81	66	80	102	100	106	110	119	131	126	133	131	134	144	133	157	154	125	153	139	132	147	154	146	143	148	144	140	119	137	138	111	120	119	114	117	135	112	102	103
49	44	63	69	63	71	46	87	73	87	89	84	96	82	97	121	80	78	112	108	116	147	142	155	127	114	116	149	147	150	143	127	161	125	125	127	141	126	126	119	127	112	106	117	108	99	129	107	93	91
54	42	58	62	58	64	63	70	68	70	79	92	89	88	93	102	99	115	105	100	113	111	120	116	129	129	141	114	124	127	124	125	120	147	127	124	114	124	130	117	120	128	116	99	100	93	104	107	114	94
37	42	62	55	54	67	77	59	57	85	87	81	90	84	84	89	95	96	88	100	116	126	121	102	129	144	112	124	110	105	118	104	115	125	135	122	101	131	110	107	108	102	113	99	107	109	83	77	91	82
43	41	53	57	45	64	72	72	63	70	69	67	81	99	73	94	106	85	91	80	88	105	113	97	114	84	111	121	124	112	113	120	113	128	118	110	114	117	118	99	101	100	90	100	90	80	85	79	79	75
50	47	55	67	56	55	46	54	74	65	59	64	85	84	60	57	83	90	84	97	73	89	99	87	100	91	97	122	113	84	110	116	101	101	113	94	107	114	67	98	98	95	83	81	88	86	79	90	74	97
41	37	44	49	60	55	50	56	65	63	62	60	62	84	71	90	78	85	73	77	91	81	104	93	90	108	104	97	90	95	89	92	97	112	104	92	99	111	106	96	91	84	86	81	83	87	85	82	81	68
51	35	54	49	54	51	55	54	64	51	64	76	70	73	65	74	83	62	81	92	89	81	82	78	92	90	82	85	95	89	87	98	85	101	95	84	99	95	93	78	81	73	77	99	80	72	67	59	75	65
41	30	40	47	39	51	36	35	41	63	66	65	65	72	66	82	77	69	65	83	70	104	80	74	83	71	85	80	92	88	82	89	101	86	70	81	65	89	79	75	104	57	81	79	84	81	80	69	52	63
35	31	37	35	63	46	40	40	38	49	51	65	68	68	51	66	69	70	81	62	68	74	62	78	83	74	78	84	74	71	82	78	87	80	76	83	80	91	72	60	80	69	66	75	63	77	63	59	68	62
33	40	48	32	44	37	43	50	41	50	57	44	41	44	62	71	58	59	65	69	65	83	56	69	76	84	67	57	71	88	81	74	88	71	77	66	62	75	75	61	63	65	71	56	65	58	68	55	68	70
35	38	39	40	41	40	33	52	46	37	59	47	48	59	65	53	74	63	56	68	57	70	65	59	67	63	61	58	65	67	72	75	71	76	75	56	78	70	55	54	66	64	62	64	72	54	65	57	60	50
35	28	39	18	22	47	41	46	45	44	48	47	56	35	40	63	63	66	59	57	56	48	54	56	73	59	69	68	67	67	72	68	61	62	66	77	69	56	66	56	45	49	58	41	64	65	60	59	53	46
36	39	36	37	40	38	50	34	36	43	43	40	39	51	51	51	63	56	59	52	52	67	58	40	49	70	54	65	65	65	56	60	60	48	56	60	71	69	79	57	62	75	53	56	59	54	43	63	55	45
26	25	28	38	36	34	41	46	53	51	43	37	30	52	52	44	41	34	58	46	51	47	36	51	57	56	71	53	54	50	54	50	55	66	63	49	67	60	40	54	59	51	52	67	61	62	54	43	48	55
29	32	27	23	37	35	28	30	28	31	54	48	45	52	43	49	45	39	59	53	42	44	60	57	58	60	64	58	54	54	42	53	54	56	48	49	44	57	51	56	40	51	53	46	40	42	53	47	55	38
30	26	32	22	36	30	24	27	40	23	31	38	32	25	41	37	35	42	56	41	38	47	43	46	45	47	49	53	40	58	40	37	43	56	51	56	51	39	44	51	55	70	63	43	38	49	52	52	49	34
29	19	27	37	29	27	23	35	41	39	30	33	40	43	38	42	45	44	49	28	41	46	51	36	36	46	54	43	53	41	45	59	42	57	50	49	59	51	59	51	52	43	61	48	41	38	40	52	38	38
26	30	34	35	24	24	35	27	34	29	30	31	37	32	33	31	42	45	41	49	44	45	47	48	35	44	46	37	44	53	53	50	29	55	41	45	54	44	41	46	38	53	33	57	46	41	41	35	44	36
21	23	27	33	24	37	30	29	27	29	42	28	33	32	28	36	39	27	34	37	41	40	34	45	45	53	51	35	37	34	33	44	32	52	55	38	52	37	49	38	40	52	45	42	38	37	40	46	41	40
24	31	34	29	31	36	28	24	31	39	31	34	34	36	41	40	37	34	41	36	46	44	37	44	34	47	48	30	49	47	52	35	36	51	39	38	44	34	34	27	40	42	40	29	39	36	40	26	42	33
30	24	20	21	24	25	32	34	25	34	26	26	35	26	29	31	29	47	31	33	32	30	41	41	38	32	31	35	42	38	40	29	42	32	33	33	40	37	35	36	33	38	36	42	23	38	38	36	42	39
22	21	32	28	19	26	24	30	36	33	23	36	51	32	44	30	28	32	33	26	26	30	37	35	43	35	40	35	29	30	41	38	41	46	40	32	42	39	46	43	35	33	31	34	32	42	40	37	30	30
29	23	21	29	21	26	24	41	22	36	24	39	33	25	37	36	35	27	44	25	32	33	31	27	25	36	30	38	39	40	43	27	30	44	32	32	49	39	47	34	41	34	29	32	34	42	40	28	38	34
28	22	21	22	23	23	29	26	30	37	24	30	30	23	27	27	37	40	31	34	28	27	30	33	34	41	30	35	30	48	28	27	38	34	41	33	38	32	30	42	37	28	30	35	36	47	22	33	34	32
26	20	31	22	33	26	18	32	29	23	29	31	45	24	24	30	28	27	29	32	31	35	37	41	31	36	32	33	25	30	30	27	30	41	30	25	31	35	36	38	32	24	37	26	32	30	31	41	35	35
27	29	32	30	18	21	39	33	31	23	38	17	18	28	34	21	20	36	23	30	31	22	34	37	37	28	26	36	29	40	32	37	30	35	27	34	34	37	40	35	27	35	22	37	23	25	36	33	28	24
20	26	31	20	28	26	19	22	16	27	18	19	21	30	31	26	27	19	25	29	28	37	28	36	25	35	28	37	20	29	30	28	27	35	26	22	33	38	26	34	22	34	27	33	30	27	33	34	24	31
32	34	18	26	26	23	16	32	29	27	19	31	28	16	29	24	32	28	28	26	21	29	30	35	16	36	39	24	26	28	21	32	34	25	27	19	33	25	28	40	36	29	39	30	27	31	26	24	27	34
23	21	28	23	18	26	18	16	24	24	23	26	26	25	19	25	16	29	20	27	28	31	22	31	32	32	29	27	18	27	32	30	32	27	29	35	31	35	33	28	29	37	19	21	27	33	36	37	35	37
20	17	16	26	21	15	18	32	30	17	23	27	34	30	22	30	29	28	30	22	27	24	20	31	22	27	20	21	35	19	25	20	27	29	35	29	30	19	25	21	37	46	28	22	29	30	28	26	22	23
15	25	27	24	24	27	25	27	23	16	24	29	26	15	31	19	22	18	27	24	27	24	31	18	28	21	33	36	26	29	21	33	28	35	23	27	31	23	32	23	37	31	30	37	27	32	23	27	15	30
21	18	29	19	22	22	28	35	27	23	14	23	35	23	17	27	25	22	25	26	27	26	34	25	24	24	29	26	30	27	20	17	21	33	27	32	19	30	23	29	17	21	20	24	32	24	27	29	30	27
17	19	13	19	28	24	25	21	23	22	28	21	23	18	18	15	27	25	27	22	18	27	18	30	26	28	21	22	24	25	17	20	27	36	28	23	27	27	34	24	24	33	22	31	21	33	28	35	23	23
32	20	14	32	18	23	25	22	23	23	15	23	25	19	28	28	23	25	35	20	21	22	27	17	21	27	28	25	22	25	25	26	31	22	24	31	21	30	33	29	20	26	23	26	33	19	29	22	18	38
12	20	23	18	16	18	25	20	22	26	25	15	28	21	27	24	20	25	17	15	26	23	26	23	30	15	24	15	28	26	23	25	28	16	18	19	19	30	27	17	23	29	21	29	25	27	29	26	23	19
18	14	20	16	21	27	17	26	19	14	20	16	22	23	23	21	25	23	14	30	25	21	20	25	25	31	29	32	22	29	21	19	21	24	23	29	23	19	21	17	17	20	29	34	25	26	26	22	28	25
14	21	26	20	27	27	23	20	16	20	25	22	12	23	20	15	24	34	34	20	26	16	24	23	22	34	23	23	27	17	22	19	26	26	25	21	26	23	24	19	24	30	14	31	18	27	27	25	23	13
22	23	24	16	23	21	25	17	16	19	24	25	17	13	20	33	17	20	22	15	20	25	18	20	14	21	25	20	16	25	19	25	18	27	26	25	16	17	24	16	24	19	25	28	32	26	22	18	18	21
11	18	10	23	21	22	18	14	24	19	21	19	18	18	18	18	18	23	12	16	23	15	22	20	16	17	24	33	29	26	31	25	23	25	29	23	24	19	28	28	31	21	22	18	23	18	19	24	15	26
21	26	14	20	22	17	16	25	15	17	19	15	16	25	13	15	17	22	22	16	25	18	19	26	24	21	24	22	25	17	22	21	21	19	22	26	27	23	24	24	30	23	21	19	33	12	19	12	25	25
15	8	20	14	24	18	19	16	19	23	23	24	17	20	30	14	16	18	19	20	17	16	30	24	16	25	25	26	18	15	21	15	20	19	23	15	11	17	26	30	24	16	21	20	23	20	18	10	23	19
15	13	17	15	16	20	13	22	15	15	12	18	19	17	17	20	13	20	19	17	15	19	20	19	27	19	24	15	26	11	27	21	17	23	19	24	19	30	16	24	31	16	18	20	24	22	23	15	17	30
19	14	13	12	26	18	17	18	12	15	17	21	15	23	9	19	14	20	18	22	21	20	16	13	18	21	23	13	20	27	26	22	17	19	21	20	18	23	16	24	21	21	11	25	22	19	17	19	14	14
15	12	23	19	15	21	20	24	15	20	14	24	11	15	15	22	13	15	11	16	20	26	13	20	19	19	12	15	25	21	27	19	11	17	22	22	15	29	22	14	13	29	24	14	19	16	20	28	23	22
15	15	21	6	20	16	11	21	15	15	12	17	8	13	16	20	15	9	18	21	22	16	24	16	23	19	17	19	15	13	22	17	17	12	18	15	22	27	16	12	19	25	22	18	11	22	24	14	18	21
12	11	17	16	16	8	14	18	15	14	10	16	15	16	23	17	22	15	10	11	19	11	10	24	17	22	19	14	19	16	30	23	12	22	14	19	21	18	18	23	26	19	22	15	19	19	16	11	13	19
10	20	10	17	16	8	16	18	10	19	18	15	21	9	7	21	14	19	25	9	19	12	14	21	21	13	21	21	22	14	20	22	15	17	16	22	23	20	14	17	12	18	19	16	12	24	28	17	11	23
22	19	15	16	15	10	14	17	15	15	16	15	11	14	13	14	9	14	9	25	8	23	10	14	12	19	22	17	19	20	12	14	22	21	19	17	20	22	17	16	13	26	15	12	22	8	16	18	13	15
11	14	14	5	13	24	8	10	19	12	21	14	18	15	20	15	18	16	29	18	15	8	22	14	12	20	17	15	20	24	14	12	22	19	22	22	19	21	22	22	10	13	19	20	17	16	20	18	18	18
15	12	11	9	9	15	15	13	11	14	12	7	11	10	14	14	19	21	21	16	19	15	21	17	11	16	11	22	8	12	20	13	19	18	12	12	17	16	16	18	13	22	9	14	16	12	16	22	15	18
18	15	12	15	10	10	9	15	6	7	14	15	15	8	9	7	14	19	20	10	19	15	21	18	19	15	10	11	12	14	16	24	15	17	11	15	14	15	17	18	18	22	14	15	8	18	16	15	23	17
10	15	12	11	16	9	20	12	3	13	12	11	12	10	9	6	17	17	12	18	9	13	16	19	15	17	12	8	21	17	16	16	9	21	18	16	13	16	15	17	15	17	15	21	15	18	9	19	19	20
15	16	16	13	9	12	15	12	16	17	15	15	15	10	14	8	14	11	10	17	13	13	13	20	10	7	14	11	12	13	21	14	13	17	17	19	15	12	12	15	24	16	24	15	17	23	16	23	20	16
10	10	14	7	14	15	13	10	12	13	11	11	9	14	15	13	11	11	17	20	12	9	9	13	16	7	7	10	17	12	12	8	9	18	11	12	12	14	4	12	13	22	17	25	18	18	20	13	9	16
8	21	4	15	12	10	11	13	8	9	19	17	8	11	11	12	11	15	16	15	11	12	18	15	16	9	17	12	9	3	16	10	12	12	23	18	5	11	13	10	18	19	21	13	22	14	18	15	13	9
7	4	20	7	10	12	11	16	8	11	14	15	7	12	15	8	13	11	7	13	18	21	19	16	14	17	20	14	15	17	15	16	6	19	5	12	11	9	10	14	12	14	7	11	18	16	13	12	11	8
11	5	8	12	16	11	6	15	10	9	9	9	8	7	11	17	10	15	13	13	10	12	15	11	16	17	20	16	15	13	14	14	12	10	9	13	15	14	17	17	17	15	11	13	12	13	9	18	12	16
9	11	11	12	6	10	11	6	13	6	15	20	7	8	11	6	14	12	13	13	18	13	4	17	11	8	9	14	13	16	14	18	13	13	12	14	14	13	15	9	11	9	10	15	13	11	18	13	9	19
12	13	15	10	11	13	13	10	16	12	15	12	12	9	13	7	16	12	13	5	15	9	13	8	13	15	8	12	11	9	18	13	9	7	13	13	13	13	17	10	18	20	13	13	9	19	16	14	19	13
4	15	10	12	6	12	10	13	16	18	5	9	22	11	10	9	15	7	13	12	15	9	11	17	16	8	11	11	13	13	16	10	19	11	14	16	6	21	8	11	21	23	13	7	15	17	10	12	15	11
8	11	9	6	7	13	10	14	8	11	11	6	9	16	7	8	6	12	14	13	5	10	5	16	12	11	10	10	15	13	9	12	15	15	10	16	15	11	15	12	13	15	8	6	9	10	9	11	13	10
7	3	16	14	12	7	10	14	12	7	13	14	9	10	7	6	12	11	11	9	16	12	13	13	11	10	7	11	8	9	15	8	10	7	14	11	10	18	14	12	13	18	15	5	14	17	22	15	14	8
10	9	3	13	15	9	16	7	9	11	13	13	9	11	3	12	5	6	7	12	12	6	8	6	13	11	13	10	12	6	13	7	12	18	14	12	10	9	7	14	14	11	10	7	10	6	17	10	9	18
10	5	8	9	11	4	11	4	10	10	9	6	13	10	11	13	12	7	10	13	14	8	11	11	9	15	7	11	9	18	16	16	14	14	6	10	12	14	12	15	12	9	16	9	10	12	9	11	13	14
8	7	14	10	4	13	10	10	8	10	10	6	15	13	11	13	6	13	7	9	15	10	10	11	11	16	8	7	8	12	10	10	8	6	16	11	20	12	15	9	13	9	8	5	7	12	13	7	11	11
8	10	7	6	5	7	12	7	13	9	6	12	6	12	6	13	14	13	8	12	8	8	14	12	7	9	7	15	8	13	9	19	11	16	9	16	7	5	9	13	10	10	15	9	16	19	11	12	15	16
9	10	7	12	10	8	12	5	6	9	8	5	10	6	14	13	11	13	8	13	8	13	7	11	9	6	13	7	12	11	8	7	8	12	8	5	13	15	11	16	7	6	11	4	4	17	11	6	12	15
5	8	4	9	8	11	10	6	8	3	10	4	7	14	7	5	7	10	10	12	11	12	11	15	4	10	10	20	10	7	9	10	6	13	12	15	10	13	13	12	8	9	9	9	12	18	18	17	10	15
5	5	6	10	8	7	8	10	6	10	13	4	7	11	11	7	15	4	16	10	12	10	12	9	9	13	10	12	5	11	9	14	3	10	5	8	9	9	10	15	10	9	11	9	8	8	6	11	8	13
10	7	11	14	7	8	5	12	9	5	14	8	8	14	9	8	13	8	14	14	8	10	12	10	14	7	7	5	9	9	12	8	10	14	8	7	8	13	12	16	10	13	8	8	3	9	8	11	12	16
4	7	10	6	14	8	7	9	6	7	8	9	6	8	8	10	5	10	11	9	6	12	11	7	6	12	6	9	7	10	4	13	16	11	11	13	12	9	7	9	10	15	10	6	7	10	13	6	13	12
10	2	8	6	9	9	8	16	8	3	5	7	11	7	9	10	5	13	13	3	11	7	7	12	9	10	10	10	10	14	12	5	6	11	11	5	7	12	8	10	12	10	9	8	9	11	16	12	11	10
10	7	8	4	7	11	11	7	11	12	5	9	7	7	9	11	7	10	9	9	4	10	10	15	7	9	9	12	7	8	8	10	15	14	7	8	9	7	4	11	12	9	9	6	12	12	9	12	11	8
6	5	2	5	7	6	5	9	9	6	11	10	6	10	11	8	7	13	9	11	12	7	8	9	12	11	9	7	13	12	9	8	9	9	13	12	10	7	7	12	9	7	12	11	8	11	16	14	8	6
10	7	12	9	3	8	7	10	4	7	8	12	4	10	11	6	14	5	11	9	13	7	7	2	11	5	16	3	8	7	14	8	4	10	13	8	10	7	10	5	9	5	13	7	4	10	8	11	6	11
6	5	6	3	11	14	11	5	4	7	9	8	7	3	8	7	4	5	10	7	10	10	10	11	10	3	10	9	11	11	4	9	13	7	13	10	6	10	12	5	11	10	17	5	10	8	8	9	14	14
12	13	6	15	9	7	3	6	8	6	10	11	10	11	9	4	12	13	5	15	7	4	11	6	7	7	7	4	10	14	7	12	9	10	8	11	11	11	7	5	13	4	8	10	11	10	7	14	4	9
4	3	5	8	9	7	4	16	4	7	9	7	9	10	13	6	5	11	8	5	11	13	4	9	12	11	10	8	15	10	7	5	11	1	12	11	8	10	11	10	16	13	9	6	6	6	10	12	5	8
6	4	8	5	8	7	17	6	6	5	8	5	12	5	11	6	4	9	3	11	10	10	10	11	5	9	11	10	7	7	5	8	10	11	11	2	12	8	9	5	7	8	9	6	9	12	14	12	6	8
4	9	6	6	5	7	7	8	9	6	6	7	5	7	10	7	7	5	12	3	10	4	6	7	5	5	9	14	10	16	11	8	5	7	9	11	9	11	4	9	4	9	7	8	6	5	8	5	13	14
9	7	9	10	5	8	4	7	4	10	8	6	8	5	11	7	6	11	6	14	10	6	8	6	8	8	6	11	8	12	12	7	8	10	14	14	6	6	14	5	12	7	5	9	17	9	6	12	7	6
6	5	6	5	4	11	5	4	10	2	7	7	7	11	7	6	7	4	4	14	9	5	8	14	8	6	7	3	7	15	6	8	8	8	4	9	10	11	6	16	8	11	14	12	10	3	13	13	11	13
9	6	3	3	6	8	4	6	4	6	6	8	7	7	4	6	8	4	6	7	6	7	10	12	8	6	11	11	7	6	8	5	11	11	5	12	10	11	9	7	9	6	12	9	4	9	12	9	8	7
6	7	8	9	5	8	7	8	6	6	7	4	12	9	8	7	8	8	4	6	12	9	9	4	6	6	6	6	13	10	10	10	6	7	11	7	8	10	14	9	9	6	13	15	8	16	8	15	9	9
8	5	6	12	6	6	6	4	8	10	4	10	12	6	6	6	7	3	3	4	6	9	10	10	5	6	8	11	14	7	9	7	7	5	5	5	12	9	8	7	10	10	5	6	6	13	9	11	15	12
6	8	0	5	3	6	5	13	8	7	7	4	3	8	8	4	6	14	14	11	8	8	6	7	7	8	10	8	13	11	6	3	12	7	8	8	10	9	15	0	11	5	11	14	6	10	11	12	12	5
8	9	9	1	9	5	8	6	4	3	4	9	2	7	11	7	6	6	7	8	5	5	12	3	7	12	8	1	8	1	8	2	6	5	7	3	8	12	2	6	8	5	10	12	9	8	9	4	6	8
7	8	9	5	10	9	5	5	8	2	7	6	3	7	8	6	9	8	8	10	7	5	7	13	7	8	6	12	9	4	6	6	8	6	3	7	6	10	8	8	13	9	14	10	16	12	7	7	11	11
2	7	6	3	4	5	8	6	4	4	7	5	8	9	9	12	10	6	5	4	4	9	7	7	11	13	8	9	6	3	5	7	10	9	9	9	9	10	10	5	7	6	4	9	6	10	7	13	12	9
5	5	8	2	7	3	8	6	6	4	3	3	2	11	8	2	5	5	6	9	5	6	7	7	5	7	4	7	4	6	10	10	7	5	6	8	15	5	10	9	13	5	7	6	10	10	7	6	15	12
10	3	1	11	5	5	5	10	8	10	6	5	5	6	6	6	10	3	6	6	8	11	5	9	5	12	11	7	7	2	8	3	8	4	7	4	3	8	9	8	8	7	4	12	5	11	8	8	5	10
8	4	7	2	6	5	6	4	5	9	7	8	4	6	4	2	7	5	8	6	5	8	7	10	11	9	10	5	9	8	5	2	8	7	7	3	7	10	9	6	6	6	7	9	6	12	8	10	3	9
6	6	9	4	7	4	9	4	6	7	5	8	8	6	3	2	4	8	8	9	5	5	6	4	7	7	7	8	10	6	6	5	11	3	9	5	7	8	4	8	13	9	9	5	7	4	10	8	9	13
6	2	6	5	9	4	7	6	9	5	6	7	3	6	5	10	6	4	7	9	6	4	7	4	7	9	11	6	7	12	3	6	10	1	6	9	15	5	5	8	4	7	6	6	10	12	5	9	10	6
6	3	10	6	5	8	6	5	6	3	4	3	8	9	8	5	2	6	4	3	8	9	3	6	5	5	4	8	4	5	4	4	10	7	8	3	7	5	10	7	5	8	12	8	12	9	5	5	3	5
6	7	4	6	3	5	5	5	2	4	3	7	6	7	3	3	1	5	7	5	4	4	3	3	6	5	11	4	5	8	5	12	1	8	2	6	7	6	7	7	11	7	8	11	6	8	6	12	5	11
5	4	1	4	5	9	5	13	3	3	2	5	3	4	7	5	4	5	8	5	7	1	1	6	3	7	4	11	7	8	5	3	4	5	7	8	8	4	4	11	4	6	5	7	3	8	9	3	10	7
6	6	3	5	7	4	4	9	7	3	6	7	3	3	9	8	9	3	6	4	7	10	5	7	8	4	6	6	9	8	8	5	5	4	4	6	9	7	4	7	10	9	6	9	8	8	6	8	6	8
7	7	2	4	4	2	9	5	7	8	5	4	5	5	7	6	4	6	4	6	3	6	5	7	5	4	2	6	7	7	9	2	0	7	2	5	2	6	4	6	7	9	9	6	5	5	4	5	11	10
1	3	5	8	4	9	5	3	7	8	9	9	3	2	1	4	8	6	9	7	3	6	7	8	4	6	11	6	12	6	9	6	5	12	2	6	3	4	5	2	3	10	2	5	6	7	4	3	9	9
4	3	3	5	11	3	2	3	2	9	4	3	7	3	6	3	3	8	6	8	6	7	2	2	5	7	8	9	4	8	4	5	9	2	3	8	6	13	8	6	11	9	11	4	6	6	10	6	10	4
4	9	1	5	9	3	4	7	1	4	5	6	13	4	5	4	5	5	12	6	5	3	8	6	6	3	3	4	4	5	5	3	6	5	11	7	4	4	5	5	1	4	4	10	13	9	4	11	5	10
3	0	9	3	4	7	2	8	7	3	9	5	5	6	4	8	7	6	9	5	4	5	2	3	7	3	9	5	10	8	10	11	6	7	1	6	8	7	7	6	6	6	4	6	7	8	5	9	3	6
9	5	4	10	6	1	7	6	5	4	2	5	3	3	5	4	11	4	8	8	4	4	10	7	8	4	4	6	6	10	5	2	6	8	7	5	3	1	3	5	10	5	3	4	5	2	3	3	8	5
6	4	5	4	1	7	6	6	6	4	8	7	5	6	4	6	7	4	5	5	2	4	4	10	10	7	6	7	7	8	4	4	3	0	9	2	7	9	4	5	4	3	9	4	4	8	4	8	6	3
2	3	8	1	5	4	4	4	3	3	7	9	6	8	6	0	4	6	5	7	8	6	4	7	8	5	12	8	5	5	5	7	6	5	3	5	5	6	6	4	3	7	9	1	5	7	7	5	4	12
2	4	4	3	1	5	4	2	3	7	9	6	2	2	7	6	7	6	3	3	5	7	6	6	4	9	4	3	8	5	4	8	4	4	6	9	3	2	5	5	11	3	6	5	7	4	4	5	2	4
4	2	6	6	2	1	5	5	2	1	4	4	2	10	6	5	3	4	8	10	6	7	5	4	4	10	4	3	3	4	3	5	10	3	6	8	7	4	9	5	6	5	3	2	6	5	5	11	3	11
2	9	3	7	3	5	5	4	7	11	2	4	8	4	3	2	8	2	7	6	8	4	4	8	4	8	8	3	9	5	8	3	8	4	2	3	5	2	8	8	3	8	5	6	6	10	5	5	8	6
5	3	6	3	2	5	7	5	3	4	5	4	6	5	3	4	9	8	2	4	4	4	6	5	6	5	7	6	0	7	3	5	5	8	5	2	9	6	4	5	5	5	6	6	9	5	9	5	5	7
4	3	6	3	3	7	4	0	1	1	4	3	2	3	2	3	3	5	4	6	5	5	3	9	6	4	7	9	4	5	7	4	4	4	3	5	1	3	2	5	8	5	8	5	1	3	9	7	9	4
6	3	1	2	4	7	5	5	7	7	5	6	3	4	5	6	6	4	3	4	5	2	2	4	3	7	6	4	6	3	3	9	3	3	7	6	8	5	5	7	8	9	4	5	10	7	4	4	7	12
1	5	2	6	2	7	3	4	8	4	4	2	8	3	0	5	7	5	8	7	4	7	1	3	1	7	4	2	4	3	5	4	4	7	7	2	4	6	6	2	6	3	5	3	2	6	6	3	6	8
3	3	5	4	7	2	8	4	2	3	7	3	5	3	5	5	5	7	7	4	3	6	11	0	4	6	3	7	7	3	7	4	6	6	5	6	13	9	10	8	4	5	5	6	6	2	7	2	5	9
7	3	4	7	5	5	4	3	4	5	3	4	2	4	5	3	0	6	1	8	2	4	4	10	8	3	7	3	6	6	4	12	7	3	8	3	5	8	3	4	5	3	6	5	3	5	1	2	9	4
2	4	3	5	8	4	7	6	0	3	1	5	2	3	9	2	7	0	4	2	6	1	3	3	3	7	10	7	3	6	6	6	4	4	2	4	1	5	0	3	4	7	9	3	5	4	7	2	6	4
5	3	2	0	4	4	3	2	0	4	7	6	5	1	3	3	6	5	5	8	8	5	12	5	8	4	4	5	4	4	7	4	4	4	4	5	7	7	3	6	5	3	5	3	4	3	7	6	3	7
4	3	3	4	4	5	6	6	3	5	9	2	7	3	5	4	1	4	4	7	5	7	4	2	5	4	5	6	3	3	4	2	5	6	9	3	5	5	7	4	4	6	1	3	4	9	4	8	4	5
4	4	2	3	4	3	5	1	4	2	3	6	6	3	4	5	6	2	5	4	5	2	3	8	6	6	4	2	1	4	4	5	3	5	9	3	4	14	2	8	2	8	3	3	1	2	3	5	5	7
2	6	2	4	2	3	2	2	5	6	3	2	6	3	1	4	2	1	3	7	4	4	5	6	3	4	1	4	5	3	3	2	2	3	6	6	2	2	5	2	3	5	6	3	6	2	7	5	7	2
2	3	0	1	6	2	3	5	3	0	2	0	0	4	3	6	6	7	2	7	5	2	2	7	4	1	3	3	6	4	3	2	7	2	5	4	0	4	3	7	6	4	4	2	4	1	2	0	3	6
1	3	2	3	4	2	4	1	2	2	6	4	3	7	4	4	7	2	3	6	5	5	3	5	2	3	5	4	6	10	3	5	6	3	4	1	7	5	6	5	1	6	4	5	6	9	3	7	3	1
6	4	5	2	3	1	3	5	4	2	5	2	1	5	5	7	4	4	6	3	1	5	3	6	3	1	4	2	6	3	4	5	1	6	5	3	7	6	5	6	2	4	2	6	6	5	5	6	5	3
9	4	1	2	6	3	5	2	6	2	6	0	2	2	2	3	3	4	2	8	5	3	2	3	5	2	2	2	2	4	3	5	4	2	2	4	5	7	7	4	5	7	4	6	4	5	4	2	6	4
1	6	2	1	1	3	3	1	5	2	2	3	2	2	5	2	4	3	6	6	5	3	2	5	3	6	2	4	7	4	6	5	7	5	4	8	9	4	5	4	3	4	4	2	2	4	2	3	6	2
3	4	2	4	3	4	3	2	5	4	6	0	2	3	6	3	4	3	1	3	4	8	4	3	5	7	1	6	3	3	5	3	7	5	3	1	4	1	13	3	3	3	3	5	3	7	8	3	5	4
3	1	3	1	7	4	4	4	3	2	1	5	2	4	1	3	5	2	8	2	6	1	1	6	7	4	4	5	4	2	3	2	1	1	4	3	4	6	3	2	2	5	4	7	1	3	3	6	3	5
1	6	2	3	4	4	1	2	1	4	2	2	3	1	5	4	2	4	4	3	5	3	5	3	9	2	1	1	7	2	5	4	4	2	5	5	2	5	3	6	6	2	3	4	4	3	9	4	5	5
3	4	2	2	3	5	3	1	6	3	2	3	5	1	4	7	5	4	3	0	3	3	3	5	6	2	3	3	3	3	2	5	2	3	4	5	2	1	5	5	7	4	7	8	2	2	2	1	4	4
3	2	2	5	1	1	1	1	2	2	2	1	3	3	8	4	3	2	3	5	2	6	5	5	1	1	5	2	1	2	5	4	4	4	4	2	5	3	5	7	2	5	5	0	1	4	2	3	1	3
0	1	5	2	0	2	1	2	6	6	6	1	7	2	4	2	1	0	4	3	5	2	4	3	1	6	4	2	6	4	2	3	5	2	3	5	6	4	6	3	3	6	7	4	2	3	5	2	4	0
3	1	2	1	2	4	6	3	4	2	5	1	1	4	2	1	2	3	3	4	7	6	7	4	5	3	5	5	2	2	3	3	7	6	3	3	2	5	2	3	3	4	4	4	0	1	1	2	2	1
1	3	3	8	1	5	3	5	3	6	2	2	1	1	1	3	6	3	4	2	3	2	8	7	2	5	3	3	3	2	5	2	4	5	5	1	3	2	3	3	2	5	6	2	3	3	2	3	3	1
4	1	1	2	3	3	4	1	6	0	3	0	4	4	1	0	1	4	3	2	3	2	2	3	2	5	1	2	2	0	4	3	5	4	1	1	2	5	2	5	4	1	1	6	4	3	4	1	2	5
3	1	0	4	3	4	1	6	1	2	3	2	2	4	4	3	2	6	5	1	5	3	2	3	1	4	2	1	2	0	1	2	1	0	2	7	4	4	2	5	6	2	5	5	7	3	9	6	5	3
1	0	5	3	2	0	0	3	3	0	0	2	0	4	2	0	6	3	4	2	1	4	1	5	1	2	2	6	2	7	1	4	1	2	5	4	8	2	1	2	2	1	4	2	2	1	1	7	5	1
2	6	2	2	2	6	2	1	4	3	8	6	1	1	1	0	2	0	2	1	3	4	2	1	2	3	7	2	2	1	4	7	2	3	6	3	1	4	1	0	1	2	0	0	4	5	3	6	1	2
5	2	3	4	1	2	1	2	2	0	5	4	2	3	1	3	3	4	0	1	2	4	3	3	0	4	3	4	1	5	1	2	6	4	2	4	2	7	2	2	4	3	4	1	3	6	2	4	4	5
0	3	3	1	6	2	3	3	4	1	0	1	1	2	2	2	0	1	5	3	8	2	2	4	7	4	8	2	3	5	5	5	6	0	3	4	3	1	3	2	1	1	4	7	3	4	3	3	2	4
2	2	1	5	5	5	0	3	5	3	6	0	1	4	3	4	2	4	1	5	6	1	2	2	1	2	3	2	1	2	4	7	3	4	6	3	3	0	4	0	2	3	2	2	4	2	3	0	5	5
2	0	3	0	5	1	8	1	2	2	3	1	1	2	4	4	5	4	3	0	3	5	3	1	1	3	6	3	5	4	3	6	2	4	4	2	4	4	5	4	4	3	6	0	2	4	0	4	4	4
3	3	0	3	2	2	2	3	1	1	3	4	1	1	2	1	2	5	4	0	0	3	4	6	1	0	1	1	6	2	2	0	4	8	1	4	2	9	2	3	1	2	2	3	3	4	1	1	3	2
3	5	3	3	1	2	2	1	2	0	3	1	1	3	1	3	2	2	0	6	4	1	0	1	1	4	3	1	4	2	4	0	2	4	4	4	2	3	3	5	0	5	4	2	4	4	4	0	4	1
1	5	1	2	1	1	2	3	1	0	1	2	3	3	3	2	2	1	4	1	1	3	5	2	2	2	2	7	1	7	4	5	1	3	0	5	3	0	2	0	0	5	4	1	4	2	3	3	0	0
2	0	1	6	2	2	1	0	2	1	5	3	0	0	1	1	3	0	2	2	1	1	1	3	1	0	6	3	3	5	2	4	2	2	6	4	1	3	2	3	1	5	2	4	3	4	1	3	5	2
0	2	1	1	1	3	3	2	0	1	5	0	1	4	0	2	2	0	3	4	4	5	0	0	2	2	2	0	2	4	3	2	7	3	5	7	1	6	4	3	2	3	1	1	2	1	2	6	3	6
2	0	3	0	0	1	2	4	1	2	5	0	4	2	2	2	1	2	5	2	1	5	4	1	5	1	4	3	0	6	3	1	0	0	4	4	3	0	3	1	3	3	0	0	2	3	3	3	3	2
2	0	1	3	1	2	2	0	1	0	2	4	0	3	2	0	3	0	4	2	3	4	2	2	0	3	0	4	2	2	2	1	1	2	3	3	0	6	2	3	1	6	2	2	4	1	4	0	3	4
2	1	1	0	4	1	0	1	2	1	2	0	2	1	0	1	3	0	3	4	2	1	4	6	2	0	2	3	1	2	2	2	1	2	2	1	3	5	1	3	1	2	2	1	5	1	3	5	3	3
2	0	1	3	1	1	2	3	0	1	1	1	1	1	1	1	4	2	1	2	1	1	5	1	1	1	5	2	4	0	1	2	1	3	2	3	3	1	3	1	4	0	2	2	2	0	1	4	2	1
0	2	3	1	2	0	0	2	1	3	2	0	0	2	2	1	4	2	1	5	1	0	3	3	2	3	0	4	2	1	3	1	1	3	1	7	1	6	1	6	1	4	3	2	4	3	4	3	6	1
3	1	1	2	2	0	1	1	1	4	4	1	0	0	1	1	5	0	0	1	3	1	2	1	1	0	3	1	0	3	5	1	1	0	2	0	3	6	2	1	4	1	4	2	0	1	2	1	5	4
2	1	1	3	0	0	0	2	2	2	0	0	5	1	1	1	2	3	1	2	1	0	7	4	2	1	3	0	3	0	3	2	3	3	2	2	3	1	2	0	3	2	3	4	1	2	5	2	6	1
0	1	2	1	1	4	1	1	4	2	1	1	4	1	3	0	1	1	4	1	5	2	2	4	1	6	1	3	3	1	4	1	1	3	2	1	0	3	3	4	1	2	1	1	2	1	2	1	3	3
0	1	0	0	2	1	0	1	0	3	2	0	3	3	2	2	4	2	0	1	0	1	2	5	3	1	2	2	0	1	1	2	4	2	0	3	1	3	2	1	4	3	0	3	2	4	1	4	2	2
0	2	1	1	1	0	0	1	1	0	0	1	0	1	3	2	0	2	1	2	1	0	1	2	2	1	1	4	1	1	3	1	1	3	2	8	1	2	3	1	2	2	2	2	2	2	0	4	3	0
0	0	0	0	0	0	0	0	3	0	0	2	1	0	0	4	1	1	2	0	1	0	3	2	1	0	0	1	2	4	1	0	0	5	4	1	2	1	3	1	1	1	0	4	0	1	1	4	0	4
1	0	0	2	0	1	2	4	0	2	0	2	3	3	1	1	2	1	3	0	0	1	1	3	2	1	1	2	3	4	2	0	2	0	3	1	1	1	3	1	2	2	5	5	3	2	5	4	2	4
0	1	0	1	1	0	3	2	0	0	0	3	6	1	1	1	0	0	1	1	2	3	2	1	1	1	3	4	0	4	0	1	0	1	4	0	1	1	2	3	1	2	2	0	2	5	2	1	3	3
1	1	0	1	2	1	0	0	2	2	0	2	1	0	1	2	1	0	0	4	1	3	3	1	2	0	2	1	2	2	1	0	2	4	5	1	2	0	1	2	3	1	3	2	4	2	1	2	6	2
0	0	1	1	1	3	1	0	3	1	1	2	1	0	3	2	1	3	1	1	1	2	2	3	1	3	2	3	0	2	3	2	2	0	2	2	2	1	3	0	2	3	1	2	3	3	4	0	3	3
2	2	1	1	1	0	1	1	2	5	2	0	1	0	3	1	2	1	1	3	1	0	3	0	2	3	1	3	7	3	2	2	2	2	1	4	2	1	3	2	2	1	3	1	3	3	0	1	1	1
0	1	1	1	2	2	0	3	3	1	4	1	1	1	3	1	2	2	0	1	3	1	2	2	1	4	0	1	2	5	0	1	0	3	1	1	0	2	2	1	1	2	2	5	1	0	1	1	1	4
0	1	1	0	1	3	0	1	5	3	1	1	2	3	3	2	2	1	1	3	0	2	1	0	2	1	0	3	3	2	1	2	0	3	2	2	6	0	1	2	2	2	0	2	3	3	3	3	1	1
1	1	1	0	1	0	0	0	1	1	0	2	1	5	3	0	3	1	2	5	2	1	4	2	6	2	0	5	0	4	2	1	3	1	2	1	6	2	0	1	1	1	0	1	2	1	3	3	3	3
1	2	1	0	1	0	0	4	1	3	1	0	0	1	2	2	3	3	1	1	1	2	2	0	4	1	1	2	0	0	1	1	4	3	0	3	1	3	0	2	2	3	2	1	2	1	1	1	1	3
3	0	2	0	0	0	1	0	4	1	2	0	1	0	1	0	1	2	1	1	2	2	1	5	1	1	2	1	1	0	1	0	0	0	1	0	2	0	2	2	4	5	1	2	3	2	2	1	2	2
1	0	1	0	0	3	1	2	0	2	1	1	0	1	0	0	0	0	1	3	2	3	2	2	1	1	3	3	4	3	3	2	2	1	5	0	3	1	2	3	1	1	1	3	5	1	3	1	0	2
1	0	0	0	0	1	2	1	2	0	0	1	2	1	0	0	2	5	1	1	1	0	0	1	2	1	1	0	4	0	1	0	0	3	1	3	1	2	3	0	2	0	5	2	2	1	0	3	3	0
2	1	0	2	0	4	1	0	0	2	1	1	0	0	1	0	2	0	3	3	1	3	2	3	3	1	2	0	1	2	1	2	2	0	5	1	2	3	2	1	0	0	1	3	1	1	1	2	0	2
0	0	1	0	0	0	4	3	0	1	0	1	0	0	0	2	3	1	1	2	0	0	1	2	2	0	1	1	1	1	3	1	1	2	0	2	2	0	1	0	3	1	2	3	2	1	2	2	2	2
1	1	0	1	1	0	2	2	1	0	2	4	0	1	2	2	2	0	0	1	1	1	4	1	1	1	3	1	1	0	0	1	1	0	0	1	3	1	1	1	2	2	3	1	2	0	1	2	4	1
0	1	3	1	0	2	2	1	3	0	0	0	0	2	4	2	0	3	1	2	2	2	2	4	4	0	0	1	3	2	0	1	2	4	4	3	2	3	1	0	3	5	1	3	1	4	1	2	3	3
3	0	0	1	0	0	0	1	1	1	2	2	2	0	2	0	1	1	0	1	1	2	1	2	0	3	0	2	1	1	1	1	0	0	5	0	3	1	0	0	3	2	3	0	0	0	4	0	2	3
0	1	1	2	1	0	1	2	2	0	2	0	1	0	1	2	1	2	5	2	2	0	0	2	3	1	2	3	1	2	0	2	3	1	0	0	0	0	3	0	2	1	0	5	1	4	2	1	1	0
0	1	2	1	0	3	0	1	1	1	0	2	0	0	2	0	0	0	0	1	1	0	2	1	1	0	1	2	2	0	2	1	3	2	1	4	0	1	0	1	1	4	3	3	1	1	1	1	2	4
0	1	1	1	1	0	1	1	2	1	2	0	0	0	2	1	3	2	0	1	1	1	0	2	0	0	2	3	1	1	1	2	1	1	4	2	2	1	1	2	0	2	3	6	3	1	2	3	1	3
1	1	1	2	0	0	0	0	0	0	2	2	0	2	0	1	1	1	2	3	2	1	1	1	0	0	1	2	0	1	3	0	1	2	1	3	0	0	2	0	2	2	2	3	2	2	1	1	1	1
0	0	0	2	1	1	1	0	3	0	1	2	0	1	2	1	1	4	4	0	2	1	2	1	1	1	1	1	4	2	1	0	3	3	1	2	2	1	1	2	2	2	1	1	2	1	2	6	2	5
1	3	0	0	3	0	1	1	1	0	0	0	2	3	1	0	1	1	2	1	2	0	1	1	0	0	0	3	1	3	1	2	3	4	2	0	0	2	1	2	4	2	3	4	1	3	3	4	1	1
2	0	1	0	0	0	0	1	0	0	2	0	1	1	1	0	2	0	0	2	0	0	3	1	0	4	2	0	3	2	2	5	0	1	2	2	0	1	1	2	2	0	1	2	3	2	1	2	1	4
1	0	0	2	0	3	3	0	0	1	1	0	0	1	1	0	0	3	0	2	2	0	1	1	4	5	0	1	2	2	0	0	2	2	4	1	2	1	2	1	1	2	2	2	3	4	1	1	0	3
0	0	0	0	0	1	2	0	0	0	1	1	0	0	0	0	2	1	1	0	1	4	1	2	1	1	1	2	1	2	2	3	3	0	3	0	1	2	1	2	2	2	2	1	0	1	0	0	1	0
1	0	1	1	0	0	0	1	2	0	0	0	2	0	1	0	3	0	1	0	2	1	0	0	1	2	4	3	4	3	0	2	2	1	4	1	1	1	2	3	1	1	2	3	1	1	3	2	2	4
1	0	0	0	0	0	0	1	1	0	0	0	0	0	5	1	0	2	2	2	0	2	1	1	2	1	1	1	1	1	1	1	2	1	1	1	0	0	2	1	2	0	0	4	2	2	2	2	1	1
0	0	3	1	1	0	0	0	2	1	0	3	3	0	0	2	2	2	1	2	2	1	2	2	3	1	3	2	1	1	0	0	2	1	1	1	5	1	3	3	4	3	2	2	0	0	4	0	1	2
3	1	0	0	0	1	0	1	1	1	0	0	0	1	1	3	1	1	1	3	1	2	2	0	1	1	2	0	1	3	1	1	3	2	3	2	0	1	1	0	1	3	0	1	3	2	0	2	1	2
1	0	0	0	0	1	0	0	0	1	0	2	1	0	0	3	2	0	2	1	0	0	0	1	0	3	1	2	3	1	1	1	1	4	1	2	6	0	0	1	0	3	0	2	0	3	1	1	3	2
0	0	0	1	2	0	1	0	0	3	0	0	0	2	1	2	1	2	2	2	2	0	1	0	2	1	3	0	1	2	1	2	0	0	0	3	2	1	1	1	2	3	2	2	1	3	4	2	0	1
1	0	1	1	2	0	0	1	2	0	1	1	0	1	0	1	0	1	1	1	1	0	0	1	1	0	2	0	0	2	1	2	5	0	1	1	0	0	1	0	1	2	5	0	1	0	2	2	2	7
0	1	0	1	0	0	1	1	1	1	0	1	0	2	0	1	0	0	3	1	0	0	0	0	2	1	0	1	0	0	2	1	1	1	4	3	1	1	2	2	0	3	3	1	4	2	0	0	1	2
3	0	3	0	0	2	1	0	2	1	0	0	1	1	0	0	0	0	3	2	1	1	1	1	4	3	2	2	1	2	0	2	5	1	1	0	0	2	1	1	1	6	1	1	4	3	4	1	2	2
2	0	0	1	1	1	1	0	0	2	1	2	0	0	1	0	0	2	1	2	1	0	2	1	0	2	1	1	2	1	4	1	1	1	0	1	2	0	1	1	1	1	2	2	1	3	2	0	2	5
1	1	3	1	0	0	0	0	1	2	1	1	2	2	0	2	0	1	1	0	0	2	1	2	1	1	0	1	1	1	2	0	1	1	1	1	0	2	0	2	3	0	1	2	1	0	1	1	3	0
0	2	1	0	3	0	1	0	3	2	1	0	1	0	2	2	0	0	1	0	0	0	0	1	0	1	2	1	0	1	0	0	1	1	0	1	1	0	1	4	2	0	1	1	3	3	1	1	1	4
1	0	2	0	0	1	0	0	1	2	0	1	0	0	1	1	2	3	2	1	0	1	2	4	0	1	1	3	2	1	1	0	1	3	0	2	1	0	1	0	1	1	1	4	1	0	1	3	1	2
1	1	2	0	0	3	0	0	2	2	1	1	0	0	4	0	0	0	2	2	1	0	1	2	1	1	1	2	2	0	0	0	4	0	0	3	0	0	0	4	3	3	2	1	0	1	0	1	1	0
0	1	1	2	0	0	1	0	0	0	2	1	0	2	0	0	1	0	1	1	1	2	3	0	1	0	0	0	3	3	2	0	1	2	1	0	1	0	2	2	1	0	0	2	1	1	0	1	0	2
0	0	0	1	2	0	1	0	1	0	2	1	0	0	0	1	1	2	1	1	1	2	0	0	1	0	1	2	0	1	1	1	2	0	3	1	1	0	1	1	1	4	1	1	0	1	1	1	1	2
2	0	0	0	1	2	2	1	2	1	0	1	0	0	1	0	0	1	0	0	2	0	1	2	0	0	3	1	1	0	2	2	0	1	1	1	3	0	1	3	1	7	0	0	0	1	0	2	4	1
1	1	2	1	0	0	0	0	2	0	0	0	0	1	0	0	2	0	0	0	2	2	0	0	2	2	1	1	0	1	0	2	1	3	1	1	0	0	0	0	3	3	0	1	0	1	1	2	0	0
0	1	0	0	1	1	1	1	0	1	1	0	2	1	2	2	1	1	0	3	1	0	0	2	1	2	0	2	2	1	1	4	4	0	1	1	0	1	2	1	2	1	1	3	2	1	0	1	2	2
0	0	0	2	0	2	1	0	2	0	1	0	1	1	1	0	0	1	1	2	0	0	0	2	0	0	1	0	3	1	1	1	1	2	0	0	1	1	0	2	1	2	1	1	1	2	0	1	1	2
0	0	0	0	1	0	0	1	0	0	3	1	0	0	2	1	0	1	4	0	1	2	1	2	2	1	2	2	0	2	1	1	1	0	2	5	1	1	0	5	1	0	1	0	0	0	2	0	1	3
1	1	1	2	1	0	1	0	0	1	1	0	3	2	0	0	1	0	0	2	0	0	0	1	1	1	1	3	2	0	3	2	0	4	2	2	0	0	0	1	1	2	1	1	4	1	1	2	3	3
0	1	0	0	1	0	0	1	1	2	0	0	0	2	1	0	0	1	1	1	1	0	1	2	0	1	2	1	2	0	0	3	0	1	3	4	1	0	2	0	0	2	1	1	0	0	1	1	1	0
2	2	1	0	0	0	0	2	1	0	0	2	0	1	1	0	3	1	1	1	3	0	1	1	1	0	0	1	0	1	1	1	1	2	1	1	1	0	1	0	2	0	1	1	1	1	1	2	2	3
1	0	1	0	0	0	2	0	1	0	1	0	0	1	1	0	0	0	1	1	0	2	0	2	2	1	1	0	2	1	1	0	0	1	2	0	1	0	2	2	0	2	2	0	0	1	4	3	3	2
2	1	0	2	0	0	3	0	0	2	0	1	0	0	0	0	1	1	0	1	0	1	0	0	0	0	0	0	0	4	2	1	2	0	0	2	1	3	1	3	2	1	0	2	0	1	1	0	2	0
1	1	1	0	0	1	0	0	0	0	0	0	0	0	0	0	1	0	1	0	0	2	0	1	2	0	2	2	2	0	2	0	3	0	0	0	1	1	0	1	0	0	0	0	2	2	1	1	2	1
0	0	1	1	2	0	1	0	0	0	0	0	1	0	1	1	3	4	1	0	0	0	1	1	1	1	2	1	1	0	0	1	0	0	1	0	2	3	2	2	1	1	0	1	2	1	4	0	3	0
0	2	1	1	1	0	0	0	0	1	0	1	0	0	0	0	3	2	1	0	1	1	1	1	1	1	2	0	2	4	1	0	1	0	1	0	1	0	1	4	1	0	0	1	1	2	1	3	1	0
0	1	1	0	1	0	2	2	1	0	1	0	0	0	1	1	0	1	0	1	1	0	1	0	1	0	1	0	2	1	1	1	2	1	0	2	2	0	2	2	2	2	1	1	1	2	4	1	1	2
0	0	1	1	0	0	0	2	0	0	0	0	0	0	1	2	1	1	0	1	0	2	1	2	1	1	1	4	0	0	0	0	0	0	3	0	1	0	0	2	1	2	0	1	1	0	1	1	0	1
0	0	0	0	1	0	0	2	0	0	0	2	0	0	0	0	0	1	0	0	1	1	1	1	0	1	0	0	0	1	1	1	0	1	1	0	1	0	1	1	1	2	3	1	1	0	2	0	0	1
0	1	0	0	0	1	0	0	1	0	1	0	1	0	2	1	1	0	0	0	0	2	2	0	0	0	2	0	0	1	0	1	2	1	2	0	1	2	0	1	1	0	2	1	2	4	1	1	1	3
[truncated: 350 more columns]
