# Supplementary material for: Nanorods with multidimensional optical information beyond the diffraction limit
Source: Nat Commun. 2020 Nov 27;11:6047. doi: 10.1038/s41467-020-19952-x (PMC7695702; doi:10.1038/s41467-020-19952-x)
Supplement: Supplementary file 3 — Source Data [file 41467_2020_19952_MOESM3_ESM.zip › Source data/Fig. 2/d1/032619_intensity_profile_x.txt]

78
113
106
132
141
137
142
174
153
175
195
172
186
176
199
221
222
213
262
251
283
241
305
289
284
316
316
286
265
299
298
302
301
311
283
283
301
278
245
295
255
238
228
217
249
225
201
211
201
191
182
173
190
170
161
150
138
139
105
134
101
113
95
105
88
72
77
56
64
84
64
60
67
63
60
50
52
57
54
57
43
48
67
38
49
44
60
56
55
68
49
71
75
71
56
64
84
73
86
88
81
87
92
92
108
106
103
121
111
130
139
142
114
133
138
137
147
149
146
138
126
135
155
151
151
146
140
141
142
121
138
140
139
122
130
130
127
105
111
95
94
96
79
81
90
76
80
87
68
79
69
52
52
42
51
63
30
45
51
39
40
42
29
34
34
28
34
33
30
27
19
19
22
24
18
18
21
21
19
20
26
16
24
20
15
16
26
14
24
21
13
26
21
12
24
13
19
18
12
10
13
10
15
10
15
12
11
7
16
9
12
9
6
13
17
13
16
14
9
10
6
12
17
13
13
15
10
10
18
13
13
10
11
8
13
13
11
15
7
13
10
14
8
17
14
6
15
13
9
8
9
8
13
13
11
10
17
12
14
13
13
18
12
13
20
14
13
14
15
17
10
11
23
17
13
20
15
11
25
18
21
22
24
22
19
27
27
36
25
28
30
38
44
45
61
62
66
56
56
56
84
77
86
99
105
116
123
132
157
158
166
164
197
195
230
274
241
252
277
262
280
314
326
332
349
336
354
331
346
359
301
255
217
207
222
244
259
253
347
311
322
368
320
314
380
295
327
279
268
291
263
281
235
252
235
210
201
188
165
150
143
123
125
112
93
120
101
102
89
74
74
84
49
64
38
54
36
40
36
45
31
30
37
24
36
22
24
23
24
22
32
21
17
15
19
19
23
14
16
20
