# Supplementary material for: Nanorods with multidimensional optical information beyond the diffraction limit
Source: Nat Commun. 2020 Nov 27;11:6047. doi: 10.1038/s41467-020-19952-x (PMC7695702; doi:10.1038/s41467-020-19952-x)
Supplement: Supplementary file 3 — Source Data [file 41467_2020_19952_MOESM3_ESM.zip › Source data/Fig. 2/d1/032619_intensity_profile_y_or_z.txt]

2
2
1
0
1
3
1
2
1
1
1
0
3
3
1
2
2
2
1
1
1
2
1
2
3
3
2
0
3
4
3
0
2
1
2
3
5
2
2
7
1
6
2
4
3
3
6
1
3
2
5
4
4
4
3
6
5
8
3
6
8
1
8
6
3
5
4
5
6
3
8
7
5
7
5
6
5
8
10
8
12
12
9
8
10
5
10
12
13
8
12
11
9
10
8
9
19
13
16
8
12
23
15
10
15
12
21
11
20
23
22
19
15
20
16
18
22
14
32
22
27
42
44
41
41
33
41
46
55
59
60
70
78
79
77
95
97
114
121
119
128
139
169
176
182
182
190
213
227
222
253
239
267
290
311
256
324
295
313
331
328
327
357
343
337
348
346
380
340
325
345
334
312
303
311
303
315
282
301
268
239
234
258
237
218
187
187
220
199
169
152
151
106
96
123
99
92
110
84
79
89
72
68
67
61
69
42
41
42
45
33
54
44
31
30
31
38
25
23
24
30
14
32
28
29
18
19
27
20
17
19
15
23
22
12
18
22
21
14
14
16
14
12
16
8
13
8
7
6
8
17
10
11
10
6
9
5
8
9
6
4
7
13
10
7
6
6
4
6
10
4
6
4
5
6
4
3
4
9
3
7
7
1
4
8
5
5
3
5
8
4
6
7
2
5
7
5
2
8
5
6
5
3
4
3
2
8
0
6
6
2
3
1
6
3
6
2
2
5
3
2
3
2
3
5
3
1
4
3
3
3
2
1
3
2
1
3
3
0
3
2
7
5
5
5
2
0
0
4
2
4
3
2
3
5
2
2
1
1
4
0
2
1
2
0
0
2
5
2
1
1
1
6
5
1
2
4
2
1
2
3
1
0
0
0
0
2
1
4
3
1
4
0
1
2
1
2
6
1
0
