# Supplementary material for: Nanorods with multidimensional optical information beyond the diffraction limit
Source: Nat Commun. 2020 Nov 27;11:6047. doi: 10.1038/s41467-020-19952-x (PMC7695702; doi:10.1038/s41467-020-19952-x)
Supplement: Supplementary file 3 — Source Data [file 41467_2020_19952_MOESM3_ESM.zip › Source data/Fig. 2/d2/282915_intensities_2D_PL.txt]

16	16	23	25	18	15	21	12	15	14	22	22	15	14	14	18	13	15	12	12	7	15	17	16	18	4	10	7	12	14	9	3	7	4	8	9	6	4	5	3	6	3	5	10	8	5	11	3	2	5
24	17	26	20	12	13	15	14	15	19	28	13	13	15	10	14	9	11	14	13	15	18	12	11	16	5	11	12	7	9	6	9	8	6	5	6	9	7	8	11	3	7	6	9	5	6	5	6	2	5
17	18	30	13	18	12	13	19	26	20	13	15	17	19	14	10	9	14	16	12	14	11	6	15	14	15	5	14	5	9	11	11	7	9	3	8	6	8	4	7	8	2	6	6	3	1	8	4	3	3
17	15	13	15	10	26	16	15	17	19	17	12	13	18	22	10	14	7	15	12	2	10	11	13	7	13	9	12	15	7	12	7	6	15	8	8	8	5	4	6	14	8	2	4	6	6	6	0	3	5
16	10	15	10	19	23	19	12	14	17	17	17	11	12	10	22	6	14	11	17	16	11	13	9	14	15	12	11	9	8	9	8	9	6	4	5	13	5	5	5	5	8	10	8	1	5	8	6	6	3
16	15	18	12	23	21	13	16	21	12	21	15	11	10	11	15	12	7	7	14	11	13	9	8	13	9	6	16	17	12	6	7	4	5	7	7	10	6	7	11	6	9	6	5	5	8	6	3	6	5
24	17	17	17	18	18	15	18	22	17	12	12	19	11	11	11	12	14	11	16	13	12	7	9	7	11	15	10	11	17	7	8	10	5	7	5	11	9	9	11	5	4	7	8	2	5	7	5	7	5
18	19	15	13	26	14	22	14	24	19	17	15	15	12	18	17	16	11	7	16	10	18	12	15	12	12	10	7	8	6	13	8	11	8	12	8	10	6	12	4	5	5	9	4	5	5	5	3	7	3
21	15	14	18	19	15	20	10	16	18	18	17	15	15	10	17	7	18	7	14	12	16	9	14	9	8	10	9	9	7	9	5	9	9	6	6	9	9	6	7	8	8	4	9	12	4	1	4	5	5
29	11	13	22	13	12	18	18	15	15	19	15	12	11	11	17	12	11	14	8	15	13	12	15	12	9	11	12	10	10	12	6	8	9	9	4	10	8	8	5	10	7	5	4	4	4	7	4	5	3
15	22	16	13	15	21	10	19	20	18	10	20	15	13	15	17	9	17	15	11	8	13	14	10	14	7	7	10	5	14	7	4	7	11	7	9	9	7	8	6	10	12	6	6	3	7	7	6	4	4
19	13	23	17	18	16	16	16	13	14	21	17	19	13	18	10	7	18	15	14	20	16	10	16	7	13	10	13	8	8	17	11	5	10	4	6	13	8	6	4	9	5	4	1	4	5	5	4	5	7
25	23	22	28	13	20	19	13	14	12	9	18	12	14	16	14	17	11	10	9	13	9	14	10	15	14	12	10	6	8	8	11	8	10	10	6	8	6	11	10	5	8	7	4	8	2	7	9	4	9
17	26	17	20	16	17	18	16	18	20	7	13	22	19	11	17	11	10	11	14	14	10	17	17	9	11	11	4	8	8	11	9	16	12	10	9	5	4	7	9	2	3	8	6	5	8	8	7	5	7
16	17	10	14	23	20	22	18	18	19	13	16	14	10	15	22	12	11	10	9	6	15	9	15	20	14	12	4	14	6	12	12	14	7	12	14	10	7	10	10	7	12	7	7	4	7	4	7	2	6
20	16	22	10	28	20	23	19	15	15	13	10	11	17	15	24	15	17	12	13	12	17	17	16	8	16	8	11	12	7	4	12	5	5	12	7	18	14	7	10	6	5	4	6	9	4	6	5	6	1
24	14	17	25	24	20	24	17	13	12	18	18	17	20	18	15	20	16	17	14	14	7	10	19	17	12	16	5	6	10	16	12	5	5	8	11	10	10	10	10	8	8	17	7	9	6	8	6	6	3
15	11	18	17	20	25	17	18	9	18	12	13	14	18	14	10	9	13	16	22	12	13	15	9	9	14	17	9	10	10	11	11	5	11	8	8	10	9	11	10	4	10	13	8	5	7	7	8	2	10
17	21	12	22	14	17	25	19	18	11	13	11	18	11	12	14	12	20	11	14	16	15	17	11	9	10	17	14	9	17	6	12	8	8	8	3	6	8	5	10	2	7	10	4	9	5	4	4	5	4
21	24	15	17	23	18	21	18	21	15	23	15	14	22	26	15	15	7	16	14	11	10	16	13	15	15	15	7	8	7	11	9	13	8	9	7	5	7	8	11	7	8	6	5	7	7	2	7	3	3
13	12	15	19	20	15	19	10	15	17	18	14	16	18	12	9	11	17	16	15	12	13	15	18	14	10	10	11	14	11	5	9	11	12	4	8	6	6	7	8	3	6	6	1	8	9	5	3	4	6
18	22	12	22	10	17	23	14	17	23	19	13	18	14	18	10	24	18	13	14	14	15	22	9	8	13	14	10	10	7	13	5	10	6	12	9	8	13	5	11	9	11	1	7	9	7	2	6	6	9
24	18	7	24	13	23	14	10	15	20	15	14	22	5	8	10	16	15	17	15	15	12	11	13	13	14	9	11	10	3	13	5	8	11	14	10	10	6	10	7	7	9	5	7	3	10	7	7	8	4
14	12	17	13	31	15	16	14	15	9	19	18	19	9	16	9	18	15	11	18	12	9	16	16	11	8	9	11	9	11	11	8	10	6	12	6	8	8	10	7	9	8	5	6	8	5	10	7	8	7
23	19	21	10	12	23	19	13	15	20	21	8	12	13	17	17	13	15	19	19	13	12	9	20	10	11	10	12	15	13	12	8	11	10	11	13	9	8	9	7	4	6	4	5	4	5	5	7	7	7
19	21	20	15	16	15	23	7	18	19	18	18	10	13	17	19	14	11	24	24	14	7	16	12	16	15	11	8	13	15	7	10	8	9	7	11	10	7	3	11	16	10	13	9	5	8	7	8	7	10
18	16	15	17	22	16	19	23	22	9	18	23	20	18	9	18	13	18	9	9	12	12	13	11	13	9	12	9	12	6	9	9	8	13	7	13	8	14	5	7	11	6	11	4	9	5	5	8	6	4
19	23	16	23	21	17	19	19	17	19	14	9	17	14	21	14	27	14	7	16	15	18	12	13	9	16	14	7	11	12	12	11	11	9	14	16	4	11	4	11	5	5	11	9	5	5	8	10	10	7
24	22	21	24	20	25	11	16	17	8	15	14	17	14	11	18	16	12	17	16	18	7	18	12	9	7	18	7	12	13	12	7	7	10	4	8	13	7	3	12	7	9	1	10	3	6	7	7	6	3
14	24	18	18	22	19	15	18	16	20	19	12	16	12	18	13	13	14	13	14	13	11	18	5	11	13	16	10	7	16	13	15	11	17	11	10	6	4	10	10	10	3	11	11	9	8	10	8	7	8
20	17	25	18	20	14	17	20	17	19	24	16	18	12	14	15	17	19	19	16	16	10	13	23	8	20	15	15	13	7	7	11	10	8	6	5	8	12	11	14	4	7	9	11	4	7	4	7	10	7
22	23	23	21	20	21	18	26	13	10	12	18	20	22	17	24	12	18	10	16	18	18	14	14	12	12	18	13	9	11	11	8	17	9	14	15	13	8	7	10	8	8	9	10	7	9	6	3	7	6
27	11	11	23	20	25	25	22	18	20	14	19	12	25	10	11	16	16	11	14	15	9	16	14	13	16	11	11	14	16	16	8	13	13	7	11	11	8	5	5	6	5	9	8	4	9	11	5	10	6
23	20	25	10	22	16	23	26	18	19	23	17	24	16	17	18	20	21	23	15	16	19	13	15	17	17	14	12	6	13	8	7	16	14	5	16	7	5	9	6	13	13	7	7	6	6	9	5	6	5
17	19	19	16	15	18	19	26	13	23	15	16	17	11	12	21	18	7	22	14	13	17	19	13	15	9	12	10	12	10	9	9	16	10	15	14	15	8	5	8	10	10	12	7	7	3	9	9	9	5
26	19	21	20	17	20	23	13	16	16	13	25	16	16	14	16	12	11	24	17	13	18	16	19	16	10	13	20	12	16	12	22	10	12	6	10	8	5	10	8	6	11	4	12	3	6	7	10	11	7
16	16	20	18	17	20	16	18	21	19	22	10	19	14	13	18	17	12	18	17	10	6	10	11	19	14	13	13	14	11	12	8	13	14	7	13	14	8	7	15	5	9	9	9	10	7	13	9	5	7
22	16	15	15	19	16	16	20	20	20	18	24	19	11	13	18	11	20	17	24	15	19	5	15	13	14	20	9	11	16	4	10	14	10	13	7	9	8	14	6	6	3	11	5	6	7	8	12	5	4
21	14	12	15	24	23	18	16	18	17	16	14	17	15	18	11	14	8	14	7	21	14	16	19	12	12	6	18	11	15	11	15	9	16	14	9	7	7	9	6	11	8	6	7	11	7	8	6	6	10
18	18	22	25	16	25	18	21	24	11	15	19	14	14	13	20	24	14	13	17	24	10	8	13	18	12	11	20	8	13	13	15	19	11	12	13	12	7	13	6	8	9	8	9	8	2	11	8	6	11
21	20	15	21	23	24	22	23	22	24	13	14	11	22	16	13	21	11	21	25	16	17	12	23	14	15	18	20	13	12	16	16	8	13	11	11	9	13	11	10	9	14	12	8	10	6	10	2	15	6
20	21	6	20	19	20	12	23	21	23	13	13	11	18	18	20	17	15	20	15	23	14	24	14	13	10	15	24	7	6	10	10	16	8	8	11	13	6	12	9	5	13	11	6	8	3	5	7	6	7
26	21	21	19	12	22	15	18	32	14	10	20	15	14	18	22	19	12	12	19	12	17	20	8	12	10	15	14	5	17	13	8	10	18	12	7	11	7	16	5	11	10	13	9	11	6	3	12	7	7
31	22	15	21	18	26	23	24	17	20	8	21	22	13	19	21	28	19	14	17	11	20	8	13	16	12	17	15	19	17	17	20	15	10	11	11	9	15	9	9	8	11	12	9	9	12	11	4	5	6
23	20	15	18	16	18	18	14	24	14	21	19	14	15	16	17	18	14	19	17	15	20	23	18	11	14	16	15	16	15	14	10	14	13	9	11	8	12	9	8	7	17	10	9	11	8	2	5	9	13
27	32	21	25	17	16	12	21	17	15	20	24	17	20	22	22	17	21	17	16	14	18	17	14	22	10	14	8	14	20	10	11	14	10	12	14	12	8	6	13	12	8	10	5	15	15	4	5	8	7
24	17	25	16	18	20	22	17	16	19	22	13	19	24	20	17	12	13	20	19	23	10	21	11	10	10	14	12	16	11	11	12	10	15	13	11	9	12	12	11	15	10	5	12	16	6	7	9	11	4
26	18	19	23	22	23	22	21	19	19	18	14	29	14	15	18	22	18	16	18	10	16	9	16	16	16	13	11	13	11	17	21	16	15	15	21	10	9	7	11	9	14	10	14	4	9	10	8	3	10
28	28	22	20	11	24	13	23	23	15	18	24	22	18	14	19	22	16	21	23	18	22	23	7	17	12	25	19	18	9	11	11	14	11	15	9	6	13	13	17	6	17	10	18	8	9	13	9	4	5
28	10	20	14	21	18	23	18	19	31	15	19	19	14	17	23	17	18	28	16	22	13	14	16	20	11	16	14	17	16	14	14	13	12	19	13	10	13	13	10	6	14	6	11	7	12	5	11	14	5
14	26	21	23	23	23	20	20	17	22	27	17	19	17	19	20	20	14	24	20	21	11	15	14	13	18	20	17	20	17	14	11	14	13	6	17	9	8	14	17	11	14	11	12	11	7	7	2	12	8
19	26	20	24	12	16	22	17	16	28	20	21	21	33	19	24	20	20	20	17	13	15	15	22	13	21	14	13	18	10	15	13	11	7	16	15	8	17	15	7	5	7	7	4	12	5	11	10	6	2
17	28	29	15	19	18	20	15	22	22	18	18	14	20	16	22	16	27	17	11	16	11	18	16	11	13	15	17	7	14	10	12	7	18	14	16	9	12	13	9	10	7	6	4	11	11	10	7	9	11
22	29	19	27	28	25	27	22	14	20	18	20	19	17	22	19	25	17	17	16	22	16	15	20	8	16	13	14	25	18	4	16	7	20	13	13	16	22	10	13	7	6	9	8	3	6	9	10	8	6
28	20	18	26	18	16	31	22	18	24	30	27	14	28	16	20	20	14	24	21	13	26	15	17	18	14	16	13	12	17	15	14	20	13	13	10	8	15	7	7	11	10	7	15	4	5	8	9	14	9
27	25	26	28	17	31	16	23	15	24	18	22	19	20	17	24	25	25	19	35	15	17	19	23	21	17	12	12	17	19	12	12	13	10	9	15	10	11	8	9	10	8	6	10	6	12	8	10	9	9
25	18	19	16	25	20	22	20	31	22	28	19	9	22	19	24	26	16	19	21	14	19	21	14	15	15	18	12	13	9	13	19	20	11	11	12	13	14	10	6	10	11	10	8	8	11	12	7	6	7
27	31	28	29	28	28	19	26	24	12	25	16	26	25	15	24	19	25	14	20	20	9	12	9	15	15	16	12	14	18	14	14	16	17	16	9	13	14	9	14	15	13	9	9	7	10	8	8	12	11
16	24	12	27	23	22	16	21	23	28	18	17	25	23	22	17	17	19	16	29	14	14	21	15	18	23	15	13	15	18	15	16	15	13	14	16	14	13	10	9	7	15	7	14	12	10	6	14	8	5
18	32	21	18	33	24	25	21	24	32	20	22	22	18	17	19	16	23	25	19	14	19	21	18	17	24	16	16	22	22	11	17	14	21	11	19	12	18	13	10	14	10	13	8	8	13	11	4	8	9
27	14	20	21	21	22	13	24	27	37	20	18	19	26	27	21	26	16	24	21	13	24	29	24	15	17	18	20	15	20	15	20	20	14	12	7	20	17	12	8	8	11	10	16	9	14	22	11	14	7
29	24	29	27	24	19	25	22	25	19	22	29	25	24	18	14	24	22	24	13	22	18	23	18	17	13	20	9	12	14	15	13	25	14	11	9	5	10	13	13	7	15	8	14	11	11	9	16	9	8
34	26	30	31	30	27	26	16	30	21	30	24	21	19	18	21	20	18	10	15	21	20	17	19	26	17	19	12	17	21	23	11	8	20	14	13	21	13	12	15	12	12	9	13	11	12	5	11	5	8
26	18	39	28	28	28	38	28	26	29	24	25	22	28	22	28	24	21	16	14	25	21	17	29	21	22	13	26	18	13	23	13	19	14	12	19	7	13	7	16	11	16	16	11	11	16	10	4	12	11
40	39	23	24	16	22	27	19	26	23	16	22	17	18	29	28	28	29	20	21	17	27	29	20	23	14	20	17	19	14	12	12	23	18	15	14	11	14	22	16	10	9	16	16	11	14	14	16	12	3
33	35	24	29	14	27	33	22	16	13	33	33	21	26	22	16	22	24	20	16	24	21	24	20	21	19	16	13	24	16	20	17	22	18	16	11	14	13	15	15	8	11	9	12	15	12	11	8	12	12
31	29	26	27	28	19	23	30	36	23	27	17	31	20	27	22	24	16	17	19	15	22	22	23	12	18	18	13	20	10	17	21	16	14	15	12	19	19	20	10	20	15	13	10	11	8	9	7	12	6
30	30	29	33	30	25	23	25	23	24	34	26	21	25	26	28	26	20	26	20	20	23	13	22	31	23	21	21	19	19	13	16	20	21	12	13	10	19	13	6	14	15	18	15	9	11	10	14	11	16
31	39	34	28	30	32	32	18	39	21	23	26	25	25	26	23	25	18	27	29	25	16	20	23	21	18	16	20	16	13	18	19	12	15	17	13	16	13	14	12	9	16	13	5	16	10	17	12	11	9
33	27	20	36	27	25	42	29	27	28	29	26	23	25	29	17	25	31	31	25	20	21	20	24	18	19	17	16	13	16	19	17	12	18	11	12	17	17	15	11	10	17	12	11	12	10	9	4	7	14
39	34	32	25	26	27	26	27	25	29	34	31	20	26	20	29	24	23	23	28	23	19	21	23	28	24	24	18	15	22	17	25	26	12	10	23	16	16	13	15	15	11	8	13	6	11	17	11	13	10
37	30	26	43	30	28	13	29	24	26	33	30	29	24	28	31	23	32	25	21	29	18	31	19	23	22	13	15	19	16	17	21	19	21	14	16	13	15	14	15	16	18	16	17	15	9	11	9	13	17
29	31	26	32	34	35	38	32	37	30	29	35	24	39	21	24	20	19	25	21	30	23	21	15	17	13	24	14	28	17	21	15	24	18	20	17	16	19	18	16	15	20	15	11	18	12	12	13	18	13
44	38	27	37	31	34	34	24	35	32	32	28	24	34	27	31	29	23	26	20	28	20	19	17	14	19	23	19	15	21	23	16	16	22	15	15	11	13	18	12	14	15	21	15	7	11	11	15	16	10
33	41	37	34	30	33	33	33	31	27	31	27	26	33	39	25	23	26	24	33	18	22	31	21	23	39	24	21	31	15	15	17	16	15	11	12	18	22	13	11	11	27	16	11	9	8	19	14	7	13
43	40	34	55	33	37	37	23	39	38	31	33	16	25	33	32	33	38	30	27	28	17	27	30	18	22	21	34	30	18	19	22	16	18	16	14	18	15	21	16	23	13	11	7	9	11	19	12	7	16
53	39	39	37	25	36	36	32	35	34	32	31	29	23	29	32	30	29	36	23	28	23	26	20	29	23	30	25	23	22	24	19	22	10	15	18	19	18	14	17	20	13	17	11	11	12	8	16	12	12
42	39	41	42	53	32	39	31	34	33	42	34	34	26	24	31	29	28	23	27	32	25	30	32	31	28	28	18	19	15	17	19	22	14	14	16	16	11	12	14	13	14	18	10	14	20	11	17	15	10
49	45	31	32	40	35	35	36	40	45	25	32	30	22	31	32	27	26	20	17	30	24	26	21	23	28	26	22	24	27	25	20	23	14	20	15	13	12	21	12	14	18	12	9	12	16	13	12	11	11
47	46	41	43	46	47	27	42	54	42	38	32	36	27	21	27	23	28	36	32	23	26	28	23	24	19	24	31	23	25	25	17	24	12	17	15	21	25	12	19	12	19	18	15	14	13	5	12	20	11
55	47	43	54	34	35	47	41	41	43	40	39	45	25	25	36	33	39	36	31	24	25	26	23	22	18	21	19	25	26	24	21	20	10	17	21	24	14	12	20	20	22	16	9	20	22	13	16	13	16
49	43	58	42	44	49	51	37	43	39	48	34	39	51	35	36	50	27	27	28	38	19	30	33	23	24	28	26	18	26	17	17	25	25	28	23	20	25	16	16	17	18	23	23	18	17	11	14	13	21
49	58	55	44	49	61	39	46	31	52	27	45	28	38	37	21	27	28	25	35	30	31	30	25	26	25	22	24	18	22	33	14	24	15	21	23	18	20	31	24	22	12	23	14	16	17	19	11	19	15
67	62	53	49	57	38	54	49	36	49	35	51	49	43	34	34	36	26	28	29	25	32	33	24	19	21	23	21	23	25	21	29	31	25	13	16	19	18	23	14	16	18	21	23	11	22	12	21	13	11
64	60	72	46	57	48	52	41	57	37	36	35	45	43	31	35	43	29	34	30	27	33	41	34	26	33	25	32	23	10	20	26	24	23	10	15	25	23	19	17	26	22	7	19	17	16	16	21	15	17
75	70	56	55	62	58	65	69	44	45	50	35	39	50	49	38	28	41	32	30	34	25	31	26	34	28	29	23	26	24	30	21	17	23	25	23	18	19	26	14	17	20	17	23	13	12	20	21	15	12
71	67	56	68	73	83	48	54	52	56	42	48	49	38	38	33	42	49	21	40	29	37	43	24	33	23	20	22	17	29	26	22	30	32	23	21	17	21	16	20	19	21	11	26	20	22	19	19	10	18
83	61	85	58	59	68	69	51	48	62	54	40	54	35	36	47	29	32	32	47	34	30	32	29	29	22	32	32	35	32	29	22	28	22	21	24	20	15	6	20	26	27	23	15	18	21	17	15	14	12
99	79	79	85	70	65	68	54	45	53	56	46	39	46	38	38	38	43	44	43	38	37	35	29	35	29	31	25	28	28	21	27	25	25	23	27	21	23	19	19	19	22	21	18	23	11	23	16	25	18
84	82	86	79	71	70	80	60	53	54	48	44	66	50	46	48	39	42	34	39	25	38	27	34	32	31	39	22	24	22	34	17	34	19	25	25	32	16	21	17	29	28	13	15	15	22	11	10	18	18
97	100	70	61	93	91	73	83	63	63	52	49	51	54	43	44	52	30	31	40	37	39	41	39	40	23	25	34	30	20	26	19	20	24	25	27	18	19	33	20	22	26	20	19	18	16	18	23	20	18
120	86	80	81	84	83	63	82	73	50	53	57	58	54	51	44	37	45	44	51	38	40	33	36	33	33	34	24	36	23	31	21	29	18	33	28	19	17	24	21	22	23	26	19	25	27	19	17	24	19
126	96	93	81	91	76	83	73	70	59	65	75	48	56	60	54	42	52	35	40	38	42	39	34	45	36	33	39	26	38	31	31	25	34	15	20	16	15	27	15	19	14	16	18	17	16	22	27	15	10
119	106	91	87	95	75	75	97	69	77	70	68	55	63	54	54	57	55	50	34	44	47	35	35	39	26	37	36	30	25	35	22	25	20	21	30	18	20	17	23	18	16	19	20	18	21	15	15	19	13
106	89	95	126	110	99	87	88	100	70	68	81	69	62	52	52	52	56	55	57	39	54	44	53	40	28	37	32	27	24	23	26	23	23	27	22	24	14	20	20	23	29	24	17	24	15	25	29	17	23
133	120	113	99	100	116	95	82	73	85	73	68	68	68	61	65	67	57	51	40	54	38	43	50	35	36	37	34	29	33	34	18	24	29	18	30	24	26	19	28	18	16	24	27	18	25	22	28	17	22
120	135	87	132	122	113	90	90	84	95	87	88	78	61	64	63	63	52	62	47	47	43	54	38	38	39	47	41	29	42	32	37	29	28	22	25	22	33	27	25	25	30	22	21	18	17	22	22	20	22
142	128	115	127	106	91	100	107	91	87	76	68	75	90	50	51	60	60	69	55	43	31	51	53	36	46	51	35	35	34	34	29	20	24	30	25	25	30	22	28	19	25	24	22	20	20	18	23	14	23
124	138	115	119	134	97	110	103	111	87	90	92	74	79	65	65	48	71	57	75	48	48	41	47	34	37	46	25	41	18	24	30	30	29	26	20	22	35	26	20	16	25	20	20	19	18	18	24	22	29
159	130	148	140	125	139	119	139	131	132	103	84	72	83	82	72	59	67	66	68	58	48	49	36	38	58	32	23	33	38	27	20	29	32	31	20	29	30	23	23	15	23	21	21	27	21	16	24	17	18
163	158	146	145	125	129	111	121	121	130	97	88	87	83	77	94	73	71	56	56	62	60	55	55	41	44	39	38	35	34	33	33	31	29	18	18	17	27	21	21	24	26	25	24	26	22	16	20	17	17
172	154	144	140	138	125	114	137	120	123	101	85	84	78	92	102	87	76	64	56	54	49	49	36	57	46	34	38	35	35	39	20	29	31	30	37	27	36	21	19	22	24	21	26	19	19	21	15	30	19
185	198	182	150	152	166	136	141	107	145	112	104	92	95	81	72	66	67	85	63	64	52	55	58	36	42	49	40	43	32	35	37	29	31	32	28	43	21	25	19	21	26	36	29	17	22	23	26	24	25
188	168	181	151	166	159	139	132	135	140	125	117	107	85	88	112	80	81	67	82	76	69	57	58	53	50	40	38	32	41	35	31	29	32	22	30	26	24	21	22	36	31	21	17	10	18	28	30	26	15
204	153	182	152	180	164	145	141	141	132	111	106	101	93	111	82	89	69	78	69	65	64	69	61	52	43	33	49	46	29	31	44	40	39	31	29	32	27	32	23	32	24	22	23	23	31	25	22	19	16
204	209	175	169	170	156	149	157	145	129	130	125	108	88	103	107	89	94	83	75	61	62	57	56	52	45	50	44	44	42	26	37	33	29	25	29	33	33	33	31	35	24	24	24	23	23	31	24	23	29
238	197	203	184	172	173	149	146	151	144	128	114	119	133	96	102	91	84	73	70	65	80	57	50	58	46	35	40	45	43	28	32	39	41	25	31	37	35	36	21	29	32	32	30	28	13	22	21	16	23
255	215	231	163	194	176	160	161	130	164	158	133	103	121	104	107	97	73	71	72	69	62	62	64	41	47	42	45	40	51	43	42	37	41	37	25	29	26	28	31	33	24	30	25	23	21	29	23	21	24
236	202	214	211	204	189	154	160	152	145	116	134	116	106	106	102	98	79	65	73	65	53	53	57	58	65	52	39	42	40	37	50	36	30	36	30	29	30	24	34	24	20	26	19	25	21	23	17	24	25
218	223	216	191	200	201	180	168	178	146	149	109	135	125	120	95	105	78	77	80	84	57	83	50	51	47	55	54	45	42	38	39	37	22	35	24	39	39	35	26	28	31	28	30	24	31	20	17	20	18
243	239	246	201	192	224	184	157	169	178	158	144	134	139	112	114	93	104	78	71	81	84	66	59	66	55	40	43	39	46	50	44	31	32	30	37	25	39	32	29	34	28	32	26	27	30	18	20	29	21
243	235	232	224	234	195	165	196	165	154	149	138	121	145	130	107	104	94	87	100	70	75	77	68	53	62	47	43	39	37	41	45	36	38	37	31	34	35	30	34	18	33	25	32	23	25	34	30	20	30
252	252	207	218	207	229	198	173	175	155	154	142	153	129	122	103	109	93	79	98	87	74	75	79	51	48	58	43	56	33	48	33	28	32	37	25	33	36	30	39	36	26	25	27	36	37	31	21	24	34
260	260	245	202	215	214	193	180	167	169	159	155	139	142	123	110	103	123	81	90	84	62	82	64	49	62	50	57	50	48	33	44	40	30	23	34	44	31	26	21	25	32	35	32	26	27	33	19	27	25
264	249	206	245	238	211	185	202	168	164	168	147	137	136	119	124	86	97	82	102	86	74	84	68	52	56	62	59	41	43	42	30	33	30	29	29	30	34	31	25	27	24	31	27	26	29	31	13	27	20
254	259	236	256	281	202	189	196	186	198	160	140	173	126	136	114	101	89	91	107	63	88	60	65	77	52	56	51	54	53	33	41	44	36	43	36	34	32	29	35	33	34	35	33	38	26	33	27	26	33
301	256	254	278	214	218	200	191	199	196	199	170	165	116	129	111	114	100	94	84	69	95	84	72	67	60	62	58	50	54	42	47	45	42	38	27	44	33	38	24	31	39	28	29	33	28	23	35	29	29
305	243	237	246	273	203	220	200	203	143	170	144	146	162	136	130	116	104	110	81	73	89	80	78	66	44	57	50	50	49	47	38	37	37	34	37	33	22	37	21	24	23	39	26	23	30	20	33	26	23
317	241	248	272	282	214	232	240	195	185	180	160	147	155	141	134	126	112	99	104	67	75	78	79	69	45	75	52	59	58	45	48	45	33	51	34	49	41	33	32	44	26	27	23	38	26	28	27	20	25
294	272	217	237	243	251	220	202	187	194	174	158	143	132	155	139	106	104	89	100	71	78	85	78	73	47	59	54	47	60	45	44	44	40	41	29	32	39	30	37	28	31	29	35	35	31	27	23	31	21
298	283	296	277	248	240	227	210	210	179	184	157	146	143	152	116	121	117	119	83	85	87	87	93	51	61	64	50	51	50	54	36	42	46	49	39	32	25	36	39	34	32	25	28	27	27	29	21	29	22
295	256	281	266	232	220	238	194	172	199	177	182	166	143	132	134	100	92	100	94	92	78	91	65	73	49	58	65	41	53	39	33	53	49	42	39	41	42	41	41	21	39	28	26	38	34	31	29	31	26
256	269	263	261	243	243	235	212	210	172	153	151	143	142	135	111	116	107	100	94	80	83	74	67	88	78	55	54	40	54	51	43	51	37	42	49	37	33	32	25	45	28	43	39	28	33	22	31	36	28
279	289	254	249	251	208	217	217	230	161	174	155	113	138	144	104	105	109	131	93	86	84	98	76	84	49	51	37	46	41	52	36	43	50	45	30	54	39	22	33	28	28	36	40	26	29	31	29	35	28
281	264	272	252	243	221	252	190	193	169	178	162	152	154	124	120	113	94	89	117	79	105	77	71	67	59	72	69	56	63	45	40	37	40	56	54	42	50	47	38	37	39	30	38	22	29	24	32	34	29
268	275	265	232	247	235	213	208	199	189	177	172	176	161	134	146	122	112	105	99	103	87	81	71	69	51	67	56	52	56	55	42	52	36	43	42	40	49	36	24	26	28	44	36	33	27	31	43	32	41
269	237	280	209	265	234	202	197	174	193	179	150	127	130	118	136	145	84	103	91	98	76	69	79	60	63	58	75	64	52	48	42	47	36	44	34	45	37	38	29	35	45	34	24	24	23	31	36	20	30
268	246	250	240	207	217	201	193	194	164	181	153	141	152	120	130	106	115	125	93	82	91	69	64	52	66	64	60	58	41	54	49	42	48	47	45	42	36	38	32	43	33	46	28	32	36	32	36	23	32
286	254	261	249	234	219	197	226	191	179	159	160	167	159	133	133	102	103	103	76	88	65	77	66	63	64	51	48	36	59	57	45	33	33	37	48	46	37	33	47	29	33	36	42	39	29	22	35	31	29
269	247	282	211	231	216	192	203	199	159	157	125	152	121	138	128	101	113	97	79	80	91	80	82	63	48	60	43	47	49	42	41	57	35	34	31	43	36	30	43	42	42	41	33	32	30	30	24	40	36
257	228	234	221	228	219	174	177	210	173	178	145	139	151	119	120	107	106	106	85	90	68	64	63	66	58	69	45	63	48	57	57	47	39	40	54	38	46	29	37	30	32	25	30	26	31	20	38	30	30
248	229	224	240	202	209	187	182	205	175	173	143	132	114	111	130	104	108	115	88	87	72	66	60	58	60	56	63	57	46	38	46	32	40	33	51	39	46	27	40	35	25	43	36	31	25	26	40	32	27
271	240	227	177	230	213	188	177	165	134	162	132	117	134	117	101	92	101	104	81	96	83	86	75	65	68	58	45	48	48	45	46	42	40	54	55	40	45	43	34	32	39	35	30	39	33	23	34	25	29
249	227	228	218	197	180	197	180	193	150	142	138	149	119	117	126	95	83	96	82	89	66	65	79	51	57	51	46	55	57	52	49	48	38	52	46	42	50	40	38	40	44	26	35	41	29	31	27	22	29
253	209	237	226	178	199	165	187	152	136	142	119	131	123	136	86	97	83	90	93	70	83	75	61	60	53	59	61	58	49	57	57	47	51	47	54	50	36	31	39	36	36	43	30	32	34	23	41	33	40
246	231	209	187	201	197	197	186	155	141	159	127	112	107	84	118	94	73	81	78	87	77	72	66	62	70	59	52	49	53	40	57	35	52	46	35	28	38	43	35	24	36	33	50	29	29	29	28	32	38
237	231	203	186	207	175	188	147	152	155	139	123	125	118	104	95	97	99	88	99	83	83	57	74	64	52	50	41	47	62	55	42	47	51	29	59	57	37	36	35	42	44	41	51	31	43	32	35	31	28
226	222	202	192	225	169	170	147	144	130	136	127	134	109	101	98	119	97	78	81	77	69	68	63	62	68	65	49	42	51	50	42	41	42	40	47	50	43	34	33	38	38	32	34	40	33	26	31	35	37
205	207	218	186	189	170	163	159	162	152	137	112	118	113	94	107	92	81	90	80	80	69	56	52	60	57	54	53	48	56	36	55	35	35	42	28	45	34	44	45	34	31	30	35	36	42	38	34	32	29
213	180	182	171	201	167	159	144	147	132	136	97	131	103	99	112	80	76	72	63	67	78	61	54	59	59	49	68	60	40	37	44	51	35	40	37	32	44	40	34	32	45	41	33	32	37	30	44	45	41
181	181	196	166	150	188	172	143	126	99	113	106	100	106	92	91	76	82	81	80	76	83	59	58	72	49	57	38	59	61	47	47	44	47	39	41	34	43	31	54	38	40	32	31	34	40	26	29	30	41
176	179	181	157	157	149	127	140	127	127	122	93	96	102	120	83	94	85	73	77	63	68	73	58	50	36	53	57	48	52	53	43	39	55	42	46	37	43	46	42	47	33	41	31	51	36	37	35	43	30
181	173	175	144	150	133	142	129	146	126	106	98	96	97	98	86	74	73	72	66	60	70	60	69	59	54	47	38	43	57	43	45	52	43	42	47	47	39	33	52	31	36	42	35	35	28	25	44	36	38
145	151	154	152	156	158	123	109	122	126	125	110	93	86	83	92	84	63	87	87	74	54	61	73	54	59	47	50	43	44	38	53	50	51	46	32	47	32	45	30	52	44	30	37	44	32	31	33	45	45
155	165	132	147	137	124	117	130	110	112	107	85	87	80	75	80	61	80	74	65	59	76	64	53	52	46	66	60	60	57	45	49	41	51	49	31	40	40	34	47	44	34	42	30	36	33	20	40	26	38
141	158	153	122	133	114	125	106	106	111	86	103	72	76	91	88	71	68	64	72	61	60	37	57	64	56	55	36	56	53	49	50	48	44	31	37	34	49	44	35	51	38	43	38	37	28	30	26	30	29
161	154	119	127	106	107	127	122	108	76	89	92	83	89	69	70	65	84	69	69	66	59	62	66	59	55	55	66	46	50	43	32	34	62	48	48	59	52	35	37	42	31	31	33	22	35	43	30	27	36
140	129	118	128	103	119	110	111	77	97	89	82	107	94	84	71	70	69	77	49	68	56	47	65	38	54	33	42	50	52	49	54	61	42	44	46	41	44	28	47	51	28	37	32	41	26	36	44	39	30
128	118	125	113	103	101	92	93	80	108	86	104	83	83	64	96	84	59	58	49	61	64	51	50	49	45	42	46	47	52	46	49	30	37	51	42	50	35	32	56	28	36	27	32	31	26	18	27	30	27
135	110	98	107	108	117	92	93	98	72	81	78	68	73	76	75	64	64	53	55	58	58	56	39	58	63	66	48	41	54	49	45	42	42	36	37	42	37	28	41	41	35	24	35	36	39	28	27	28	32
117	104	99	104	105	91	99	84	86	74	71	79	75	79	69	64	68	54	59	63	58	61	58	48	52	51	50	58	55	61	43	48	42	54	46	45	40	47	43	41	30	30	29	28	31	35	27	33	30	29
113	113	90	113	85	88	96	83	71	91	100	69	74	76	60	69	46	65	57	59	48	73	62	42	44	54	38	47	38	35	41	46	46	43	53	32	37	38	48	39	31	43	47	30	37	40	35	24	43	47
104	105	92	98	90	91	79	77	83	82	80	87	62	63	76	67	64	55	64	58	60	63	58	56	54	54	39	48	45	52	46	50	46	46	39	45	34	35	45	38	39	39	33	36	34	43	28	42	33	33
93	90	89	77	93	78	65	88	70	60	73	79	53	80	65	72	54	59	61	52	64	53	58	48	43	43	47	56	43	52	42	50	45	45	43	45	39	37	31	43	30	37	33	44	31	37	29	35	32	25
111	81	84	87	83	107	89	76	60	62	65	57	57	65	71	59	50	42	41	63	60	46	45	63	48	42	42	33	51	52	49	52	48	25	39	45	48	32	37	33	39	31	31	30	38	34	27	34	29	26
90	82	85	73	79	77	73	70	69	66	68	73	56	72	55	42	60	68	41	68	43	40	41	46	48	34	46	45	52	50	38	43	36	46	49	36	37	34	42	24	33	34	32	38	47	30	22	30	29	27
80	74	79	64	71	69	59	68	77	62	66	53	52	53	45	58	43	72	59	59	48	54	46	52	61	59	34	34	61	44	36	46	45	32	40	40	52	42	28	36	30	33	31	35	29	40	31	29	23	22
85	73	78	68	72	55	86	68	44	57	65	46	55	64	62	45	56	55	63	42	49	64	47	56	43	47	48	34	56	53	37	45	49	39	29	33	42	37	38	39	33	35	33	16	24	34	37	27	33	33
93	49	63	62	70	64	61	72	70	57	71	55	55	60	46	52	47	43	49	46	46	43	57	46	49	41	39	44	39	35	44	41	41	44	50	42	46	37	32	30	29	33	31	42	25	23	31	26	24	24
64	74	71	60	81	73	50	55	57	48	50	63	55	47	59	40	37	53	43	56	42	39	57	57	47	48	42	54	44	42	34	48	29	40	39	50	35	43	32	37	39	21	30	31	32	35	22	21	27	20
61	71	75	48	48	66	70	56	60	62	51	56	33	66	44	56	40	42	44	44	56	48	45	43	39	47	38	50	40	40	30	34	42	44	45	35	34	24	32	42	32	47	38	21	23	34	21	23	21	28
55	71	74	61	56	65	54	67	52	53	53	55	54	62	54	61	44	36	56	38	46	50	34	32	49	28	46	46	43	50	45	37	44	39	38	38	50	29	43	42	29	37	31	26	23	20	32	27	25	22
67	54	64	50	54	48	68	64	52	69	58	43	50	47	44	56	46	46	40	43	61	35	38	42	38	32	50	37	38	42	48	39	34	42	34	42	39	40	35	26	37	31	26	22	30	29	21	21	18	26
59	50	60	54	47	54	65	51	45	31	41	48	54	56	53	51	46	53	43	43	40	46	31	41	45	39	46	43	38	40	35	46	33	46	38	32	34	46	20	25	27	23	29	25	28	20	26	21	22	20
69	49	45	53	50	40	43	51	40	55	50	56	38	49	46	52	43	41	42	43	44	46	49	36	33	44	40	57	40	37	41	31	48	32	32	32	32	42	34	23	36	26	26	32	21	23	24	24	24	20
53	49	54	48	45	64	48	46	59	48	43	39	52	40	49	43	55	34	50	42	44	33	25	40	34	39	27	40	35	38	34	26	38	34	26	28	36	28	29	28	28	31	25	24	28	30	29	22	20	30
59	31	41	60	53	41	36	61	45	44	43	44	48	52	36	39	46	54	35	47	35	45	37	30	26	51	46	32	46	38	40	29	25	44	45	48	26	33	27	34	28	33	21	20	35	27	27	15	21	22
58	37	47	55	33	47	49	40	51	58	50	44	38	42	38	48	43	56	44	31	36	58	27	34	34	45	42	31	34	27	44	41	30	33	36	21	32	26	30	35	24	26	29	22	20	11	23	26	27	29
50	49	42	50	48	50	59	39	32	43	41	49	35	40	44	54	32	33	43	38	43	42	30	34	43	32	56	39	26	36	47	29	26	25	37	35	37	33	30	22	17	31	21	31	22	26	18	25	27	24
43	48	37	39	44	55	30	55	47	36	29	34	46	36	36	37	41	46	48	40	30	29	33	35	34	29	33	34	35	35	26	32	25	20	40	22	27	33	29	30	24	27	32	27	20	26	14	19	19	26
43	40	35	38	45	42	27	41	49	35	42	47	43	40	38	31	35	35	32	43	40	29	36	36	40	29	42	27	27	43	30	34	25	22	21	24	25	25	26	26	22	18	23	14	23	20	22	16	22	23
37	40	48	37	34	28	30	31	32	48	53	38	39	40	42	28	29	36	34	28	38	37	44	33	34	30	26	34	34	25	33	30	29	36	28	26	22	20	28	32	27	19	19	20	20	20	12	11	11	17
51	33	47	45	44	39	46	39	52	39	28	32	36	39	37	40	35	35	26	39	34	29	37	26	29	35	23	31	44	33	23	33	36	31	25	24	31	27	20	29	23	28	20	16	19	24	23	18	19	18
43	38	45	30	36	34	32	28	35	34	30	41	23	35	44	35	32	23	36	41	22	41	37	31	36	29	34	44	23	20	34	27	28	34	32	19	24	22	20	22	13	15	23	17	22	20	20	21	19	17
26	31	41	31	42	37	23	36	35	30	40	35	40	27	48	28	31	29	34	30	41	22	31	27	30	23	32	29	22	26	19	39	44	35	19	18	18	23	23	25	10	16	18	19	8	16	11	17	28	16
41	40	38	37	31	44	40	37	37	34	32	33	29	31	28	27	31	30	37	42	21	27	25	39	41	20	28	23	21	18	26	26	31	26	26	24	23	14	22	21	32	21	27	17	15	12	18	14	15	14
33	26	36	33	42	44	30	31	42	36	31	38	38	25	26	24	25	34	35	20	33	25	28	28	34	17	35	27	38	31	33	36	23	28	18	27	21	24	19	15	22	30	19	18	12	16	16	14	13	18
40	42	39	34	50	35	33	26	34	31	28	31	33	40	42	32	30	26	31	30	22	24	24	29	31	19	28	22	21	24	25	16	19	22	25	20	20	22	15	17	13	25	17	18	19	18	30	19	17	18
31	43	21	41	34	24	26	35	30	21	38	22	28	32	27	25	29	19	24	33	24	20	33	19	30	37	26	29	21	17	18	24	17	24	18	18	15	29	22	26	18	18	19	22	22	16	17	19	19	17
25	35	27	36	22	40	29	26	29	23	26	27	28	24	32	32	26	31	36	37	25	30	31	28	22	28	23	31	21	23	22	27	18	22	25	21	23	16	18	27	8	21	20	24	12	20	19	20	16	18
20	33	25	33	37	37	23	26	39	29	27	25	36	29	34	28	33	23	30	22	23	17	26	27	25	28	19	20	28	13	22	19	20	19	15	18	19	17	16	21	17	24	21	21	16	11	18	24	18	14
39	25	30	31	28	23	33	23	24	30	27	24	34	29	32	20	29	21	23	25	25	25	26	17	22	29	27	23	27	25	19	18	26	12	15	16	16	18	22	15	19	13	14	13	23	24	14	14	14	18
27	33	31	30	22	27	35	21	29	30	24	30	24	22	33	16	27	32	23	19	26	25	28	17	23	16	21	15	17	20	27	12	21	16	24	17	25	28	16	22	17	19	19	20	13	15	19	17	18	24
40	29	28	24	33	27	21	34	30	16	29	22	23	17	29	27	23	23	19	20	30	25	20	20	20	24	20	17	19	12	18	13	11	21	16	17	19	14	16	24	12	7	17	22	21	14	18	14	19	21
30	27	17	27	34	33	31	19	18	24	24	24	14	35	26	27	23	22	15	23	23	27	17	15	22	21	17	15	14	16	20	24	20	13	13	16	17	14	13	20	24	20	20	17	20	14	16	19	22	9
16	22	17	22	30	29	29	23	28	18	15	23	18	22	26	22	18	26	26	15	22	31	14	32	17	24	21	20	17	15	16	16	19	15	13	20	14	19	20	17	13	20	19	12	18	14	12	22	22	19
21	26	23	19	20	13	17	25	19	25	18	21	18	17	24	17	21	28	15	21	23	22	24	12	20	26	21	18	17	20	19	18	20	18	13	23	21	21	21	13	15	19	18	12	14	15	25	24	16	15
28	19	20	25	14	21	27	22	20	23	24	13	16	26	19	16	20	22	24	19	23	28	33	27	26	12	23	11	17	19	17	24	13	18	19	25	11	18	10	16	16	19	12	15	18	23	15	21	19	17
22	17	26	18	16	25	23	21	16	18	19	28	22	20	22	22	20	14	16	23	23	14	20	12	17	22	18	16	21	21	15	15	20	17	10	11	25	18	14	23	20	20	22	15	13	13	8	23	18	20
22	9	21	15	13	13	19	20	20	16	20	23	20	14	23	24	17	17	11	19	17	15	15	14	19	24	17	11	18	10	15	17	28	14	15	20	28	16	19	17	15	19	21	23	15	13	21	13	16	10
22	12	17	16	14	30	17	22	24	21	26	12	18	11	18	17	20	22	17	20	20	14	18	9	16	16	26	15	22	7	13	20	15	20	17	17	14	19	16	14	14	12	19	12	11	15	17	18	10	18
21	17	24	22	15	25	21	12	22	22	15	26	14	20	17	21	16	11	21	9	19	21	22	17	14	17	13	23	20	19	19	26	18	20	17	12	17	18	24	13	11	13	18	12	12	14	23	10	15	14
19	17	28	14	17	21	19	20	18	17	16	17	12	15	13	17	18	17	14	12	24	19	9	22	17	15	12	16	12	25	18	18	18	21	20	27	16	15	13	21	16	25	18	18	13	17	18	14	16	23
14	14	12	19	11	25	15	18	15	15	16	13	18	17	17	12	11	15	7	9	18	17	13	24	7	15	21	17	16	16	20	18	15	19	14	17	13	12	14	24	12	19	14	22	16	18	23	14	25	11
15	13	19	16	14	20	10	18	14	10	16	11	20	22	15	17	13	19	20	21	18	11	14	22	14	12	16	20	17	14	20	15	18	12	13	19	12	20	18	20	23	14	22	11	22	16	16	10	20	23
11	13	15	9	16	17	13	13	12	17	14	18	17	8	16	15	15	14	17	14	20	18	14	19	15	22	16	18	12	24	19	21	13	13	19	10	20	21	20	22	17	17	25	21	20	20	21	23	18	19
7	20	16	19	13	12	10	12	15	10	22	10	9	19	17	17	11	14	18	13	15	13	14	12	22	15	12	18	10	14	14	14	23	17	25	13	14	12	18	14	19	19	16	19	19	18	19	18	24	19
13	19	13	17	17	14	22	11	10	12	18	13	22	15	18	19	11	15	15	18	13	12	13	15	17	14	16	16	20	11	15	16	19	8	17	16	19	12	19	26	24	17	14	12	21	21	11	16	19	17
14	14	10	8	17	17	11	20	13	16	14	20	8	11	17	13	19	7	20	16	7	21	19	21	10	14	22	22	12	12	13	12	17	19	18	18	22	13	23	8	20	24	10	20	14	13	22	13	12	14
8	12	16	15	6	17	20	16	13	16	14	13	13	19	16	11	15	17	16	21	14	16	23	13	18	16	16	11	8	16	14	12	20	18	16	14	17	16	24	12	22	23	13	11	20	22	13	13	20	19
13	10	15	14	21	20	10	19	13	12	14	15	24	11	26	13	19	19	18	18	11	14	18	15	14	17	17	14	13	13	17	23	15	15	19	13	26	16	15	16	15	19	17	16	16	22	22	16	19	18
16	14	15	13	24	13	15	18	24	9	9	9	23	8	11	15	13	15	14	20	13	18	14	14	20	16	16	20	14	19	18	22	23	17	13	21	21	16	16	13	23	23	23	13	15	16	25	18	22	15
11	14	17	13	12	14	10	12	17	9	14	13	16	20	17	14	14	12	16	12	13	20	17	18	21	24	15	20	20	14	22	20	15	16	12	17	18	17	11	15	25	19	13	14	22	14	19	25	19	21
10	16	13	11	12	18	11	10	17	15	17	11	19	15	16	14	12	12	19	18	19	11	12	16	20	13	16	20	17	9	14	10	17	14	18	15	11	17	17	22	19	23	17	11	18	13	23	23	23	15
16	13	10	13	14	14	11	15	12	13	17	10	10	13	11	14	13	11	18	18	16	16	10	20	18	13	11	16	11	17	15	18	11	17	17	13	14	18	12	21	12	8	13	10	21	15	22	20	14	21
15	19	11	11	16	25	14	11	12	13	24	20	12	12	18	14	14	16	10	7	12	15	20	14	12	17	15	16	12	11	18	18	20	17	12	18	17	23	17	24	16	14	26	14	24	14	14	20	21	22
10	6	9	13	14	15	11	11	5	15	13	11	20	14	11	9	16	15	12	11	13	12	13	19	16	18	16	13	16	13	19	13	19	14	13	18	26	15	12	17	13	14	21	20	30	21	14	17	14	21
9	19	11	7	17	10	12	13	14	13	10	16	10	10	16	15	17	18	20	11	18	13	19	8	19	15	16	14	18	20	16	20	14	12	11	16	23	12	23	9	13	18	12	17	22	13	19	13	22	20
16	8	6	15	15	17	12	15	15	7	11	14	20	12	12	13	18	19	16	14	9	17	11	17	15	14	15	19	14	13	21	13	17	12	14	14	13	18	25	22	17	14	22	26	19	18	18	9	14	18
12	15	9	10	15	13	9	11	9	14	19	17	17	14	18	18	11	17	16	10	12	14	14	10	14	12	18	15	12	15	10	13	11	9	15	21	15	14	19	22	17	15	12	11	23	15	21	24	28	19
7	7	15	11	11	17	17	10	19	9	11	11	13	14	10	12	12	10	10	16	12	20	29	13	18	10	13	20	11	13	23	11	15	14	25	17	14	17	17	22	19	22	16	11	18	20	18	27	14	15
6	8	9	23	12	10	7	20	16	10	15	13	15	15	14	12	10	13	13	12	16	17	11	10	6	8	13	20	17	17	22	19	13	11	16	18	23	14	13	14	25	16	16	15	18	18	19	23	23	19
13	10	9	12	8	11	9	16	17	11	13	17	17	24	14	14	15	16	20	11	16	18	10	13	14	14	15	9	16	12	20	17	24	21	16	15	16	21	28	15	25	18	20	14	14	16	15	19	18	18
9	11	11	10	11	13	14	10	12	14	14	10	11	8	16	10	7	17	15	17	14	15	13	10	10	18	13	11	20	15	19	13	15	16	16	26	21	17	22	19	21	21	20	20	12	32	14	20	18	25
10	10	10	15	13	8	11	10	15	9	10	11	11	16	12	13	13	15	12	16	14	15	12	16	15	19	22	14	16	18	19	13	14	15	13	12	12	14	18	20	18	20	17	15	20	19	18	18	21	24
9	10	7	11	12	16	10	17	12	14	17	15	10	11	13	12	11	18	13	15	16	23	12	18	10	8	17	20	16	16	12	16	21	17	17	16	15	13	20	19	23	18	20	18	21	18	14	19	18	22
12	13	5	9	11	14	8	8	14	18	15	13	12	11	16	15	18	9	17	13	14	12	9	9	16	14	14	12	23	16	15	20	23	12	12	16	13	16	19	15	9	18	20	22	33	18	19	23	25	19
9	13	11	16	12	15	11	18	13	12	11	12	12	9	12	12	15	17	12	15	14	14	6	11	18	11	18	8	16	11	11	24	21	14	18	12	13	11	15	21	8	17	13	18	12	23	22	15	30	17
13	12	7	12	13	16	15	9	13	7	13	21	15	15	10	8	21	16	17	13	10	25	10	15	12	12	23	19	15	13	10	20	10	15	9	8	20	13	14	16	21	12	14	20	15	12	22	12	16	15
14	14	6	15	11	10	10	9	12	11	9	17	16	14	9	14	7	8	15	18	9	14	18	17	13	11	12	16	15	12	15	12	17	8	17	19	20	28	19	14	16	15	27	18	12	20	13	14	22	26
9	7	8	7	15	15	12	18	11	8	14	14	17	10	15	15	12	19	11	10	17	18	19	17	16	22	13	15	21	11	25	7	19	17	15	15	24	16	14	13	19	23	19	17	16	24	14	13	19	19
14	16	13	13	11	6	12	20	15	15	12	7	16	13	12	11	9	14	13	17	13	16	9	13	20	20	20	18	8	12	14	12	21	19	18	12	12	15	17	21	17	15	17	22	11	15	17	25	18	17
14	9	10	11	8	7	5	13	15	12	9	11	14	5	15	11	16	17	14	12	8	18	13	18	13	17	20	8	13	17	16	21	9	12	22	14	12	13	18	14	24	13	29	16	13	13	24	22	19	24
9	8	12	14	10	7	9	7	15	15	16	8	11	12	10	11	10	14	13	10	11	13	13	9	15	12	10	11	10	13	11	14	17	15	17	15	19	13	16	14	15	14	13	21	18	24	15	16	29	22
13	5	14	11	12	10	8	9	11	11	9	15	15	11	16	17	20	19	10	14	16	8	13	12	18	24	19	19	12	17	15	22	12	17	12	14	12	25	15	20	25	15	21	22	17	21	24	17	23	23
19	9	12	18	16	11	6	10	9	10	10	11	11	16	12	15	8	11	12	13	14	15	11	16	7	11	13	15	16	14	17	11	11	16	20	20	17	16	24	27	16	15	10	13	13	16	21	30	20	30
9	12	10	12	10	17	10	11	15	14	7	15	12	12	16	11	14	11	9	18	20	14	21	16	21	19	20	22	12	16	13	19	12	10	15	15	22	9	21	15	18	13	17	27	15	16	15	19	21	14
8	10	15	8	15	9	10	8	11	8	19	7	11	8	8	9	17	18	9	15	16	16	17	8	15	10	13	11	11	11	7	14	20	16	13	17	15	17	18	22	15	17	19	21	22	19	20	16	28	22
7	7	10	12	11	12	10	11	9	11	9	17	11	7	13	12	11	11	14	7	12	7	10	13	12	13	12	18	15	20	15	16	7	16	19	18	14	20	17	15	15	16	15	23	15	16	17	13	22	19
8	8	8	8	5	9	13	16	17	14	9	8	6	10	14	14	18	12	12	10	6	18	14	22	11	14	21	15	17	17	16	13	21	15	10	14	14	13	15	17	12	13	20	18	17	24	14	25	26	17
6	7	21	10	9	15	13	16	13	18	9	10	14	8	13	11	8	16	17	9	14	14	13	9	14	12	11	8	15	7	12	12	16	19	13	11	17	13	16	14	24	15	15	22	13	20	18	24	26	30
7	10	8	5	8	12	8	13	2	5	7	11	9	9	10	5	15	10	9	23	17	15	13	10	20	12	17	20	15	21	13	17	17	15	15	17	12	18	18	23	23	13	16	21	24	20	27	14	26	24
11	9	7	12	3	7	10	10	12	9	11	12	13	11	21	7	14	12	7	20	8	9	5	12	12	15	12	16	18	16	9	21	17	14	9	17	18	20	13	22	16	18	25	16	23	17	25	16	24	22
6	5	8	14	9	10	11	13	7	10	17	11	14	15	12	8	8	14	9	12	18	13	11	17	12	15	11	17	11	15	22	20	22	10	7	23	13	17	15	14	20	26	27	16	19	12	21	23	24	23
9	14	10	10	9	10	5	10	13	12	2	12	11	11	14	10	14	13	14	9	17	19	10	14	16	10	14	14	18	17	9	17	13	14	11	22	17	15	17	15	22	14	17	16	14	20	23	17	27	25
3	8	10	8	10	7	7	15	12	10	10	17	10	10	11	9	10	19	17	12	11	14	4	14	17	19	7	25	20	10	19	7	15	14	7	19	18	16	14	24	18	21	15	19	19	27	16	15	21	18
7	4	6	15	6	10	18	9	19	10	11	5	8	9	13	12	16	14	9	15	14	9	14	15	14	17	6	15	19	19	20	8	16	18	17	22	14	16	18	13	26	17	23	20	19	20	26	28	31	20
6	5	7	11	16	11	14	7	7	15	8	12	14	10	13	10	9	15	10	13	14	13	13	20	21	15	19	14	16	14	18	18	17	11	15	13	15	20	18	14	27	18	24	19	23	17	22	18	25	25
7	7	8	13	12	7	15	9	12	14	11	14	10	18	10	8	7	17	18	14	13	6	10	15	11	12	15	9	15	13	10	14	13	20	27	17	21	15	25	16	23	16	31	22	14	27	23	17	22	32
12	12	12	11	10	11	8	11	15	16	10	14	9	7	13	5	11	9	10	10	11	10	12	15	21	12	11	17	17	15	21	15	9	12	11	16	17	19	13	14	21	25	19	10	19	23	33	22	24	27
10	13	5	5	7	3	8	11	5	9	10	12	11	8	14	12	13	19	14	9	14	16	15	12	18	14	11	17	18	13	9	10	17	8	16	7	12	16	22	18	28	18	21	18	23	18	14	16	19	31
17	5	15	15	10	7	10	9	11	10	8	13	9	12	4	13	6	5	12	13	9	17	15	15	13	16	15	10	11	16	20	15	20	16	21	12	16	20	14	11	22	15	17	22	28	30	22	21	24	21
11	6	8	5	8	7	7	11	8	12	14	8	8	10	9	6	9	12	10	9	17	6	12	9	11	14	12	16	15	20	18	15	15	7	11	15	19	21	17	15	29	17	13	19	28	20	26	23	28	17
6	8	7	13	4	4	10	12	5	9	11	7	10	13	12	7	12	7	9	9	10	7	15	16	7	17	14	16	17	15	12	19	15	12	18	9	20	13	20	15	26	14	17	25	31	20	30	22	28	19
9	5	9	8	4	14	11	9	14	11	5	6	12	10	9	9	6	16	10	17	18	15	18	14	12	15	13	15	13	17	11	16	20	9	16	26	21	13	16	20	16	14	25	24	22	22	17	25	25	25
2	6	5	10	7	7	12	8	9	12	18	8	6	8	14	7	7	14	7	10	15	11	14	14	11	15	10	7	18	22	14	19	7	10	14	8	12	18	15	19	18	21	23	19	25	27	23	25	18	31
9	8	8	7	16	9	14	14	3	6	6	8	7	8	7	7	5	13	9	19	18	12	18	8	14	13	17	13	18	14	9	13	13	16	15	11	17	11	19	15	22	29	16	19	25	33	21	19	30	26
7	8	14	13	10	7	6	8	10	8	11	10	11	11	10	11	13	14	14	13	15	15	16	12	6	11	23	17	19	13	15	13	16	13	13	15	21	17	26	15	16	21	25	18	19	19	23	18	26	23
5	6	6	12	6	15	6	5	6	10	8	9	8	7	16	11	11	10	16	5	11	10	11	11	14	15	14	12	16	16	13	20	10	16	21	13	25	20	15	24	20	16	33	16	7	21	14	20	29	26
14	10	9	16	5	10	9	12	9	10	16	9	12	11	10	9	9	6	5	23	10	10	9	13	11	10	10	16	10	14	11	15	19	18	16	13	16	15	15	11	20	13	18	24	24	18	26	23	28	24
7	9	2	10	8	16	16	8	12	14	9	6	8	21	11	6	8	18	18	9	13	7	12	14	20	15	8	14	7	15	23	20	13	16	12	15	14	14	20	28	19	22	24	23	31	29	15	28	24	25
9	5	5	6	8	8	10	10	8	7	4	12	9	10	11	10	10	8	6	7	11	10	10	11	13	10	21	15	11	13	14	15	13	12	18	17	10	20	20	18	21	18	20	18	23	17	22	23	24	24
7	9	9	8	14	12	8	8	8	6	10	7	11	17	9	12	5	11	11	6	14	4	10	18	13	12	17	10	9	11	16	23	26	14	21	15	15	15	17	16	22	16	16	11	20	25	26	17	24	14
6	3	6	14	10	9	8	2	7	7	11	13	13	9	13	16	12	10	16	19	13	11	13	11	9	19	8	13	14	12	16	15	9	10	16	14	20	18	17	17	23	18	18	28	26	17	18	32	30	19
6	10	7	6	7	10	13	8	2	10	6	21	15	13	11	9	11	6	12	9	16	15	6	11	7	11	13	16	5	13	12	12	13	15	16	16	13	14	13	21	23	23	15	15	16	21	19	22	23	25
11	12	5	10	11	10	9	6	5	7	12	6	14	7	17	17	14	11	20	9	11	10	12	11	13	14	17	15	16	15	14	18	12	5	8	26	10	21	17	16	12	21	16	17	20	18	26	22	23	32
6	4	5	5	3	6	10	10	7	10	11	6	6	8	15	10	11	6	10	13	12	21	10	13	13	10	17	13	11	11	20	9	19	10	12	20	22	14	15	8	19	20	9	17	25	16	18	27	24	24
5	4	6	8	10	7	9	14	9	11	9	16	21	11	8	11	9	11	8	7	13	7	9	13	9	7	17	9	19	16	16	11	15	11	11	13	15	17	16	17	15	21	12	18	13	23	23	27	23	21
4	8	11	5	8	11	8	5	9	11	3	8	7	6	10	14	11	11	11	12	14	11	13	14	21	8	12	17	11	17	18	17	8	18	25	13	17	21	12	20	26	14	20	27	14	16	29	31	21	27
7	10	7	8	6	10	4	5	7	7	7	6	13	8	7	7	8	7	10	9	16	13	17	17	10	16	11	12	13	12	14	11	15	9	11	16	19	12	20	17	20	19	27	27	21	27	30	30	22	22
7	5	8	10	9	8	8	6	13	5	11	9	9	7	9	4	15	8	15	7	8	11	13	8	19	12	14	10	11	15	9	17	14	5	12	23	19	9	13	16	16	30	20	32	24	14	24	20	25	19
9	7	9	8	7	7	8	3	8	4	9	16	10	13	7	16	8	9	7	10	15	16	10	12	12	9	15	14	20	8	16	14	14	14	15	10	15	10	19	17	19	13	23	16	16	16	27	15	22	36
5	6	8	12	6	8	10	3	11	6	4	16	8	12	6	13	14	11	16	9	10	8	13	13	9	8	12	18	13	7	14	9	10	21	12	15	18	13	11	17	24	14	23	22	21	18	18	14	25	18
8	13	10	10	6	7	14	9	10	4	4	7	4	14	11	12	6	13	13	12	13	8	7	8	14	9	6	15	15	15	16	10	15	10	25	9	20	10	19	20	20	10	18	23	20	19	18	18	22	19
6	7	11	3	6	10	5	6	4	7	8	8	8	17	10	3	5	7	13	9	9	4	11	8	15	9	17	6	13	17	6	9	12	19	24	14	32	9	20	12	14	23	17	20	19	30	17	24	26	27
6	5	11	8	3	5	6	10	12	5	10	5	12	15	14	11	10	17	13	13	12	6	10	12	18	8	9	11	14	8	7	10	13	16	9	11	19	17	11	15	17	19	22	14	13	10	18	22	25	31
14	9	8	7	8	10	5	12	8	5	8	7	10	7	8	10	8	7	9	10	12	9	14	12	9	11	11	12	13	16	13	12	12	11	18	13	10	10	16	19	16	15	19	16	22	22	23	20	19	26
7	7	6	12	5	3	5	8	4	4	10	10	9	6	8	7	6	9	14	7	6	14	8	13	4	12	15	13	13	7	14	16	12	13	14	5	17	16	15	16	18	19	19	13	22	24	23	20	13	26
7	3	9	5	8	10	5	15	5	7	12	6	7	14	7	3	7	15	7	9	8	19	14	9	14	11	11	7	7	8	11	18	13	12	12	12	17	15	13	9	15	17	17	15	18	20	28	21	34	25
6	10	4	10	7	4	7	5	12	6	7	3	11	8	9	9	12	10	10	13	4	13	14	9	15	5	17	14	15	15	17	15	18	15	15	16	9	11	15	16	17	18	23	14	19	18	22	20	14	31
8	6	8	7	6	7	11	9	6	8	6	3	6	6	9	9	10	7	7	5	10	11	6	6	9	10	10	12	14	9	14	11	10	9	18	13	17	15	17	17	21	16	20	22	18	27	18	18	29	22
7	8	6	4	11	2	10	7	8	9	5	7	8	6	8	8	10	7	12	7	4	11	10	9	7	8	10	6	9	13	12	5	13	13	12	9	9	13	21	14	22	21	21	14	15	22	20	24	25	25
5	3	1	6	11	9	3	12	11	9	4	10	9	6	5	12	9	12	8	7	13	11	7	9	10	15	8	9	12	11	7	12	19	6	19	11	16	10	13	10	16	19	12	16	17	15	20	25	18	24
8	7	7	11	8	3	9	7	8	10	10	11	5	8	6	8	7	11	4	12	6	10	9	6	12	11	8	10	15	11	15	7	8	5	17	15	16	13	16	18	11	18	24	18	12	23	17	10	14	16
4	6	5	13	8	13	13	7	10	7	12	2	7	9	10	5	11	5	7	12	6	7	9	6	14	12	11	11	6	10	12	10	15	9	16	5	8	16	15	19	15	19	17	17	22	16	20	23	14	21
9	9	5	8	4	11	11	7	4	15	18	6	4	8	16	8	13	12	8	6	13	13	8	6	12	9	14	14	13	12	5	6	6	10	17	14	23	16	14	12	14	11	13	18	18	20	22	20	16	21
13	5	7	10	7	7	10	7	4	7	11	2	7	9	7	6	11	4	8	9	15	3	16	11	10	6	10	11	11	17	11	17	14	11	9	9	12	13	18	17	10	8	24	19	23	18	17	19	24	20
1	5	9	6	8	5	9	9	12	5	11	15	8	3	11	13	9	9	18	13	15	12	7	16	9	9	8	10	8	14	8	15	6	11	4	9	7	10	19	18	18	8	10	14	11	18	19	17	15	17
7	6	4	6	8	11	8	3	8	7	6	8	8	9	9	12	9	7	9	5	11	3	10	6	14	7	8	3	13	11	8	7	11	10	6	17	13	9	21	13	17	13	15	19	13	21	13	20	25	17
9	6	5	5	8	7	7	8	12	8	8	12	8	3	11	6	5	4	7	9	5	8	8	5	9	11	14	8	8	9	15	10	12	13	14	10	11	9	10	12	12	6	8	20	27	13	19	19	13	23
10	9	4	8	11	12	6	9	7	8	7	7	6	7	6	12	10	2	9	7	9	15	6	11	12	9	13	6	9	11	11	20	11	11	15	6	9	12	9	13	13	15	15	15	20	20	14	18	18	9
5	8	9	7	6	8	4	7	8	4	18	4	5	7	7	12	6	9	10	12	10	7	10	11	9	12	13	9	8	10	13	13	11	19	12	8	12	11	15	10	12	15	22	16	21	16	18	23	19	19
7	3	5	6	13	10	6	7	7	9	8	7	5	9	11	8	9	10	13	7	12	4	8	6	9	13	14	14	13	15	12	13	15	13	16	23	14	12	10	9	10	15	19	16	11	18	18	11	20	28
10	6	7	14	8	9	11	8	5	7	8	9	8	5	6	3	2	9	10	12	9	9	16	12	13	7	7	11	15	4	18	7	14	11	13	13	13	8	10	17	11	12	11	17	19	14	15	24	10	23
5	5	3	4	8	10	8	4	4	11	6	8	7	6	6	14	10	15	7	9	11	9	15	10	7	16	14	6	12	11	9	10	14	9	8	10	12	13	10	14	8	11	16	17	22	18	18	11	24	12
7	5	4	6	7	3	7	5	6	6	9	11	10	12	13	2	9	6	4	8	5	7	13	10	9	9	4	7	12	5	15	11	11	7	13	11	10	8	15	11	10	18	14	15	20	12	17	19	14	16
7	4	4	7	6	8	4	9	5	9	5	13	10	4	10	10	6	10	9	5	6	7	6	6	8	9	13	20	8	5	5	4	19	12	14	11	12	13	11	14	5	13	14	13	15	17	13	19	14	13
10	9	7	6	11	6	8	4	15	11	3	4	14	9	6	10	10	10	6	4	14	6	8	6	8	17	10	5	10	14	4	12	13	17	10	13	7	12	13	10	12	16	15	19	12	18	10	22	17	14
9	8	7	5	4	9	6	6	5	7	9	6	7	8	5	5	9	5	7	6	5	7	9	5	12	11	11	6	8	6	7	7	8	14	12	6	12	16	12	11	11	13	17	22	13	14	9	7	19	5
6	14	10	7	4	8	10	10	7	7	8	10	10	13	7	10	7	10	6	9	12	15	8	5	9	9	7	6	13	15	9	12	10	12	10	10	13	15	11	13	9	14	10	16	15	14	10	10	9	7
6	13	9	7	9	10	8	10	9	11	9	10	11	10	6	9	13	9	12	10	6	5	11	12	10	10	7	6	17	3	13	10	12	9	11	12	10	13	12	11	11	9	9	12	12	15	10	20	19	14
8	7	10	7	7	7	6	7	6	6	6	13	12	11	6	9	12	11	6	14	4	10	5	11	11	10	5	9	11	1	15	11	13	13	10	7	14	12	10	11	13	15	15	19	6	13	13	10	18	14
7	13	9	10	6	7	14	8	9	8	10	7	6	6	11	7	5	10	6	5	6	5	12	4	8	9	4	5	11	7	5	7	14	9	5	6	9	14	15	18	18	11	11	5	15	18	17	16	8	13
13	4	7	9	9	15	10	8	12	5	8	5	7	6	3	10	12	6	8	8	5	6	3	4	5	6	8	8	11	7	7	10	14	7	6	9	5	15	11	15	9	9	12	11	14	11	12	8	10	9
14	8	6	7	9	4	7	7	8	6	16	10	5	7	4	6	9	6	8	8	4	8	13	7	7	8	8	4	15	9	7	8	13	14	7	9	10	16	12	6	11	8	12	9	15	11	9	13	7	14
7	10	5	6	11	10	8	6	13	8	3	7	7	7	9	9	9	6	10	4	8	10	4	11	10	8	7	6	6	6	8	15	10	13	9	8	11	8	12	11	12	12	10	12	14	15	11	15	8	20
8	11	11	9	8	6	4	8	8	8	4	4	4	8	5	5	8	4	10	14	11	6	5	9	7	4	6	9	10	2	12	7	9	10	10	7	14	8	12	16	11	12	13	8	14	13	9	10	7	12
12	8	8	6	11	5	10	7	5	7	5	5	8	9	8	9	6	10	1	6	9	12	5	10	10	7	5	8	11	9	12	14	3	9	13	11	5	10	6	12	4	7	9	8	14	11	12	15	11	14
4	15	9	10	6	8	4	5	11	14	8	6	10	10	11	9	9	13	3	4	7	7	11	11	3	10	13	11	11	9	6	6	9	13	15	14	12	5	5	13	14	12	13	12	13	10	17	9	14	13
7	7	9	8	4	8	11	8	6	8	7	7	6	7	9	11	10	5	10	8	6	5	10	8	5	6	9	7	8	8	8	7	7	10	6	10	7	11	6	3	10	8	10	10	9	8	14	14	15	11
12	7	8	10	9	7	6	5	12	16	7	4	6	4	15	9	8	5	4	8	5	14	2	8	5	5	6	7	6	5	8	8	9	10	9	6	11	8	13	8	6	12	14	7	8	14	11	16	12	10
15	6	18	8	4	9	6	10	10	10	7	8	9	1	9	4	5	10	12	8	4	9	9	11	7	9	6	8	11	3	8	9	17	8	9	7	12	8	9	7	8	8	7	3	6	7	8	12	2	10
6	13	8	9	10	11	6	10	5	5	6	5	9	4	7	12	5	12	10	6	13	5	9	7	9	11	6	9	9	7	7	9	10	8	6	8	13	5	14	7	6	12	9	13	9	8	17	11	8	8
12	10	10	10	10	11	8	9	9	12	11	11	6	11	7	15	10	8	7	5	4	2	7	6	8	11	7	9	6	6	9	7	8	12	15	6	9	12	16	14	17	10	11	14	6	8	11	6	10	11
11	15	12	9	10	16	13	4	6	9	6	11	6	9	6	10	4	10	6	5	8	13	5	12	11	5	4	8	6	4	13	3	7	4	3	12	7	13	7	13	4	9	11	12	10	7	7	11	5	8
15	16	9	20	12	13	5	8	5	4	12	5	10	5	9	7	7	15	10	10	7	7	10	5	10	12	6	5	17	5	3	8	11	2	6	11	9	9	8	10	8	6	6	11	10	14	10	7	6	5
15	11	8	11	15	15	8	8	9	6	9	8	10	7	8	8	5	16	5	8	8	10	8	8	5	7	6	8	11	10	9	6	12	7	8	7	9	12	9	9	8	7	9	9	9	7	6	12	11	10
19	8	6	15	5	14	3	12	13	6	7	7	11	14	5	7	10	9	6	8	11	10	6	8	11	9	8	7	5	11	14	8	5	11	9	7	8	7	5	6	13	7	12	8	7	12	8	8	4	9
15	16	16	8	16	6	7	15	11	6	14	4	5	3	5	5	7	6	7	11	9	8	7	13	9	7	8	8	5	5	13	8	8	8	6	5	10	13	6	16	13	12	5	9	5	11	10	9	11	7
11	10	14	7	9	8	12	6	13	8	11	7	12	5	7	9	2	7	11	11	7	9	2	7	12	12	10	11	3	8	6	8	9	7	10	11	8	4	13	2	9	10	5	10	10	12	12	9	14	9
8	16	11	13	6	9	9	9	13	12	11	5	11	8	9	8	8	3	10	12	7	8	9	9	14	9	8	8	6	5	8	10	6	6	7	4	13	11	8	8	7	6	14	6	5	11	11	10	10	10
7	13	13	14	15	8	13	14	13	11	8	9	9	9	7	12	12	11	6	4	5	7	9	3	8	5	7	6	7	10	12	10	9	8	5	11	7	5	10	10	7	9	4	9	15	8	11	8	10	13
8	12	12	10	14	5	7	11	10	14	12	7	7	10	8	6	7	6	5	11	6	5	8	4	3	10	5	12	3	6	10	11	10	11	7	8	5	5	9	8	11	3	5	11	5	7	8	5	10	8
15	13	13	12	7	17	15	11	8	8	15	15	7	12	9	8	11	11	12	10	4	13	14	11	6	7	5	9	6	5	7	9	6	11	8	5	11	6	6	7	7	11	8	4	6	9	8	5	5	3
12	15	16	7	10	16	9	11	11	7	10	10	8	14	14	11	7	7	15	8	4	13	10	12	6	12	5	6	8	12	9	7	8	7	8	6	9	8	11	8	8	6	9	6	11	4	7	9	9	5
7	16	11	7	12	9	9	7	9	12	13	9	12	5	6	10	8	14	11	6	8	10	11	12	8	6	13	13	8	7	5	14	6	8	4	8	6	10	7	2	9	11	11	10	5	6	5	7	11	10
12	21	9	14	14	10	8	16	8	6	8	5	9	11	7	9	9	12	8	12	11	6	9	8	8	7	12	2	8	4	18	14	6	5	15	12	12	6	13	6	14	10	3	9	7	13	11	8	9	5
14	11	16	15	12	11	12	15	11	9	11	8	13	5	7	9	8	10	5	10	6	10	15	8	5	6	12	8	8	7	8	6	12	4	7	8	4	7	6	7	7	12	5	5	10	5	4	13	4	9
17	12	18	10	13	12	11	10	10	11	16	10	13	7	9	9	11	11	5	7	9	11	9	19	7	12	4	8	9	5	10	6	10	9	5	3	9	5	7	5	13	11	5	4	6	6	3	5	7	5
16	17	11	21	9	18	16	13	10	11	9	9	12	8	13	12	6	11	3	5	8	7	10	5	12	10	5	13	6	6	6	11	8	7	7	7	11	5	10	2	7	4	14	6	10	14	7	12	6	8
19	15	14	14	12	11	13	10	4	11	8	5	8	13	6	10	17	9	12	11	11	8	12	6	12	10	9	10	6	15	3	4	10	10	9	15	5	10	7	7	8	11	9	13	8	4	11	8	9	5
14	20	17	11	13	12	16	11	7	6	10	12	15	13	10	5	6	7	10	8	7	11	9	11	11	9	10	6	10	8	8	12	8	14	9	9	13	7	3	7	1	6	8	3	9	10	8	6	8	10
20	19	19	20	12	21	12	12	11	10	13	10	16	8	6	11	9	10	7	14	12	10	9	11	5	9	11	9	8	9	6	10	8	10	7	11	8	16	15	9	8	12	5	8	9	12	9	4	5	9
23	12	12	9	12	13	15	18	12	15	4	11	12	9	12	10	9	8	15	13	14	8	7	10	7	4	16	5	8	14	7	11	7	7	4	4	8	12	12	8	9	6	10	7	3	10	6	8	7	6
12	12	10	11	16	14	17	10	17	8	13	18	7	11	9	15	16	8	3	6	8	8	5	8	17	8	7	7	10	6	11	6	11	14	4	8	6	6	11	9	6	10	6	10	8	10	5	6	7	5
21	13	12	16	16	15	15	9	13	10	16	5	9	16	13	17	10	14	11	3	9	14	7	8	10	6	5	9	8	10	11	9	11	8	14	5	7	7	8	10	12	10	9	8	9	6	10	8	6	8
9	12	18	14	10	13	10	16	11	17	12	6	18	6	7	9	11	10	16	5	6	12	7	4	14	15	14	12	13	9	11	13	8	13	11	9	10	11	8	10	12	14	3	4	6	7	9	3	10	4
19	15	18	21	12	16	12	10	10	7	19	10	7	11	13	16	9	9	12	11	15	7	6	11	7	10	2	12	9	8	8	7	5	14	3	7	11	8	4	8	10	7	5	11	9	3	12	5	10	6
13	20	17	13	18	21	12	11	10	12	16	8	16	11	9	10	11	9	8	13	15	13	6	8	10	7	6	7	9	9	11	9	9	6	12	5	9	8	13	8	8	4	5	6	7	7	9	8	7	5
17	19	19	12	18	9	18	14	18	14	8	17	10	7	10	14	9	11	11	13	8	10	14	10	5	6	6	7	12	13	10	11	6	12	6	10	4	15	8	9	10	11	5	7	15	3	7	8	5	18
16	19	13	12	16	13	17	15	18	15	5	9	12	13	8	5	10	9	11	13	14	8	8	8	8	6	7	5	7	8	8	9	9	6	7	9	13	17	8	6	10	5	8	17	6	8	8	3	4	11
22	28	26	18	17	11	16	16	15	12	20	10	14	12	10	10	11	9	10	8	9	7	7	15	13	9	15	8	7	8	14	7	9	6	5	13	9	8	9	9	10	5	9	7	13	8	7	11	13	6
11	16	21	22	19	9	17	6	15	10	19	9	17	12	11	11	13	6	5	13	14	12	9	14	11	10	13	8	10	11	10	8	9	18	13	10	3	11	10	9	12	9	10	7	9	11	3	7	5	7
18	15	24	23	18	12	9	13	14	16	12	15	15	10	15	18	8	9	13	11	6	12	9	10	9	5	6	13	16	13	9	9	15	15	8	8	12	9	13	5	8	13	10	3	10	7	4	4	6	8
13	18	20	18	16	13	14	13	20	12	16	10	9	10	11	9	7	7	8	5	9	15	9	7	6	17	6	12	11	8	12	10	9	6	10	7	11	10	7	6	10	14	4	9	2	5	10	6	11	10
17	20	16	15	14	18	12	16	16	10	12	16	6	15	11	11	10	10	12	11	6	13	13	13	10	10	9	9	13	6	8	8	15	8	17	7	10	6	9	10	11	6	11	6	7	13	12	6	7	10
14	22	18	28	17	10	19	18	15	9	13	14	12	11	16	9	14	10	10	6	11	12	11	16	13	12	12	12	9	9	17	9	12	14	9	10	10	12	7	9	11	10	10	16	5	8	9	8	15	11
19	21	15	17	12	13	15	18	12	9	16	18	17	11	5	13	10	10	8	5	12	10	13	17	10	6	10	7	7	9	8	9	9	8	8	7	10	7	9	6	9	11	6	6	7	10	4	10	10	10
16	22	20	9	10	12	16	18	14	15	12	10	12	8	13	17	14	9	11	11	11	13	8	9	14	13	5	11	6	14	13	11	10	13	10	11	10	13	8	7	9	9	4	9	7	11	11	9	9	9
21	21	27	24	15	13	16	12	21	9	17	12	13	13	13	14	15	11	12	14	10	15	12	9	5	8	9	16	13	11	12	13	8	12	9	11	11	7	14	14	10	5	12	6	9	10	12	9	8	6
21	22	19	26	17	19	15	19	7	15	15	11	17	15	9	11	15	11	11	7	10	14	16	17	8	15	9	11	9	5	11	14	18	9	8	10	11	7	6	10	7	7	10	8	7	8	5	9	11	8
17	15	18	15	25	6	21	12	9	17	14	15	19	13	13	14	7	13	10	13	13	9	14	12	9	11	11	11	14	10	11	9	13	9	7	14	8	11	8	9	10	9	16	3	9	4	10	6	5	6
18	17	22	18	13	13	17	22	8	12	15	13	10	19	6	12	15	19	13	15	14	16	11	11	11	10	18	12	13	5	9	12	14	12	8	9	10	7	7	9	15	8	8	10	10	11	6	13	3	5
17	18	18	15	14	15	10	21	16	13	19	13	10	15	14	11	9	14	7	11	13	14	12	14	8	10	14	16	10	9	11	12	19	5	16	9	14	15	7	4	14	5	8	11	8	12	9	10	10	5
16	21	26	22	20	25	16	11	17	9	18	18	9	15	10	9	17	8	9	7	8	15	5	8	9	10	11	6	9	13	13	12	11	9	9	9	10	7	8	7	10	10	9	10	15	9	11	7	5	6
19	16	18	19	16	13	14	16	7	18	19	16	18	12	4	14	16	13	13	9	14	7	14	9	10	13	12	14	9	11	10	9	12	12	10	7	17	17	13	10	10	6	10	11	9	9	8	8	7	9
25	19	14	8	15	10	13	14	15	14	13	12	13	9	17	12	17	7	10	13	9	11	12	9	13	17	11	3	16	3	6	6	9	8	17	9	16	4	10	3	8	13	9	10	9	15	13	10	11	12
24	26	19	17	17	9	17	11	17	21	9	16	14	12	21	13	10	12	15	9	18	14	8	10	9	11	12	14	18	16	9	13	13	14	10	11	7	16	11	15	8	9	7	3	12	10	7	14	11	8
18	16	19	16	18	23	16	20	14	13	15	5	18	13	15	14	15	10	12	11	10	16	13	12	13	13	6	15	11	7	9	12	7	10	11	13	11	14	15	7	12	12	15	10	14	12	11	10	7	2
16	15	19	16	19	16	20	17	16	15	22	14	14	15	17	10	19	17	11	10	17	14	11	11	5	14	7	17	6	13	16	13	13	8	10	11	7	10	14	10	11	11	6	12	10	5	8	6	13	12
15	16	17	16	15	15	13	14	14	15	11	11	17	19	12	12	7	13	7	15	17	14	17	15	14	9	17	10	16	15	9	9	11	12	19	13	9	16	11	9	10	8	9	3	17	10	5	5	8	4
19	24	20	15	11	21	13	17	14	17	15	12	7	15	17	16	12	6	11	14	6	16	11	14	8	14	12	8	12	13	12	13	13	14	16	12	13	15	16	7	12	12	4	12	13	9	9	5	7	7
17	22	20	13	18	21	12	18	22	15	8	15	11	16	15	7	14	17	20	13	12	10	18	9	13	16	6	16	14	10	17	9	9	14	14	11	18	8	13	12	13	12	9	14	11	8	15	14	6	9
25	28	18	16	19	15	15	16	17	13	29	14	12	13	20	13	19	12	7	14	8	15	8	16	11	19	7	11	10	11	4	11	17	19	12	9	9	10	10	8	4	6	10	8	15	5	14	6	9	7
14	17	15	22	11	16	18	19	19	21	16	17	20	14	14	11	15	8	14	10	22	11	8	17	11	8	13	12	12	14	9	7	11	5	17	12	7	11	7	7	10	11	8	9	8	12	8	8	5	11
18	15	11	19	16	19	19	11	16	7	19	22	12	7	12	11	14	14	11	4	22	10	12	7	14	8	16	12	18	8	11	4	14	14	9	14	19	8	15	17	12	10	14	13	10	12	14	7	5	6
24	13	19	16	15	18	16	14	11	9	17	10	9	11	18	21	11	15	6	12	14	5	10	6	12	8	13	20	6	14	13	10	9	11	12	16	13	6	11	10	8	10	8	9	12	7	13	8	10	12
24	17	11	14	17	18	23	15	10	10	17	9	13	13	20	17	16	15	14	12	14	17	7	14	9	13	15	11	14	7	11	9	11	10	9	11	18	15	12	17	13	10	10	7	8	8	6	8	7	10
16	20	20	11	21	20	25	15	14	14	16	7	18	16	9	12	21	14	14	20	10	14	17	9	21	9	12	16	12	10	13	8	9	14	13	9	10	11	6	16	11	12	12	8	10	10	11	15	13	7
15	18	16	15	18	11	24	20	19	18	16	12	11	14	12	15	16	10	13	9	12	13	11	15	8	11	19	14	8	12	16	9	10	11	9	13	8	10	8	13	8	14	10	3	14	9	12	13	9	12
17	20	14	17	22	16	22	7	8	12	17	13	15	9	13	8	14	17	17	17	12	14	18	14	16	13	12	9	12	9	15	9	11	10	11	21	12	9	11	11	10	12	7	14	9	16	4	7	9	7
20	23	23	22	19	23	15	14	19	16	10	12	12	16	9	18	18	18	16	12	20	13	7	13	13	7	21	15	10	9	14	9	10	16	7	15	9	9	12	15	13	9	10	13	9	7	10	8	8	8
28	22	14	21	17	14	15	22	18	18	18	16	16	11	17	14	17	8	15	23	10	13	14	10	12	15	10	12	13	15	13	17	11	15	11	4	12	14	8	12	10	17	11	8	8	8	13	11	14	8
14	25	16	21	16	16	17	22	22	20	17	15	8	14	17	20	9	12	17	14	21	14	9	13	12	9	5	21	11	19	14	13	14	19	8	8	13	8	7	5	7	8	8	12	9	9	11	11	9	12
12	22	16	13	14	16	14	16	15	21	12	21	18	19	17	26	9	24	15	14	8	14	9	15	13	16	12	15	16	10	13	7	17	12	6	11	10	15	13	10	14	6	9	11	10	10	9	8	11	10
16	21	28	11	26	13	23	20	9	19	11	18	19	12	16	15	16	13	12	14	22	10	15	10	14	9	12	6	8	6	13	16	10	16	8	8	10	11	7	14	12	14	8	6	13	10	12	11	12	10
22	17	29	9	13	14	29	21	14	22	17	16	16	16	15	17	8	14	19	17	16	18	16	20	14	12	14	22	17	12	14	19	12	12	12	8	12	8	10	10	11	8	8	11	6	8	5	8	10	11
23	23	15	15	12	21	20	20	16	12	20	10	21	18	11	16	22	17	12	10	18	7	17	25	15	13	8	11	11	11	14	17	14	7	9	3	9	10	12	6	5	7	14	10	11	6	5	10	9	14
17	23	30	16	17	30	12	19	18	12	11	17	15	13	13	14	13	17	17	14	9	11	14	10	12	13	6	11	14	9	12	13	12	9	9	8	18	7	11	14	13	16	9	8	7	9	13	6	13	12
15	24	14	20	21	21	19	16	20	14	19	20	14	16	11	16	17	13	11	11	18	14	21	6	19	15	14	13	13	15	8	14	12	13	7	10	12	14	9	12	16	9	10	14	13	9	10	8	8	8
25	19	21	19	15	25	19	19	24	14	22	16	14	18	19	20	18	20	6	11	13	15	9	6	14	10	15	5	12	12	14	15	15	15	17	11	9	11	10	9	14	12	14	8	9	13	13	16	12	5
29	15	29	23	23	20	15	24	16	18	16	15	15	16	15	14	20	18	14	8	13	14	16	18	16	19	15	14	18	10	12	10	15	10	12	7	10	10	17	13	7	11	14	8	10	10	10	9	15	9
18	23	16	19	21	23	26	31	20	19	19	16	24	21	13	17	21	19	15	15	16	27	15	14	11	12	11	9	12	10	7	17	16	12	10	13	13	14	16	17	12	8	11	15	11	9	12	8	13	12
20	30	24	23	21	23	23	21	20	13	18	14	18	26	17	21	18	16	16	15	19	10	16	27	15	26	8	12	15	9	13	16	12	13	12	11	16	17	8	17	15	13	11	8	7	11	10	10	11	11
32	23	27	18	26	18	18	28	30	25	19	19	16	17	17	23	20	19	25	24	21	16	12	14	14	16	19	20	18	10	7	12	19	16	10	15	13	10	14	25	10	13	4	9	18	16	15	10	14	8
20	27	29	23	22	18	31	20	21	23	20	24	17	18	21	22	16	15	18	17	12	6	19	15	11	14	10	17	14	17	13	10	17	19	15	8	11	9	12	14	17	13	11	9	14	13	8	14	7	13
33	35	19	19	22	39	22	22	28	23	16	29	13	23	22	26	14	22	19	15	17	19	18	18	9	13	16	16	10	18	8	9	11	8	10	13	14	11	11	14	9	11	16	9	10	11	6	18	10	8
28	29	31	21	27	32	27	28	26	19	20	23	15	29	21	25	21	16	12	15	17	21	19	15	11	15	11	12	19	13	11	11	14	11	10	14	19	9	11	12	8	9	9	8	5	10	6	15	13	15
25	38	28	22	29	29	22	26	15	27	35	27	25	31	28	30	21	18	22	17	12	15	21	7	16	15	15	16	10	15	11	11	8	19	11	10	10	12	9	13	9	17	12	9	14	10	7	9	12	8
29	27	38	30	27	27	21	23	30	28	30	31	31	23	20	25	25	17	20	16	22	20	20	15	22	12	17	27	21	13	20	15	15	13	19	10	10	11	13	13	4	17	2	12	15	10	15	9	7	8
36	28	35	27	33	20	36	18	22	35	28	28	29	19	20	20	24	25	20	16	22	17	22	21	23	19	21	19	6	14	11	18	11	13	14	14	15	7	11	5	13	19	11	10	8	8	8	7	10	16
34	23	34	34	31	28	29	40	25	27	27	29	23	33	23	32	20	14	23	18	28	15	14	22	23	24	15	11	16	21	16	17	12	15	12	19	18	11	9	15	6	14	11	14	15	10	9	12	13	12
34	27	33	27	30	24	28	31	21	24	27	23	26	23	28	28	20	13	20	26	24	22	18	20	13	16	15	22	18	16	17	16	20	14	10	19	11	17	15	15	14	22	14	13	11	14	11	10	14	12
30	36	31	38	24	36	37	25	31	34	23	28	17	24	22	25	28	26	27	26	29	20	26	19	21	20	18	20	19	12	19	14	19	15	14	16	14	14	14	17	15	9	10	12	11	13	9	10	14	9
42	33	38	36	38	34	28	28	30	35	44	21	21	32	25	31	29	21	21	24	19	14	15	18	16	22	17	17	21	19	19	28	14	12	9	10	14	18	20	10	11	11	6	8	15	8	12	7	4	11
27	35	34	33	53	30	44	35	30	41	20	29	26	32	38	25	35	26	22	17	18	14	14	8	18	19	19	21	18	12	15	14	11	13	13	11	14	19	17	14	13	10	14	19	13	16	13	11	11	9
43	41	42	27	22	35	32	39	38	40	24	30	30	24	30	49	30	19	24	24	28	18	16	19	24	27	19	16	20	18	16	12	18	18	20	18	17	13	9	13	10	16	13	7	11	21	16	7	11	8
30	43	41	42	34	31	44	22	31	38	32	28	31	26	31	24	20	23	27	25	34	20	27	28	23	12	16	20	15	11	13	15	21	18	24	14	13	21	15	16	12	9	19	18	14	7	11	10	9	15
40	48	52	34	37	49	24	41	32	37	27	19	26	22	34	23	26	27	25	22	23	27	21	23	24	24	27	16	8	17	16	11	16	13	20	17	10	14	14	12	15	9	6	14	15	14	8	10	11	12
48	51	51	46	33	46	41	32	30	29	22	29	35	27	24	37	18	25	30	23	18	20	21	29	22	22	24	10	17	31	15	20	19	22	17	15	13	18	15	16	11	9	13	15	11	7	14	9	11	13
50	40	42	34	46	46	32	36	41	40	31	34	36	38	30	35	29	26	19	22	22	33	22	16	19	30	22	28	20	22	18	11	14	23	17	16	12	19	13	14	9	15	18	26	19	10	18	15	8	10
52	35	45	48	44	41	53	39	35	39	48	39	37	29	38	30	30	29	28	36	26	27	25	27	29	17	26	18	19	18	22	17	20	21	17	16	18	14	18	18	10	17	11	17	15	12	10	18	15	14
53	39	49	37	49	44	31	39	23	34	45	44	34	42	39	24	32	26	28	34	25	24	25	31	21	23	27	23	20	27	30	16	14	12	21	30	13	16	20	13	16	20	18	9	9	9	10	11	14	9
52	41	52	42	38	43	41	40	49	48	38	30	44	37	49	44	29	26	29	25	28	27	31	21	40	23	23	25	26	18	20	21	18	22	23	19	24	28	16	14	15	18	13	11	14	9	13	8	11	9
50	50	33	55	50	51	41	48	41	42	39	40	39	30	30	39	23	30	31	29	32	35	33	24	20	33	21	32	21	21	19	18	26	24	25	14	22	18	14	25	18	22	21	10	19	13	14	11	10	16
58	44	49	47	46	36	51	34	47	38	44	44	37	30	30	42	33	34	35	29	33	33	22	32	30	23	13	30	26	27	21	13	28	21	16	19	14	18	18	19	15	11	17	14	13	16	6	14	14	15
61	46	61	49	41	54	51	44	48	44	33	38	42	35	30	37	30	34	28	34	24	22	28	22	26	25	26	25	20	24	32	26	23	19	15	26	12	11	14	16	13	16	18	15	19	17	17	13	12	16
65	53	59	62	42	51	44	47	44	40	45	39	45	38	36	39	37	31	33	28	31	23	35	33	28	23	20	28	15	32	27	16	17	30	21	28	14	26	27	20	15	10	13	11	20	19	19	8	12	13
54	61	58	53	55	52	55	45	51	48	43	42	37	45	43	31	32	36	38	38	32	20	33	28	25	32	24	26	33	37	25	19	21	25	30	24	23	24	22	17	21	13	19	16	22	19	17	22	13	19
58	68	57	69	68	60	66	46	67	47	48	49	34	38	36	34	36	41	34	25	37	33	38	30	23	24	30	23	26	33	27	28	28	20	15	21	34	20	19	21	17	18	18	15	15	11	15	22	14	14
[truncated: 350 more columns]
