# Supplementary material for: Nanorods with multidimensional optical information beyond the diffraction limit
Source: Nat Commun. 2020 Nov 27;11:6047. doi: 10.1038/s41467-020-19952-x (PMC7695702; doi:10.1038/s41467-020-19952-x)
Supplement: Supplementary file 3 — Source Data [file 41467_2020_19952_MOESM3_ESM.zip › Source data/Fig. 2/d2/282915_intensity_profile_x.txt]

7
5
8
10
9
8
8
6
13
5
11
9
9
7
9
4
15
8
15
7
8
11
13
8
19
12
14
10
11
15
9
17
14
5
12
23
19
9
13
16
16
30
20
32
24
14
24
20
25
19
22
27
25
30
29
24
27
25
23
29
29
49
42
41
49
49
58
51
60
49
70
59
70
55
73
65
78
91
92
88
118
110
144
156
161
156
180
158
193
221
202
188
245
237
253
230
267
283
297
301
298
319
350
352
326
382
332
326
315
303
323
332
321
337
345
365
363
315
302
374
289
293
320
315
281
304
288
286
267
262
262
255
235
217
205
180
198
173
170
167
156
128
140
124
125
122
110
79
97
108
76
77
83
85
78
68
83
63
79
69
83
70
49
64
68
61
62
65
57
48
69
66
58
67
58
60
51
87
52
54
52
51
43
63
51
50
59
52
51
53
44
37
53
46
51
47
64
47
62
49
40
54
52
47
65
52
44
38
41
39
50
35
42
42
38
49
37
51
41
44
43
49
41
28
45
30
30
25
30
41
48
38
37
22
30
22
32
23
36
28
23
22
16
22
26
21
26
25
18
18
19
19
23
16
12
11
12
6
8
14
8
7
5
7
10
10
5
9
10
8
3
6
17
10
10
7
4
6
10
17
6
11
4
7
7
13
11
5
4
2
4
6
9
6
5
4
6
6
8
10
9
6
7
4
5
3
2
4
5
3
7
1
8
9
4
4
2
8
5
1
9
6
9
2
4
4
5
3
10
2
6
4
2
1
2
4
5
4
4
6
1
2
5
1
5
4
5
5
3
3
3
1
2
2
2
6
2
2
4
4
8
1
3
2
4
1
5
2
4
1
5
1
2
3
5
2
1
1
1
1
2
4
3
3
2
3
1
2
1
1
0
3
1
0
3
0
2
0
1
1
