# Supplementary material for: Nanorods with multidimensional optical information beyond the diffraction limit
Source: Nat Commun. 2020 Nov 27;11:6047. doi: 10.1038/s41467-020-19952-x (PMC7695702; doi:10.1038/s41467-020-19952-x)
Supplement: Supplementary file 3 — Source Data [file 41467_2020_19952_MOESM3_ESM.zip › Source data/Fig. 2/d2/282915_intensity_profile_y_or_z.txt]

2
0
1
6
2
1
2
0
0
0
0
1
1
0
2
2
1
1
0
0
0
1
2
1
1
1
5
3
3
2
1
0
0
0
3
3
4
0
2
2
2
0
1
2
6
2
1
4
3
2
5
1
5
4
3
0
0
5
2
5
4
4
4
9
4
14
8
5
6
12
10
11
4
9
6
6
4
13
3
8
17
4
5
7
16
13
14
5
16
8
10
12
17
10
13
12
8
7
10
14
12
18
19
14
16
22
19
14
16
14
22
24
13
27
21
21
19
22
22
16
37
27
26
24
31
41
38
36
38
34
38
43
44
43
51
44
50
52
64
60
58
53
76
62
64
82
103
81
97
100
95
117
119
120
129
112
139
150
135
146
168
165
164
172
160
164
158
192
194
180
197
187
190
169
176
192
181
169
180
179
174
176
170
173
160
177
148
151
143
152
156
141
122
137
104
133
112
107
103
110
110
98
93
99
102
96
101
99
94
105
106
94
116
90
104
138
132
130
130
135
149
139
150
165
176
180
198
186
216
200
230
253
236
259
277
272
279
285
323
306
339
334
337
313
312
334
321
332
315
320
318
336
274
290
314
326
323
286
313
347
382
335
322
360
316
307
303
309
276
294
270
202
232
217
219
184
182
159
168
172
157
153
154
116
144
111
103
112
102
95
83
79
73
52
60
58
51
58
57
52
52
31
51
36
40
29
28
49
25
22
24
31
19
20
18
23
24
23
18
12
18
22
14
15
15
8
11
14
10
7
9
11
9
6
9
5
9
10
10
4
5
6
8
5
5
9
7
7
5
6
4
5
5
0
6
2
3
2
6
4
2
4
1
2
2
5
1
6
5
4
6
2
1
3
0
2
3
2
2
3
4
2
4
2
3
2
5
4
1
1
5
6
1
3
1
2
3
1
6
1
