# Supplementary material for: Nanorods with multidimensional optical information beyond the diffraction limit
Source: Nat Commun. 2020 Nov 27;11:6047. doi: 10.1038/s41467-020-19952-x (PMC7695702; doi:10.1038/s41467-020-19952-x)
Supplement: Supplementary file 3 — Source Data [file 41467_2020_19952_MOESM3_ESM.zip › Source data/Fig. 2/d3/293815_intensities_2D_PL.txt]

27	59	81	87	72	82	89	105	75	80	73	68	74	61	57	66	61	59	60	80	82	72	80	85	87	127	83	90	74	91	105	100	90	96	75	83	80	76	65	82	59	61	65	53	53	57	46	40	48	39
24	73	77	85	95	94	89	92	84	63	95	41	65	60	51	56	46	47	67	59	78	84	80	89	96	101	82	97	96	106	87	102	81	108	84	92	96	88	79	79	62	51	69	57	51	46	54	59	47	45
57	68	81	88	74	89	88	85	68	94	91	63	68	46	48	38	55	47	69	63	62	98	71	91	105	101	100	100	109	100	104	100	97	97	89	89	92	75	83	61	60	48	67	61	49	47	51	53	50	42
33	79	79	92	76	91	83	88	77	83	81	77	79	53	56	65	43	43	55	70	87	81	78	100	105	87	75	94	90	108	97	100	90	98	87	85	80	63	66	88	64	59	68	60	46	46	48	47	45	50
17	89	86	87	97	78	92	89	103	88	88	62	90	65	60	46	48	56	46	80	60	79	92	97	89	110	87	101	96	98	101	94	86	91	93	98	73	89	61	68	63	63	70	51	58	61	80	45	45	38
46	84	86	107	84	97	107	80	67	92	100	86	72	50	52	58	60	52	58	57	69	91	91	96	95	90	103	98	92	90	103	99	108	94	93	91	79	85	76	71	69	69	66	66	65	54	50	48	42	44
39	75	91	79	105	90	87	111	70	82	103	68	56	57	49	65	48	64	69	69	82	78	85	83	83	89	87	116	91	101	98	103	98	85	71	97	81	73	82	78	72	68	64	50	52	51	44	50	54	42
23	72	74	79	81	78	94	106	80	82	92	77	66	67	50	58	47	57	57	60	83	67	84	87	95	92	93	118	112	100	97	98	73	81	81	85	79	92	79	69	79	63	46	45	63	36	54	54	30	36
41	89	93	86	75	82	86	101	77	77	90	71	60	67	47	49	57	54	60	71	83	81	88	88	95	96	96	93	100	101	99	80	81	87	103	79	72	72	56	67	67	64	78	63	42	59	39	32	43	35
28	76	84	92	78	91	100	82	72	93	99	76	81	65	53	56	44	62	60	70	82	65	72	87	99	82	89	88	85	73	84	105	95	91	79	79	78	75	69	75	73	72	67	58	46	53	41	43	45	46
40	85	93	75	89	84	84	84	82	87	87	90	61	51	56	48	57	55	51	63	72	75	68	89	90	81	91	93	94	81	102	104	94	93	72	67	88	73	72	70	73	71	59	57	52	43	52	51	42	34
35	78	101	86	88	87	78	95	88	94	84	85	93	58	64	71	62	56	79	65	85	66	83	89	113	96	98	83	97	84	98	78	98	77	95	75	64	82	67	65	61	59	51	47	55	53	43	44	51	31
43	83	102	84	85	90	83	95	90	87	88	86	74	71	65	68	71	78	79	68	104	67	86	86	104	95	90	86	105	95	98	76	100	72	74	66	77	71	74	70	73	53	57	57	56	42	45	60	33	37
46	76	67	78	76	86	73	93	94	82	86	77	80	67	84	72	71	77	72	87	72	73	93	88	88	103	87	92	69	92	97	76	99	76	76	87	70	75	68	74	80	51	71	50	50	46	36	59	48	45
44	56	79	94	86	77	94	86	100	108	80	99	72	79	66	83	74	77	78	75	90	79	80	77	88	92	79	98	110	76	103	83	91	87	75	89	68	59	71	59	78	64	63	49	54	54	59	45	37	42
47	89	75	85	92	72	109	84	97	86	90	89	92	77	72	65	79	87	79	82	94	90	110	85	87	92	81	82	94	95	80	75	90	73	74	69	89	71	58	47	65	69	59	46	57	51	39	44	36	39
32	61	83	73	66	68	89	70	72	85	88	92	70	79	85	85	82	62	104	87	94	80	93	80	95	103	101	94	82	82	77	89	77	89	84	86	58	76	81	63	68	51	47	55	50	57	39	49	45	29
45	72	61	105	75	80	101	83	88	86	72	90	93	83	84	87	73	84	81	100	101	86	71	81	76	77	82	106	81	55	79	72	65	59	78	71	74	64	67	76	63	60	63	56	46	40	47	41	43	40
60	62	68	73	77	81	87	99	82	80	99	91	84	62	84	77	83	97	84	89	79	86	91	94	96	99	89	72	90	92	96	72	62	70	74	75	63	56	59	47	50	58	58	51	47	40	45	36	34	27
20	92	73	81	81	85	88	65	64	73	69	80	98	106	90	74	93	84	79	95	76	81	77	75	80	107	95	82	82	83	88	87	71	73	69	75	55	60	61	59	59	50	40	58	43	60	32	28	41	29
46	67	54	90	54	86	80	85	90	63	87	97	65	72	71	79	80	80	71	96	79	86	86	94	93	93	102	84	72	85	91	93	70	83	82	77	56	55	47	46	59	35	42	43	52	38	35	40	47	41
39	73	80	71	80	84	69	47	67	78	64	94	84	74	76	91	71	98	91	69	96	77	71	71	82	80	74	81	76	86	67	78	75	60	89	57	82	58	44	51	51	50	52	51	33	37	44	41	42	40
28	74	48	67	71	61	82	80	73	69	90	82	74	98	85	82	87	65	88	85	82	82	65	70	82	69	69	73	72	72	72	83	65	58	65	61	53	61	70	52	53	58	52	62	59	28	46	23	35	28
43	51	67	57	71	62	63	62	64	58	81	87	74	76	69	75	72	75	66	77	72	94	67	85	86	88	72	75	82	71	75	59	71	71	55	48	59	41	61	57	39	32	45	42	40	40	37	36	37	38
34	59	58	69	67	78	83	68	65	74	74	66	73	80	74	73	74	57	64	79	95	73	81	80	69	83	63	70	68	64	69	66	62	69	62	59	74	74	49	52	52	43	50	39	44	37	30	37	49	31
32	60	66	68	56	60	75	59	86	83	73	77	77	79	67	81	89	67	85	69	69	76	72	66	89	71	83	84	78	64	71	69	50	41	62	60	49	62	41	39	49	51	39	38	35	31	43	28	36	24
34	67	62	64	65	65	71	62	60	60	79	77	72	71	71	72	85	67	71	77	81	60	68	67	65	73	52	53	83	85	65	57	56	73	50	55	54	48	40	48	47	39	37	39	28	40	33	34	28	32
35	50	49	48	62	54	57	54	51	63	69	61	77	55	77	70	71	72	63	67	75	65	83	80	70	59	59	60	44	54	60	65	47	60	56	51	58	50	67	33	42	41	33	30	39	33	28	28	24	19
28	44	68	51	58	51	50	60	58	57	72	69	58	59	48	72	66	70	55	73	68	75	62	58	56	70	69	66	61	75	57	61	51	54	45	39	47	48	49	32	39	40	31	27	31	30	32	36	27	23
28	54	41	57	50	48	53	52	55	55	65	56	62	52	74	61	76	57	55	86	54	68	53	47	61	52	53	59	53	58	58	50	66	57	45	37	40	47	47	37	44	33	32	27	31	24	30	30	30	27
28	56	48	50	43	38	60	52	49	55	56	62	60	55	59	47	42	60	62	58	63	49	66	69	59	52	56	52	61	49	56	49	37	53	45	37	48	32	40	33	40	29	26	30	25	24	24	36	23	25
33	42	37	46	44	50	59	53	57	51	58	52	63	68	63	57	72	43	51	55	60	59	65	60	63	50	51	55	50	68	59	40	51	52	39	31	42	36	33	36	43	30	36	25	27	28	28	33	29	21
32	42	37	44	40	46	39	46	45	48	56	42	61	54	69	48	51	55	51	52	58	55	35	43	45	52	51	57	47	44	47	53	48	41	43	30	38	39	38	30	25	19	35	37	17	27	37	18	24	24
27	43	37	69	45	54	38	42	64	54	46	56	47	42	56	53	53	52	44	56	46	53	47	46	48	46	52	45	65	52	28	40	45	50	23	44	30	31	28	32	30	29	37	26	22	28	22	33	16	19
20	33	33	42	37	50	52	38	54	47	50	43	55	62	62	40	60	50	43	57	55	53	36	39	46	52	48	38	51	40	44	32	34	34	27	32	47	31	34	30	30	25	26	19	26	19	25	20	23	17
26	32	45	35	51	35	49	40	47	50	38	44	53	40	47	40	43	53	45	41	47	43	28	39	44	37	35	40	38	36	32	34	36	34	40	32	44	38	34	35	31	15	31	31	25	24	14	24	22	21
24	30	32	41	38	35	33	35	47	26	42	33	35	57	36	39	52	41	37	40	48	42	45	37	39	42	50	32	34	29	34	38	31	25	35	33	33	40	22	27	26	26	27	29	24	25	27	25	22	22
22	32	26	30	28	35	40	34	28	38	37	39	48	48	44	46	39	41	39	42	39	56	39	53	37	29	33	41	32	47	31	37	27	35	32	23	27	30	20	25	27	23	20	20	14	23	25	27	26	21
16	21	30	30	30	29	35	36	29	36	27	37	36	43	44	35	36	49	43	44	37	42	48	36	36	43	38	39	31	31	34	33	35	35	34	23	28	41	17	20	27	23	25	21	24	11	20	15	20	22
15	21	35	30	29	22	39	38	40	37	34	26	37	39	45	43	26	33	32	39	36	33	28	27	30	28	34	29	26	32	27	21	24	22	23	29	32	23	19	24	19	28	23	21	23	24	17	11	22	15
22	25	20	25	34	26	31	35	30	28	38	41	32	31	24	38	43	29	37	30	45	35	38	29	44	32	28	32	22	24	27	23	26	25	37	16	24	29	21	20	16	21	19	19	14	17	15	21	17	23
14	21	22	28	27	36	21	19	23	25	37	22	36	37	30	34	28	40	36	37	33	29	39	39	37	27	33	23	39	23	19	23	19	25	27	21	29	29	21	14	12	17	19	16	20	26	15	13	14	12
19	24	20	21	32	25	28	27	24	27	26	26	15	30	28	19	24	35	31	23	21	25	29	31	21	36	28	25	23	25	35	19	22	18	23	31	18	14	22	24	25	22	19	17	16	17	13	25	15	14
22	21	33	24	28	18	29	29	34	39	26	30	26	22	29	31	26	32	33	30	35	26	21	32	22	37	22	27	24	22	18	24	17	30	26	24	26	26	21	16	13	15	23	21	13	17	18	14	16	17
22	16	31	22	23	30	22	21	26	24	35	22	26	29	26	24	22	30	19	28	28	24	22	29	30	31	21	25	31	24	20	20	27	27	27	27	18	24	19	26	29	20	15	17	16	14	10	19	18	12
14	29	25	18	28	18	11	17	22	38	30	25	38	15	21	20	32	30	38	23	27	23	26	23	28	23	26	26	35	11	28	24	18	23	17	20	27	27	23	19	26	10	16	20	19	14	16	13	16	13
13	24	24	21	28	13	16	22	24	28	33	23	27	18	34	24	25	28	27	23	30	22	20	20	20	15	18	26	20	21	22	20	26	22	13	22	28	14	17	16	9	15	16	20	16	11	12	15	10	21
14	18	26	22	13	27	22	20	25	19	19	19	30	25	22	22	29	28	31	14	27	23	31	21	21	17	24	20	21	18	18	26	25	26	14	16	17	13	22	15	17	15	18	15	13	17	10	15	12	8
18	19	10	22	16	21	23	31	15	22	20	30	26	24	20	25	20	29	19	21	23	30	21	24	23	18	19	15	20	19	15	14	17	14	12	28	14	12	11	14	19	18	17	12	12	10	8	12	15	19
19	11	21	10	23	17	14	17	25	18	16	12	22	23	18	20	17	20	14	17	20	20	22	22	17	16	24	12	12	15	12	16	19	11	18	22	26	13	11	13	13	11	14	15	13	11	11	10	17	11
12	11	9	15	26	15	10	18	21	13	25	20	19	22	16	21	14	20	24	24	24	21	15	29	13	18	11	25	21	16	21	27	16	11	10	16	15	16	11	12	15	14	24	7	13	11	12	13	9	12
13	13	13	9	15	22	12	13	14	28	16	21	22	18	15	19	22	24	15	17	17	21	17	16	16	18	26	13	13	19	15	28	19	13	18	16	12	13	10	19	15	10	8	12	12	14	11	17	9	19
11	11	15	13	18	22	14	17	20	16	16	18	14	13	15	10	15	15	18	18	22	20	16	20	26	13	17	9	19	18	16	13	11	14	16	10	16	18	16	19	13	13	8	14	16	20	12	7	24	17
15	14	16	11	17	18	17	19	21	15	16	19	21	9	16	16	25	16	17	10	14	18	23	17	21	24	13	22	11	8	19	25	20	23	14	12	11	12	10	12	19	11	12	12	15	13	14	14	8	14
13	20	11	16	13	14	12	11	20	15	18	19	11	17	16	13	14	13	14	17	12	13	16	12	14	13	13	19	15	19	18	11	21	13	18	13	13	17	12	11	16	13	10	14	9	11	10	15	13	5
6	16	16	13	12	11	6	15	9	8	19	21	16	12	13	13	17	21	19	14	17	14	14	19	12	16	13	17	12	15	12	10	18	10	12	9	13	12	12	8	13	11	10	9	10	11	16	7	11	11
15	14	11	8	13	15	21	15	10	6	9	13	19	11	12	11	9	14	16	15	11	9	16	9	10	22	17	15	22	19	22	10	14	14	11	13	16	10	12	11	12	13	8	8	8	10	9	10	7	5
5	13	9	15	6	16	9	9	5	10	14	10	12	12	10	10	14	15	21	14	18	14	15	15	17	17	12	9	16	12	5	15	17	10	9	10	14	15	15	9	16	8	14	7	12	9	10	11	10	9
8	9	11	7	10	14	10	7	6	11	12	11	9	14	10	16	15	14	9	10	8	10	13	6	12	14	12	9	10	10	12	7	16	12	11	9	6	11	10	10	15	12	8	18	6	10	4	12	6	14
10	12	6	14	10	7	12	7	10	13	14	9	13	16	13	10	12	8	16	12	12	12	9	16	12	11	14	7	9	9	7	7	6	7	12	7	7	10	9	20	6	8	19	10	8	6	10	6	6	9
9	11	9	16	12	17	9	5	13	10	14	16	6	13	12	9	6	14	5	11	10	10	10	10	11	9	10	16	14	10	15	11	16	6	11	10	11	9	9	6	7	11	11	12	9	12	5	9	9	16
5	9	7	8	3	8	12	5	8	12	18	14	12	13	3	11	8	5	9	9	8	12	8	11	13	9	8	13	6	4	10	9	6	10	10	8	10	7	12	7	9	7	8	8	7	7	6	10	9	3
10	10	11	6	7	7	15	9	6	12	14	14	7	6	13	17	16	12	10	7	15	10	7	8	14	5	10	9	8	5	11	8	7	9	6	9	8	7	11	8	8	8	12	9	8	10	10	4	6	8
5	8	12	11	10	7	16	2	15	13	13	6	14	10	10	7	11	17	8	7	9	14	10	9	12	15	4	3	10	7	16	10	9	11	11	6	7	10	9	9	11	14	7	9	9	6	7	11	7	3
9	13	6	9	10	11	10	16	7	9	12	6	9	11	7	12	9	12	14	12	8	7	10	9	13	13	7	12	5	6	6	11	11	7	7	5	11	12	9	9	13	9	12	7	6	6	10	7	11	9
8	11	7	11	7	8	4	11	11	14	13	8	10	14	10	3	7	8	7	14	14	9	15	8	8	7	9	9	11	9	11	11	9	6	7	7	4	6	9	6	6	8	8	14	8	2	6	6	8	4
7	7	11	5	11	12	3	11	8	13	15	13	6	12	8	11	5	10	7	7	10	9	8	9	12	8	10	9	12	8	13	4	15	6	8	7	5	6	7	6	12	6	5	5	5	9	10	4	7	3
4	6	8	5	9	3	11	7	10	8	11	3	4	12	8	9	12	9	6	9	8	9	13	8	10	3	7	6	10	10	13	4	13	6	10	7	4	12	9	6	6	3	12	4	9	6	6	8	8	4
6	11	5	8	9	7	12	4	9	12	7	12	8	10	5	5	12	12	8	11	7	16	8	7	10	3	9	7	8	16	4	10	7	6	5	8	6	4	6	6	16	6	6	5	7	12	3	9	8	4
5	9	7	7	9	4	7	8	7	11	9	6	6	10	6	11	10	8	7	13	11	8	4	11	11	15	12	6	4	5	12	11	10	10	11	7	7	6	11	11	2	5	5	7	8	6	7	8	5	6
6	8	5	9	7	6	11	9	12	9	10	10	11	7	5	6	5	9	5	14	6	8	10	11	6	12	6	14	7	8	6	4	4	7	6	10	7	9	9	3	6	6	10	6	5	8	10	6	6	2
15	7	4	7	11	9	11	6	10	8	10	10	8	5	14	6	8	12	10	4	10	4	12	7	5	3	7	6	5	10	10	4	11	10	13	8	4	7	7	9	7	3	8	7	6	8	7	8	6	7
8	3	9	5	4	11	9	8	9	12	13	9	7	4	4	3	7	4	8	10	5	4	8	5	8	8	11	8	4	3	1	8	6	4	10	6	8	5	7	12	7	5	5	3	4	3	5	10	9	5
3	4	6	8	5	7	5	9	3	7	8	8	4	12	2	9	4	6	13	6	4	10	3	6	6	8	11	10	8	6	10	4	5	8	6	4	5	9	9	5	7	7	4	3	4	5	7	5	9	7
8	5	3	5	5	6	2	3	4	3	6	5	6	6	5	9	9	7	5	11	10	3	6	7	6	6	5	3	4	8	10	8	8	8	6	7	3	6	2	6	8	7	6	5	8	6	5	1	9	7
5	6	5	2	6	2	6	7	3	2	6	4	9	7	9	8	10	9	7	8	9	5	3	11	7	5	7	7	7	5	5	7	6	5	8	4	8	4	10	8	9	3	5	5	10	5	5	8	8	6
6	6	8	4	6	5	5	2	4	7	5	5	4	4	4	4	5	9	8	8	8	8	6	1	2	6	7	6	8	3	8	1	3	4	9	5	6	4	6	8	7	5	6	8	2	5	9	4	11	2
9	3	4	3	8	4	10	10	9	8	2	9	6	7	2	5	7	6	9	3	7	9	6	6	2	9	9	4	7	10	3	6	3	3	8	8	6	7	8	6	7	7	4	4	4	1	4	12	7	3
4	4	5	4	5	2	4	3	5	2	9	6	8	3	5	5	8	9	12	5	5	9	8	6	3	3	7	4	7	9	6	7	3	4	7	8	6	6	8	9	9	7	6	3	4	5	7	6	6	4
4	5	4	3	4	7	6	4	7	7	8	3	3	6	4	4	5	1	9	4	2	8	9	2	2	7	2	7	4	6	7	9	7	4	6	9	9	3	6	3	7	4	2	5	6	1	11	2	7	3
5	8	5	7	6	5	5	4	7	6	5	4	7	5	4	12	5	5	5	5	3	4	7	3	2	2	12	6	4	5	4	3	4	8	8	7	4	7	7	6	7	6	10	6	4	1	5	8	4	10
2	9	3	4	8	8	2	8	4	6	4	3	1	4	5	6	8	4	6	4	10	4	3	6	5	8	5	3	8	4	7	6	4	4	2	7	11	6	5	6	3	10	6	5	12	2	5	7	5	3
7	4	3	7	2	3	7	5	7	4	4	8	5	6	8	8	5	6	5	8	5	8	2	6	9	6	3	6	12	6	4	2	10	5	7	6	5	8	4	6	6	2	6	5	3	10	3	5	4	7
6	6	6	5	1	10	4	7	5	4	6	5	7	2	5	6	8	4	8	7	6	8	3	6	8	9	3	6	3	4	4	8	9	5	3	3	6	8	3	4	2	5	6	7	7	8	3	3	4	8
4	4	5	8	6	8	6	5	6	6	3	9	8	9	6	9	7	4	6	3	3	2	8	5	7	5	8	2	6	5	5	7	3	6	6	6	2	3	8	8	3	6	4	9	7	7	3	4	6	3
1	3	6	5	3	8	7	7	4	5	8	6	5	2	6	5	7	3	4	3	6	5	6	4	6	5	13	4	4	2	5	2	9	4	7	2	6	2	9	8	3	8	6	4	1	4	5	7	8	5
3	3	4	3	8	5	4	0	7	10	6	3	6	7	5	7	5	7	6	6	10	1	5	3	3	3	5	3	5	8	4	8	4	8	5	6	5	2	3	6	6	2	8	5	2	12	8	5	2	5
4	3	10	3	2	8	2	2	5	5	11	4	4	4	5	2	6	4	4	1	4	3	10	2	4	4	8	7	7	4	5	1	4	5	2	3	6	7	6	3	8	6	8	4	5	8	5	12	6	8
3	3	6	2	9	14	4	8	5	1	4	6	5	4	5	1	8	3	5	6	3	3	4	6	7	6	7	6	9	8	6	3	4	5	3	6	4	6	5	6	6	2	3	3	4	3	1	5	6	10
1	3	8	3	6	4	7	2	4	5	8	5	2	6	2	5	3	12	9	4	8	5	6	1	5	7	5	5	12	5	4	2	6	9	1	5	5	9	3	3	3	5	2	9	9	4	5	7	7	5
3	1	4	10	3	2	5	3	4	2	3	0	7	10	6	3	6	5	8	5	2	8	2	4	1	10	4	9	3	6	3	1	5	4	5	4	4	7	2	10	8	7	8	5	1	7	5	2	5	3
5	5	8	6	3	4	4	2	4	6	2	6	6	6	9	2	4	3	1	6	8	7	3	1	6	4	4	6	3	2	5	7	2	4	6	2	3	4	6	8	4	5	3	9	1	5	3	5	5	3
3	1	4	6	2	7	4	8	4	3	4	2	6	5	2	5	10	5	4	12	5	5	1	7	4	5	4	6	4	9	4	7	4	4	4	5	2	5	6	7	4	5	6	5	6	2	3	7	0	6
4	2	6	5	8	7	3	3	3	5	2	6	2	3	6	4	7	3	8	4	6	5	4	6	2	2	2	9	3	5	1	10	3	3	4	4	6	4	8	5	4	2	8	3	3	2	8	1	2	4
7	5	3	4	7	8	2	3	3	5	6	7	4	3	3	8	3	8	5	5	5	4	2	6	5	7	4	9	5	4	1	3	2	10	4	6	6	7	1	5	4	1	4	1	4	4	9	3	7	6
2	2	6	2	5	7	3	3	3	4	5	6	5	3	0	1	7	4	5	4	4	7	6	3	5	7	4	3	1	6	3	6	4	5	5	6	10	4	7	5	6	3	3	9	8	5	6	4	4	7
2	5	5	2	7	7	3	3	7	6	6	7	8	3	6	3	6	7	1	3	4	4	5	3	6	7	1	7	4	4	1	4	7	5	6	3	4	5	4	2	6	5	4	3	5	8	3	8	2	8
5	7	3	2	2	1	4	3	8	7	1	3	6	6	6	6	6	2	2	6	4	3	5	5	2	5	6	2	2	10	11	7	4	2	6	4	3	6	5	7	4	3	1	6	5	2	5	1	2	4
8	3	8	3	9	10	2	2	3	5	7	6	3	2	4	5	10	8	11	3	7	5	1	1	7	3	5	6	3	4	1	6	4	3	7	3	9	3	3	4	5	9	8	7	4	3	4	8	6	6
3	2	1	6	5	5	3	3	3	4	5	3	3	5	3	7	4	4	6	2	5	7	5	5	6	7	4	4	4	4	2	6	4	3	3	6	7	9	5	5	3	7	3	2	3	6	10	6	6	5
2	2	2	6	4	2	6	6	6	6	3	6	5	2	7	5	6	7	3	7	2	7	4	6	5	5	5	8	3	4	7	3	3	7	1	4	8	7	5	9	3	4	6	0	4	4	3	4	4	5
2	5	5	1	3	2	4	0	3	3	4	10	4	0	4	4	8	4	4	5	4	4	4	6	8	5	6	6	3	3	4	5	4	4	1	3	3	2	8	2	3	3	5	3	4	7	3	4	5	3
3	3	2	4	8	3	3	3	3	1	3	5	5	4	6	6	2	2	9	6	2	3	3	3	6	7	3	2	5	6	6	8	4	7	7	3	6	1	3	6	7	3	5	2	4	3	3	5	6	5
1	3	0	3	5	3	6	9	9	5	2	1	3	2	8	4	4	4	6	3	3	4	8	5	3	5	5	9	2	12	6	7	4	3	6	2	1	7	3	8	5	5	3	5	1	8	6	6	4	5
5	5	3	2	3	4	6	3	7	6	6	4	5	8	5	7	3	3	2	3	1	4	8	7	10	5	6	7	2	1	3	7	6	1	6	5	8	5	5	7	4	10	3	7	5	1	7	1	1	3
3	3	3	3	4	9	3	9	6	2	1	5	3	3	4	5	4	6	3	4	2	3	4	4	1	6	6	8	5	7	2	7	5	2	4	2	2	5	0	4	6	4	3	6	5	4	4	1	7	3
4	1	3	3	0	4	6	4	1	5	2	5	6	2	6	5	4	4	7	4	9	3	9	3	6	3	3	6	3	3	4	3	4	5	5	4	6	8	10	4	3	4	4	1	10	8	1	4	3	5
3	5	7	6	0	5	5	6	3	6	8	5	3	4	7	9	1	4	4	3	6	3	5	9	4	6	6	7	3	7	3	5	4	6	1	4	6	4	8	2	2	2	1	3	2	5	5	0	1	9
4	3	7	7	5	1	5	4	8	5	5	2	2	2	8	1	4	4	3	7	7	6	5	4	2	2	7	4	10	6	9	7	2	6	4	5	5	4	6	5	3	2	3	3	2	4	5	5	3	4
2	0	4	4	4	2	3	2	3	8	2	4	9	1	5	4	2	3	9	4	10	1	2	3	2	5	6	5	7	5	2	9	4	5	4	3	10	5	7	4	4	2	3	6	1	5	5	4	9	4
3	4	8	1	6	10	7	1	3	5	5	6	4	2	3	5	3	7	3	3	6	4	3	1	1	7	3	3	4	1	5	3	6	6	6	5	0	5	6	5	7	4	2	1	1	9	2	1	5	5
5	7	1	4	4	5	0	3	1	2	6	2	2	4	1	2	4	5	3	4	3	6	3	4	3	5	4	6	1	3	4	2	2	0	2	2	6	4	5	6	3	8	5	3	4	4	5	7	3	1
2	8	2	3	0	5	2	5	3	3	7	6	4	4	4	4	1	3	6	7	9	3	3	5	4	6	8	5	6	4	3	3	6	6	3	5	6	3	6	3	5	3	3	1	5	1	7	1	4	3
3	5	3	4	4	7	1	4	8	4	3	1	7	4	7	5	5	5	3	6	6	5	3	6	5	3	2	0	4	3	3	8	2	6	5	2	3	5	4	4	6	5	3	4	6	1	2	3	2	2
9	0	2	1	6	2	2	0	4	6	7	2	2	3	3	3	7	9	4	5	10	2	7	5	4	5	4	7	4	9	2	6	1	4	8	4	8	4	12	3	6	2	5	2	2	6	5	3	4	3
2	5	3	4	4	3	2	3	6	4	2	2	5	6	2	2	8	3	7	5	3	4	2	4	5	1	2	4	4	4	4	3	4	2	2	5	5	2	7	2	4	4	3	1	4	4	7	2	4	5
5	11	3	4	5	2	4	3	1	5	0	6	10	3	7	2	9	2	7	4	3	6	6	1	7	5	1	7	4	2	4	9	3	4	4	2	3	4	6	4	5	5	3	4	4	10	6	7	4	3
3	5	0	3	6	5	3	4	3	2	1	3	2	8	4	5	9	7	4	4	8	2	0	8	3	4	3	3	3	3	3	2	3	1	7	7	2	2	6	7	0	4	6	4	1	6	4	2	5	3
8	1	2	3	5	6	5	10	3	3	3	3	6	2	8	3	6	8	5	3	4	6	1	3	2	5	1	5	2	7	4	0	1	6	3	3	6	2	9	1	2	1	6	1	2	3	4	3	1	4
1	4	3	6	5	2	5	2	2	7	4	6	6	4	4	2	4	6	4	3	3	6	7	3	5	4	5	3	4	2	5	3	4	5	4	4	2	3	1	3	7	5	3	2	5	6	7	1	1	5
3	6	3	2	2	2	3	4	7	4	6	4	1	5	1	3	4	3	7	5	3	1	5	1	2	4	7	5	6	3	2	2	4	1	7	5	9	7	4	9	5	4	5	0	6	3	3	4	5	5
8	3	6	5	6	3	2	5	3	4	5	0	3	3	2	6	3	10	7	3	4	7	9	4	5	4	3	4	4	8	7	5	5	6	4	5	4	3	2	6	7	8	7	9	6	4	3	4	4	1
4	3	1	4	2	1	6	5	5	4	7	6	9	5	3	5	6	3	2	3	1	3	7	7	3	5	7	6	4	7	5	9	2	3	4	6	3	9	3	5	6	2	6	2	3	4	6	4	5	2
6	4	2	1	1	3	4	4	5	4	2	3	4	2	2	2	3	1	6	2	4	2	3	5	4	3	3	3	6	4	2	6	3	5	4	3	1	3	1	7	8	1	5	5	4	1	1	3	7	5
6	4	6	4	5	8	2	2	5	6	7	4	4	4	6	5	4	3	6	7	4	7	2	4	7	3	6	6	7	1	3	3	5	1	9	3	4	6	4	10	7	2	3	1	1	5	3	2	2	8
4	3	5	2	10	6	4	4	4	3	7	3	3	2	4	7	5	9	3	2	2	3	4	5	6	3	4	3	9	7	4	5	4	4	1	8	12	3	2	4	9	4	5	3	4	7	4	7	5	6
2	6	5	2	3	4	3	3	2	7	2	5	5	7	6	1	6	3	2	8	2	3	5	9	1	3	7	3	3	5	7	4	2	5	3	5	5	1	5	5	4	1	5	3	4	4	3	5	6	2
2	7	2	1	4	6	5	2	2	3	2	2	5	6	1	4	2	3	2	8	6	3	3	0	4	4	8	5	8	3	5	3	4	4	3	2	3	5	9	4	7	8	7	2	5	4	4	3	5	4
4	4	2	2	2	3	2	7	2	7	2	3	7	4	4	5	5	4	5	3	4	4	2	8	1	3	3	4	1	5	3	2	6	3	2	4	5	5	3	6	4	4	3	3	2	3	4	2	2	4
5	6	2	3	4	1	3	3	7	2	3	1	3	3	6	1	6	3	8	5	4	6	6	5	1	4	3	5	3	7	7	5	0	9	5	6	2	9	3	1	3	2	8	3	2	11	4	2	3	1
7	2	5	4	7	5	4	2	4	3	1	4	2	8	3	2	3	4	2	8	7	4	10	5	2	6	1	1	3	5	4	11	6	5	4	6	5	1	5	1	1	6	7	5	8	3	4	3	5	8
4	3	6	6	5	6	2	2	1	6	2	1	3	4	3	5	3	3	3	4	5	3	4	6	3	2	3	5	6	7	4	3	4	3	5	4	3	5	4	2	0	3	5	3	3	5	2	1	5	6
8	5	4	7	2	6	1	6	2	2	2	3	6	5	5	2	5	2	4	3	8	5	5	4	1	8	4	5	1	4	1	6	0	3	6	5	3	5	3	3	3	2	1	3	7	2	2	3	1	1
7	0	3	2	4	2	6	1	3	3	2	4	4	3	4	3	6	2	5	7	3	4	0	3	5	4	5	5	3	3	6	5	3	2	5	10	4	6	8	6	6	1	1	5	4	6	3	2	7	4
6	3	3	7	3	3	2	7	5	2	3	6	7	7	3	1	4	5	5	3	5	3	2	3	4	7	3	4	3	9	6	3	4	4	6	3	1	5	2	1	3	3	2	3	2	5	5	2	8	8
4	5	3	4	1	8	5	6	5	2	3	4	2	3	2	3	0	1	4	2	2	1	6	6	2	3	2	5	3	6	4	6	4	3	5	5	2	1	10	4	9	2	1	4	3	3	3	4	2	4
4	1	1	6	3	1	4	5	3	5	5	2	1	5	3	6	2	4	4	7	6	1	2	4	4	4	0	3	5	6	3	5	5	8	4	4	3	5	1	3	5	6	6	3	2	3	4	1	7	5
3	2	6	7	3	0	2	2	5	4	3	3	1	3	4	2	4	2	4	4	2	0	1	2	5	6	5	3	3	6	4	4	4	2	2	4	3	5	5	6	3	3	4	2	4	5	4	5	3	4
2	4	4	2	4	5	1	6	4	4	1	4	6	4	6	0	3	3	2	7	5	9	3	5	6	6	4	6	2	2	4	5	6	2	7	6	6	6	3	4	9	5	8	5	6	3	5	3	3	8
4	6	3	4	4	4	10	2	5	7	5	3	2	5	4	0	5	1	3	5	8	4	2	3	1	5	2	4	5	6	4	3	8	9	3	4	3	3	5	3	6	9	1	6	5	3	2	3	1	4
1	5	6	4	3	3	2	3	1	9	3	8	2	5	5	2	4	1	3	2	5	3	4	6	4	2	3	3	6	3	3	3	5	1	7	1	7	8	3	5	4	2	2	2	7	3	6	1	3	8
5	1	3	3	4	3	7	3	2	4	1	5	3	3	4	4	5	2	2	2	3	7	1	1	5	4	4	4	4	3	4	6	10	3	6	2	5	5	3	4	4	3	1	4	7	3	5	7	4	4
0	6	3	4	6	2	4	5	1	2	2	8	2	5	1	4	4	0	3	3	4	3	1	3	3	3	2	7	4	3	3	3	9	2	3	4	6	1	5	5	6	4	3	2	6	3	1	5	4	2
2	4	3	1	0	5	8	1	2	4	1	2	2	4	5	2	3	2	8	9	3	2	3	2	4	2	1	5	5	6	10	4	2	2	4	1	6	8	7	1	3	5	1	3	2	5	3	2	4	8
2	3	4	5	1	2	5	1	4	7	4	3	3	4	4	5	3	7	1	3	4	1	4	0	4	5	1	2	2	1	3	4	4	3	3	6	2	4	5	3	2	5	2	3	4	3	6	3	4	3
1	3	0	4	1	5	2	4	2	5	4	4	2	2	2	7	4	3	3	3	3	4	6	4	3	4	7	0	4	5	3	5	5	3	4	3	4	9	4	2	4	4	0	3	6	3	5	1	2	7
3	3	3	6	1	1	6	3	6	3	3	5	5	4	4	6	3	7	4	3	6	3	3	4	5	1	1	9	1	4	2	3	1	0	8	5	6	3	4	6	4	7	3	5	4	5	3	8	4	9
3	2	2	3	2	4	4	6	4	2	4	1	4	5	1	5	1	3	7	5	5	5	3	5	5	5	4	2	3	5	4	4	4	4	2	6	4	3	2	2	6	1	9	1	5	1	4	3	3	4
6	3	2	3	2	2	2	2	3	3	1	5	1	0	4	2	6	3	6	4	3	2	4	2	2	6	2	4	5	3	5	3	4	10	6	7	7	3	7	8	4	5	5	0	8	2	8	2	2	4
5	2	5	4	3	4	6	3	3	4	3	3	5	1	2	9	6	5	4	1	3	6	2	6	5	4	2	2	4	6	4	5	3	4	9	2	2	5	3	2	6	4	7	6	6	5	7	5	6	4
3	2	4	1	2	5	3	1	3	3	2	5	5	1	3	2	3	4	5	4	3	4	2	2	5	3	7	4	4	2	4	2	6	5	3	2	5	2	4	7	5	3	5	6	5	5	3	3	1	4
2	3	3	7	7	8	2	1	3	4	4	5	3	4	4	4	3	3	4	7	4	1	8	3	2	0	8	1	5	5	6	8	4	6	7	3	3	2	2	1	6	5	4	0	1	4	2	4	3	4
3	3	1	5	5	4	1	4	4	3	1	2	3	5	6	1	3	4	2	4	2	4	3	5	4	3	4	4	2	7	5	2	1	2	7	10	6	1	5	6	4	4	3	1	4	4	1	2	7	1
4	6	3	6	3	2	3	3	2	7	4	2	1	2	2	3	8	3	2	1	1	6	5	5	4	6	1	4	1	3	4	5	6	4	5	1	5	5	5	6	2	7	5	4	2	4	2	2	1	4
4	2	6	6	4	2	1	2	3	6	1	2	2	5	3	2	2	2	4	7	5	4	4	3	1	5	4	1	2	3	8	4	7	2	5	4	5	6	3	5	7	7	4	3	6	5	5	6	3	4
4	6	4	9	6	3	2	7	1	3	7	2	3	4	7	6	3	8	6	7	3	7	2	4	4	5	6	3	4	4	3	5	3	2	5	1	3	2	6	4	2	4	4	1	3	2	3	4	6	4
4	4	1	5	4	7	5	4	2	4	4	6	9	4	4	3	0	3	8	4	4	3	1	6	4	3	3	4	3	3	4	5	4	4	2	2	4	1	4	4	4	6	4	1	1	5	7	4	4	5
5	5	3	3	1	3	3	2	3	2	2	1	3	6	4	1	2	2	1	5	1	5	3	1	3	5	4	7	6	4	1	4	4	5	3	3	6	2	4	7	2	3	5	3	6	5	5	2	8	3
4	3	2	3	6	4	4	4	2	4	4	3	3	4	5	7	5	4	3	7	5	3	2	0	3	4	3	4	4	8	3	6	3	6	4	4	4	2	2	3	2	2	7	1	3	2	5	3	2	2
5	5	2	4	4	4	5	8	2	5	5	3	2	7	3	2	4	5	3	2	6	3	6	4	6	5	10	1	3	3	1	2	7	4	4	2	2	4	6	3	2	8	3	3	3	4	1	4	2	5
3	1	4	3	2	5	3	4	7	4	4	4	3	1	3	3	4	4	6	1	4	4	4	6	3	6	4	5	2	0	4	8	2	5	3	6	2	5	2	7	7	5	5	8	3	3	4	3	1	6
6	6	4	1	3	1	3	3	9	6	3	4	4	7	2	2	5	4	7	4	5	3	4	4	3	3	6	6	4	3	7	4	4	5	2	5	2	6	6	3	7	9	3	3	4	4	4	3	2	1
4	6	3	1	3	3	6	3	2	6	6	2	8	2	2	6	6	5	1	3	3	2	6	4	2	1	0	7	2	1	5	3	3	4	2	2	3	2	7	1	4	6	3	6	5	3	4	2	6	4
2	8	5	5	2	7	3	4	5	2	4	5	1	0	3	4	2	6	6	4	4	3	9	4	3	5	2	2	3	1	5	4	2	2	4	5	3	3	2	4	3	3	4	1	2	6	2	4	6	4
4	4	5	3	2	3	5	2	1	4	2	8	3	2	2	2	3	5	2	7	2	3	6	8	5	6	5	3	2	2	3	5	4	3	7	3	4	5	8	5	7	1	6	5	5	2	2	4	5	3
3	4	3	4	2	2	4	3	1	1	4	3	4	3	5	6	5	5	4	7	3	5	7	6	1	6	7	6	4	5	4	3	4	3	3	4	5	4	7	3	7	8	1	9	3	4	2	2	4	4
3	4	4	2	0	5	5	3	5	5	7	8	1	2	5	3	1	3	7	3	6	4	3	4	8	2	3	5	3	5	6	2	7	7	3	3	8	2	6	4	5	9	4	1	1	2	5	1	0	3
4	5	4	5	1	3	3	2	4	12	1	4	2	4	1	7	1	2	5	5	3	3	4	5	4	7	4	7	4	7	5	3	2	2	4	2	3	4	5	3	4	10	3	2	4	5	3	5	4	4
5	5	5	2	5	8	8	5	3	7	1	1	3	2	2	3	6	5	1	5	2	4	4	1	5	5	4	1	2	5	4	6	5	4	3	4	3	5	6	1	5	4	2	7	3	3	2	4	3	7
2	3	4	2	2	5	1	1	1	7	6	5	5	5	4	3	4	3	4	4	5	5	2	3	5	3	4	3	6	3	4	2	1	8	3	3	4	6	6	6	2	2	4	6	5	2	7	9	3	4
3	6	2	3	9	6	9	4	7	3	4	5	5	4	2	8	5	3	9	6	1	3	1	6	2	2	6	6	1	5	3	4	1	3	2	2	2	5	8	6	4	8	3	1	4	4	2	5	5	6
6	4	3	5	5	5	7	7	4	1	6	4	4	4	2	3	7	9	2	5	8	2	4	2	0	0	5	1	5	4	6	2	5	5	6	4	4	1	6	4	1	7	4	4	5	4	2	3	7	5
5	1	1	6	3	1	3	3	2	5	4	3	7	4	4	6	6	5	5	4	4	3	2	5	4	3	5	6	4	3	5	1	4	5	4	4	6	3	3	4	6	4	3	2	1	9	5	2	3	5
6	5	0	7	6	2	6	3	3	1	7	1	4	5	3	4	5	6	4	5	2	6	3	3	3	6	1	5	4	5	7	2	3	3	4	4	3	2	4	6	7	9	6	4	4	5	3	4	11	6
2	1	3	4	4	4	0	4	3	6	5	3	7	4	1	5	3	6	2	2	4	3	6	7	4	5	4	5	4	2	1	6	4	3	2	4	4	5	2	6	3	5	2	2	5	5	2	3	2	5
5	3	3	4	5	7	2	3	4	1	4	3	4	6	2	2	3	10	5	9	6	2	10	6	3	6	5	6	5	3	4	6	7	4	2	4	6	4	9	7	3	2	7	5	2	4	5	3	6	4
6	3	3	5	2	2	5	5	4	2	4	5	6	4	2	5	5	6	4	4	7	1	4	3	3	5	4	3	3	3	6	8	6	4	3	4	4	0	4	7	2	4	3	10	8	3	5	2	7	3
3	5	6	4	2	2	4	3	4	3	5	7	7	1	2	5	5	5	8	7	2	3	3	4	2	4	6	4	5	3	2	6	5	5	4	5	1	4	6	4	3	4	4	5	5	3	4	4	3	4
3	9	2	5	3	1	1	4	6	5	1	3	1	6	5	3	8	4	8	3	3	2	6	4	1	3	2	5	7	2	1	1	7	6	8	8	4	7	5	3	8	7	2	3	5	7	6	8	0	3
2	3	5	6	9	1	5	2	6	5	4	2	6	4	3	6	4	2	2	2	3	2	2	3	6	1	3	3	3	1	3	3	3	6	7	2	5	4	2	2	2	7	5	3	5	4	3	1	7	4
5	5	4	1	4	3	2	4	3	2	3	6	3	4	2	5	6	2	3	4	8	2	5	4	6	6	5	5	4	1	4	3	3	4	5	7	3	5	10	1	9	2	8	8	3	4	6	3	2	5
5	6	5	6	3	3	3	3	4	5	3	2	9	8	5	6	4	4	3	0	3	2	3	6	2	10	2	5	4	4	5	2	6	6	6	6	0	6	6	3	1	3	4	3	2	7	2	2	2	4
6	3	5	3	2	3	4	6	6	6	2	6	8	4	4	6	5	6	5	7	3	4	1	4	3	2	4	5	3	6	8	1	5	5	8	5	4	3	3	5	7	6	4	6	3	3	1	2	6	4
3	5	2	4	4	5	4	2	2	6	5	6	4	7	4	4	2	3	5	8	5	2	2	5	4	3	2	4	2	3	2	3	5	4	5	7	2	3	6	3	2	5	7	4	6	3	2	3	6	3
6	4	5	6	2	5	6	6	4	3	7	2	1	1	5	0	2	5	2	4	6	3	5	5	3	3	4	5	5	4	4	3	3	1	4	2	4	7	3	5	3	2	4	5	2	6	4	8	2	9
6	3	7	2	3	3	6	5	4	8	6	3	9	9	4	2	4	7	5	3	6	6	4	1	3	5	9	2	5	10	5	7	8	5	1	3	6	4	3	4	7	6	3	5	2	3	7	2	2	3
5	4	2	3	6	2	3	1	2	5	8	6	4	5	2	4	2	4	5	3	3	3	3	3	5	1	2	3	3	5	6	4	4	7	4	5	5	5	1	6	4	6	1	7	3	5	4	6	6	4
4	5	4	6	3	1	3	4	4	4	2	3	1	5	4	3	4	3	4	8	6	5	3	1	2	1	5	1	3	6	1	3	4	7	5	2	4	4	3	1	6	2	2	2	5	4	8	5	2	4
4	6	3	3	0	1	6	6	8	4	2	5	2	5	3	6	7	6	9	0	6	5	3	3	2	5	5	6	8	9	0	4	5	2	7	2	6	6	5	6	3	4	4	2	4	3	2	3	5	5
4	2	6	8	4	1	7	1	8	3	3	5	1	4	4	8	9	4	4	3	4	1	4	6	2	3	2	3	3	3	2	5	3	2	2	4	3	3	4	5	3	1	3	4	7	7	4	3	0	6
3	6	9	2	7	1	3	6	4	5	4	3	3	3	6	6	4	10	5	3	4	3	8	3	6	5	3	4	5	6	3	2	5	4	6	1	6	2	3	3	1	5	3	4	2	4	5	4	3	2
5	8	2	2	2	2	6	0	3	7	6	4	5	2	3	5	6	5	6	4	9	1	3	3	5	3	1	7	3	3	3	2	2	6	4	2	3	1	6	5	8	3	2	8	5	2	4	2	5	7
6	3	6	6	5	1	5	4	6	6	5	1	2	6	6	3	0	3	8	1	6	2	2	5	7	4	5	3	6	4	2	4	2	3	3	3	9	1	9	4	7	6	5	3	6	1	3	5	0	3
3	5	6	6	2	5	4	7	4	2	3	2	4	2	3	7	4	9	4	6	5	5	5	3	3	3	1	2	5	4	4	1	8	6	5	4	10	4	1	5	3	5	4	1	7	5	5	5	6	8
6	5	10	7	2	5	5	2	3	2	6	3	6	8	5	3	7	3	2	6	6	4	3	5	2	6	3	5	5	3	4	3	1	6	2	1	4	8	2	3	6	2	1	3	3	3	6	1	12	1
4	5	7	7	4	6	3	5	4	4	3	4	7	4	8	2	5	10	9	3	4	2	7	5	3	5	3	4	8	1	6	1	9	7	3	1	8	2	4	2	10	3	3	6	2	5	1	6	4	8
2	4	3	12	4	2	5	3	4	2	6	6	2	5	2	5	2	6	5	3	7	4	4	3	7	3	5	4	9	6	3	5	4	1	6	2	3	7	4	4	8	4	2	6	6	2	2	10	3	1
4	6	7	4	6	0	6	5	2	4	6	4	2	5	5	5	8	4	5	2	4	4	4	1	4	5	2	3	4	0	6	2	2	3	7	8	4	4	1	1	2	6	7	5	7	4	7	4	3	4
3	6	3	4	4	5	4	8	5	6	5	7	5	8	2	6	3	5	6	5	6	4	3	6	5	11	3	2	4	3	2	6	4	4	6	4	3	5	6	7	4	12	6	3	1	2	5	5	2	5
5	6	4	7	3	4	4	4	2	3	5	2	4	1	4	5	5	4	5	9	1	2	5	8	4	4	3	2	3	3	5	3	4	3	3	2	5	3	3	3	4	8	2	1	2	1	0	2	1	4
6	2	4	5	2	4	3	5	7	10	5	5	2	3	5	0	4	4	4	3	2	6	5	5	6	5	4	4	3	6	6	5	0	3	3	5	5	2	8	4	5	10	5	5	4	4	4	2	5	5
3	6	4	6	4	5	4	7	3	7	6	7	4	5	2	3	6	3	6	4	3	7	4	6	6	4	4	3	3	5	7	5	1	4	6	1	2	5	10	5	5	7	4	6	5	2	6	4	3	3
6	6	7	7	5	4	0	3	6	8	2	5	7	8	5	2	5	6	4	8	9	3	5	5	3	3	5	6	5	3	6	7	4	1	4	8	6	4	2	4	7	6	4	3	2	2	2	7	4	5
2	2	5	4	6	6	3	2	6	3	3	5	7	3	2	4	5	6	1	3	2	6	8	2	4	3	3	7	4	6	5	2	6	6	5	5	4	5	1	7	7	6	5	4	1	7	2	4	4	4
6	4	3	7	8	6	4	6	1	3	5	3	1	7	1	3	3	4	8	5	7	3	4	8	4	8	3	4	2	6	4	3	4	7	4	10	4	7	5	3	7	6	4	7	7	4	4	2	2	2
5	7	6	5	6	3	6	4	9	4	5	6	5	1	3	3	3	6	4	4	6	4	6	2	2	4	6	9	3	7	0	11	7	9	1	1	3	5	10	3	5	5	3	3	2	4	5	6	6	5
0	6	6	8	2	1	5	2	2	7	5	6	4	6	3	3	7	6	6	2	8	5	4	4	6	7	3	4	10	2	7	4	7	2	2	6	4	7	7	6	4	4	4	9	5	5	6	7	1	4
2	5	4	6	9	8	6	7	8	1	8	6	5	4	3	6	6	5	1	2	3	4	4	4	3	6	4	6	5	4	7	6	2	10	9	4	3	4	1	4	5	1	3	7	5	5	9	3	4	2
7	6	5	4	4	1	7	3	3	5	1	5	6	4	3	4	5	7	2	2	3	3	6	2	7	7	6	3	8	5	5	5	3	4	5	3	4	6	6	5	2	3	5	5	3	8	5	6	2	5
5	9	15	4	2	6	2	6	2	6	5	4	8	10	3	5	7	2	8	8	4	6	7	6	3	4	0	5	3	2	3	5	5	4	0	8	5	4	4	4	6	5	4	2	1	3	4	2	3	8
5	3	2	5	4	3	1	6	6	0	2	5	6	5	8	1	6	8	1	4	2	3	4	3	6	6	6	9	3	7	4	6	3	5	3	7	4	6	8	5	5	6	4	1	5	4	7	6	5	3
0	8	6	4	5	4	3	6	8	7	8	4	4	1	5	5	5	5	5	4	2	5	4	5	9	3	3	9	9	5	2	3	1	5	8	0	3	2	5	4	10	7	6	2	5	4	3	5	5	5
4	8	3	4	5	6	7	8	5	8	3	4	3	0	8	9	7	8	7	5	4	6	4	6	3	7	4	3	6	1	2	3	2	7	4	5	5	9	6	4	5	6	3	2	4	2	8	6	2	3
9	5	7	6	6	5	7	7	3	9	8	8	8	9	6	5	9	2	3	3	4	0	9	3	5	4	4	4	3	6	6	4	5	4	7	3	5	5	5	2	1	4	3	3	7	5	6	4	11	6
5	5	1	6	7	6	8	6	9	3	4	5	6	8	8	2	3	5	2	1	4	5	4	6	10	5	5	3	4	4	4	6	7	4	4	4	3	5	4	6	3	4	4	6	8	7	4	5	7	7
3	6	6	8	5	6	7	6	8	6	2	2	7	2	4	2	7	3	9	1	5	5	6	11	4	3	4	4	6	5	4	2	5	6	5	5	5	5	2	6	2	9	1	4	6	2	3	3	9	4
6	6	8	4	3	5	3	1	6	1	8	9	5	6	4	3	7	6	5	8	2	5	7	4	5	9	4	3	6	5	5	4	7	9	6	3	5	3	5	6	3	5	5	4	5	2	4	4	4	5
9	4	5	5	4	8	5	4	4	5	6	3	9	4	5	4	7	6	7	4	4	5	8	3	2	7	5	2	4	4	5	4	7	6	6	0	8	5	4	1	4	2	3	4	4	4	7	5	6	8
7	4	6	3	2	4	3	6	6	6	8	6	10	3	4	4	3	3	4	8	7	3	2	5	4	7	5	4	4	5	5	2	4	9	5	7	6	4	10	4	2	4	5	4	12	1	3	4	6	5
4	6	3	5	10	9	3	10	1	8	5	6	3	2	7	10	11	4	4	5	5	5	3	5	7	3	8	7	9	3	6	4	4	5	8	7	4	5	4	5	5	4	6	5	5	0	7	1	4	3
4	5	6	12	5	6	1	5	4	9	5	0	8	6	4	4	6	5	6	5	3	3	4	7	8	6	7	2	4	6	5	5	8	5	9	9	5	3	8	2	2	2	2	3	6	3	9	4	12	4
5	8	7	5	3	7	7	2	6	4	3	5	2	6	4	5	6	7	3	7	5	8	4	7	6	4	5	4	7	7	6	2	7	3	7	5	4	4	0	4	3	4	7	4	3	4	5	3	5	10
4	10	4	7	10	10	7	2	4	3	4	4	7	7	8	2	9	6	6	3	6	6	4	3	7	3	4	6	7	5	11	2	6	2	7	4	11	4	3	2	4	6	4	7	2	5	4	5	9	4
3	2	6	5	6	4	6	7	4	7	4	6	6	5	6	5	1	4	7	7	1	6	4	2	4	5	7	7	3	4	7	7	6	6	9	5	4	11	6	4	3	4	5	4	5	4	7	4	7	4
9	9	3	10	5	4	11	11	5	7	3	3	11	5	7	6	2	3	5	3	3	8	5	5	8	4	5	10	3	8	4	3	7	10	5	5	6	5	9	7	6	1	7	3	2	6	7	4	8	3
2	5	7	7	9	9	11	8	6	9	5	4	6	4	5	7	2	6	3	6	7	6	11	4	10	8	2	7	5	3	4	5	4	4	5	4	3	3	5	6	7	10	4	7	7	8	5	1	6	3
7	7	7	6	2	8	6	3	7	6	1	3	7	6	9	14	5	5	8	11	9	4	3	6	2	7	4	8	3	5	5	7	4	5	4	5	8	6	5	4	5	3	5	7	8	3	3	2	6	7
9	7	7	3	4	6	8	7	4	7	10	8	5	4	11	5	6	5	9	8	6	5	4	9	8	8	6	7	2	10	6	1	7	7	5	4	4	3	9	4	6	7	6	5	5	4	8	2	2	3
8	2	13	5	4	4	5	10	5	5	4	8	8	9	10	7	7	6	6	10	5	5	8	4	10	11	10	4	5	5	5	9	5	4	5	8	9	7	5	3	4	5	3	4	5	9	10	3	4	3
9	7	7	5	7	5	6	5	9	8	2	7	3	5	3	3	8	7	9	1	9	7	6	7	7	6	9	4	5	10	6	3	6	5	6	7	7	4	4	3	5	3	2	4	4	9	5	5	5	5
5	4	9	10	7	7	11	4	10	4	0	5	1	3	5	3	7	5	7	4	4	8	5	7	6	5	9	7	11	6	5	7	5	3	8	8	8	10	8	3	8	5	6	4	6	7	7	6	2	6
7	10	2	8	5	10	2	6	4	8	7	4	11	4	5	9	9	11	11	10	6	10	8	7	9	7	5	3	7	9	4	8	10	5	2	9	9	4	7	3	8	10	10	4	2	1	8	3	12	6
6	3	3	2	6	6	3	6	6	8	5	4	6	7	5	9	9	6	8	7	6	5	6	10	5	6	5	9	4	11	10	15	8	5	5	5	5	6	8	8	7	3	5	5	5	5	7	6	2	6
6	6	5	7	7	10	5	8	6	5	6	4	9	5	7	6	16	4	7	3	12	11	8	1	11	5	6	7	8	9	9	5	5	9	4	3	3	3	6	7	10	9	5	5	9	3	5	9	4	4
11	12	9	1	9	7	6	10	4	5	8	8	5	10	1	4	5	5	3	5	7	8	9	2	4	6	7	7	6	6	5	4	4	8	8	3	5	3	3	3	11	6	4	7	5	6	8	2	3	7
15	6	12	4	8	8	12	5	9	2	6	12	10	9	5	13	5	12	8	8	7	5	6	5	9	9	2	6	7	4	6	3	2	11	10	11	15	5	3	5	4	4	10	11	4	2	8	7	4	5
10	5	7	7	6	8	9	6	6	6	8	7	7	5	5	5	6	7	10	9	9	12	8	5	6	9	8	5	9	7	5	10	5	8	5	7	6	10	13	3	2	5	3	8	5	5	8	4	5	5
4	15	4	6	8	4	6	8	5	8	6	9	7	8	9	7	9	4	10	3	9	7	13	10	6	10	10	5	9	6	13	9	7	9	7	4	7	6	10	6	12	3	7	3	4	15	4	3	5	6
7	9	4	5	9	9	4	10	11	11	12	7	6	11	4	7	6	8	3	8	6	6	7	10	4	7	9	9	9	8	5	9	4	5	9	13	7	8	5	9	7	11	6	5	7	6	8	3	6	6
6	5	4	9	9	5	7	11	13	4	5	10	3	4	11	8	7	5	5	11	7	12	9	6	10	9	11	3	4	5	10	8	7	10	9	10	16	7	12	11	8	10	8	5	6	7	1	7	3	5
13	4	7	10	5	5	11	9	12	6	11	9	4	9	12	4	16	8	6	9	9	7	10	10	10	7	7	5	10	6	7	8	7	5	11	15	13	6	4	12	7	11	6	5	4	8	4	8	8	2
9	6	12	3	8	8	4	6	3	7	8	8	8	8	8	7	4	7	14	9	4	7	13	6	6	8	8	9	7	1	9	10	6	8	5	7	5	8	8	4	8	7	7	6	9	6	10	6	2	6
10	9	10	9	7	7	11	6	4	10	5	7	10	11	3	11	8	6	14	9	4	8	11	8	13	12	8	8	2	11	9	6	8	5	9	7	7	15	7	11	8	8	7	5	9	6	4	6	7	9
8	17	12	15	8	4	7	11	9	14	6	3	5	9	7	7	7	10	9	3	11	10	9	8	8	8	8	5	12	7	10	4	8	7	5	6	6	8	9	9	8	5	6	4	9	7	3	6	7	6
12	8	12	6	12	11	4	10	15	8	4	5	7	13	10	18	12	10	9	9	10	10	9	8	5	10	7	6	3	12	5	3	8	7	6	7	7	5	4	10	5	12	10	4	4	6	5	4	3	8
14	10	8	14	11	9	10	8	11	5	6	12	14	13	9	7	9	10	12	6	11	6	7	11	7	19	3	8	5	6	10	4	3	5	11	15	16	9	5	4	9	7	6	9	9	6	9	8	6	7
10	11	6	9	9	6	12	17	8	12	15	11	8	9	12	9	11	12	9	11	13	2	10	4	7	9	7	9	15	14	7	5	8	13	7	7	7	7	10	7	11	10	7	9	9	10	11	5	7	7
9	10	12	8	7	17	9	6	6	12	3	8	11	14	6	5	8	8	10	11	6	4	10	9	15	8	9	8	15	5	8	9	9	6	7	9	2	2	5	7	10	4	7	7	7	12	5	10	10	8
9	5	14	9	9	11	15	8	9	6	13	15	11	10	8	9	8	7	8	12	11	7	11	9	7	10	9	4	17	9	17	13	8	4	4	9	12	12	10	15	8	3	8	10	5	3	7	8	6	4
13	13	10	15	9	8	10	3	8	9	17	7	9	8	15	3	12	10	11	11	11	6	9	9	11	9	9	9	10	11	4	9	6	8	6	7	7	5	5	8	5	8	7	5	9	10	8	7	12	1
13	16	16	10	13	11	12	13	13	10	8	11	8	10	9	8	17	13	12	9	12	17	12	3	8	8	10	7	15	5	6	7	10	9	10	8	17	8	12	5	9	7	5	8	10	7	8	8	7	11
12	11	9	12	11	4	12	14	8	17	13	11	13	13	15	8	6	13	17	11	11	8	14	6	13	15	6	8	4	9	9	12	15	9	4	5	10	16	9	12	4	9	7	6	7	7	8	9	7	7
18	11	16	9	16	8	16	15	23	8	14	16	10	11	12	13	13	13	14	13	9	9	9	9	9	12	17	8	7	11	10	14	17	10	13	10	12	10	3	13	6	9	5	13	8	9	7	10	10	10
13	11	15	13	6	16	6	13	12	9	12	8	17	11	9	11	18	13	7	12	10	11	14	10	8	10	4	13	8	16	9	9	7	2	8	12	7	6	9	12	15	12	5	9	4	10	5	5	8	8
11	12	13	14	15	15	6	6	14	10	14	9	10	16	11	9	8	9	15	9	19	13	15	15	13	9	6	10	11	11	9	9	13	11	14	11	11	21	8	14	4	6	8	11	8	7	7	4	6	7
15	14	16	11	10	12	6	14	20	14	12	18	18	15	12	13	12	13	6	10	16	9	13	7	11	9	17	13	7	19	7	13	12	15	18	10	8	8	7	6	12	10	4	11	7	7	3	5	9	8
15	12	13	10	11	8	17	17	13	16	12	15	12	15	7	24	15	10	13	17	13	16	16	10	17	9	12	14	10	7	7	9	13	12	14	14	16	15	15	9	11	10	10	11	5	5	4	4	13	8
18	14	18	16	16	14	9	17	11	16	20	17	11	14	7	10	17	13	12	12	17	9	7	12	13	11	10	10	11	8	12	12	13	8	14	9	12	10	6	14	8	17	3	8	6	10	13	9	6	9
18	22	21	15	8	22	15	15	13	19	15	10	4	10	12	5	15	11	12	17	20	15	15	14	6	12	11	4	14	13	13	7	10	7	11	6	13	7	7	12	8	9	10	10	12	9	13	10	8	15
20	16	20	15	10	12	21	16	13	12	19	19	18	11	19	17	14	17	14	9	9	18	19	12	15	14	10	16	16	14	10	8	9	9	13	7	9	11	12	15	13	6	8	6	6	7	9	9	8	10
18	21	12	20	20	23	14	16	12	21	16	17	18	12	11	15	13	15	9	15	16	13	15	8	12	12	10	16	9	8	8	14	21	18	11	12	15	15	7	8	8	15	8	5	14	5	9	8	12	9
19	13	20	15	14	16	19	11	16	16	22	19	14	20	14	11	14	15	13	17	22	15	10	10	14	16	17	14	20	9	15	8	8	9	12	14	13	10	6	11	7	10	7	9	15	9	10	10	11	9
19	15	18	26	19	21	9	14	19	16	14	17	17	16	21	14	24	17	11	13	14	15	23	17	13	16	19	10	14	14	16	18	15	11	10	18	9	15	11	9	11	12	4	13	14	13	8	5	7	10
21	25	15	16	14	24	16	19	16	20	17	17	20	19	16	22	17	19	17	21	14	9	23	15	13	13	7	18	12	9	9	13	14	14	9	15	10	12	12	14	9	10	18	11	13	6	11	7	7	7
20	14	15	19	20	23	17	16	22	19	23	18	23	11	15	22	18	23	17	11	16	14	8	19	10	14	13	15	14	13	10	8	12	9	16	12	17	21	14	6	9	11	16	9	9	8	9	7	9	13
31	21	19	36	24	17	19	17	12	24	20	21	19	15	21	15	21	18	27	15	15	18	17	17	16	14	17	23	14	22	13	15	14	11	12	14	16	6	8	20	11	11	7	7	3	11	10	10	6	14
25	29	27	24	36	19	27	22	23	25	22	27	27	14	25	21	23	23	24	16	22	22	15	26	19	24	10	19	11	19	17	12	13	18	10	8	8	15	12	13	11	12	11	13	7	9	14	8	10	9
16	28	18	18	16	26	20	24	17	16	25	21	28	19	18	21	17	25	25	23	13	17	13	14	14	16	8	14	18	20	14	17	11	11	17	10	12	13	9	11	15	15	4	7	22	8	11	9	4	10
21	34	32	22	28	20	18	25	33	24	34	24	24	31	29	24	22	24	14	15	18	15	22	16	21	14	16	12	12	23	13	16	20	19	17	11	19	18	19	16	6	11	24	14	12	13	7	14	6	8
37	26	33	28	32	30	29	28	30	25	20	25	39	31	23	17	23	24	24	24	23	16	17	23	20	9	19	15	24	21	18	15	18	17	11	14	15	13	15	13	11	11	13	14	9	12	10	11	9	17
44	35	30	36	23	24	22	27	17	31	30	26	16	17	28	28	20	28	19	19	20	23	15	26	12	15	20	15	20	11	18	20	13	15	17	20	12	13	14	20	20	9	8	9	20	7	8	13	7	11
46	38	34	38	33	24	25	22	27	25	31	27	23	20	20	24	12	21	23	19	24	19	21	28	16	19	14	15	16	20	12	13	16	15	15	14	22	13	18	18	12	6	15	13	16	13	6	16	9	5
32	39	39	42	29	38	26	29	38	18	27	24	32	43	30	29	30	23	20	25	20	25	22	22	19	21	28	19	11	23	11	10	16	15	14	17	15	16	16	18	12	17	15	4	11	8	7	13	6	7
44	28	30	34	50	32	29	29	27	38	37	44	24	29	27	26	26	42	23	20	25	20	29	27	22	14	24	16	16	29	15	23	26	14	16	8	16	14	19	11	14	9	9	8	9	12	11	17	12	15
40	49	35	36	38	28	37	33	32	28	40	29	40	35	34	28	27	16	29	26	39	18	33	24	21	31	25	15	23	20	27	22	23	15	22	24	16	20	13	19	18	11	17	11	14	20	10	9	7	9
36	50	39	29	41	39	39	27	37	26	36	36	30	30	20	35	36	28	24	19	28	26	15	28	24	29	23	19	23	23	18	16	31	14	21	18	16	13	17	15	8	12	17	11	10	13	14	7	7	12
53	42	40	28	26	33	44	35	34	35	34	32	40	31	37	32	31	33	28	24	31	18	32	15	28	26	23	20	17	15	18	11	12	14	21	20	20	17	10	15	13	13	16	12	12	15	12	9	14	19
38	33	36	55	38	36	34	34	37	19	43	36	27	44	45	36	48	36	23	34	38	32	24	26	30	26	26	23	20	22	21	18	21	23	15	21	14	15	22	13	19	11	18	16	17	12	12	17	13	12
60	42	44	48	51	43	41	46	38	43	44	47	43	40	46	43	29	37	27	23	28	29	31	33	22	24	24	20	28	26	20	14	28	18	15	16	21	21	21	15	13	10	19	16	16	5	13	12	18	11
55	51	54	54	51	49	55	55	38	47	51	50	39	35	31	35	31	38	32	32	40	26	29	30	27	35	21	29	22	29	27	17	15	22	23	19	16	21	15	20	13	11	14	10	17	10	16	11	10	14
50	48	68	52	54	48	55	44	49	50	47	35	41	44	45	44	46	39	41	37	32	36	35	29	29	30	33	25	19	20	18	24	18	13	27	15	24	20	16	12	21	14	21	15	17	13	19	14	11	14
60	51	59	57	52	49	49	47	58	47	40	66	49	47	40	59	41	36	39	30	43	39	35	34	39	28	30	31	32	12	24	28	19	14	20	14	20	23	14	16	15	12	23	23	11	18	13	17	12	12
56	62	52	33	64	48	55	47	45	55	58	48	40	50	39	43	54	50	32	45	40	35	55	30	28	27	28	29	28	18	15	26	24	18	24	15	27	17	19	21	22	16	10	12	19	14	8	14	13	16
57	55	57	61	47	63	65	54	55	52	54	61	47	46	40	50	43	51	39	43	34	38	37	39	40	33	38	30	31	26	25	25	35	13	20	16	12	22	23	21	19	24	16	10	18	17	16	15	6	12
61	59	72	67	57	52	49	51	66	61	63	49	34	46	44	59	58	43	48	37	43	39	35	41	36	34	32	32	32	35	24	28	32	31	21	17	25	23	11	25	19	13	20	16	12	15	16	19	12	19
59	58	63	59	69	71	66	65	76	52	64	56	62	45	45	54	51	46	45	29	36	36	43	34	50	40	25	32	24	20	31	26	16	27	28	25	25	28	18	16	19	14	25	15	12	16	12	19	17	14
92	63	87	85	82	71	66	58	64	63	48	61	49	60	51	61	47	47	49	48	46	40	43	29	41	45	32	38	30	33	28	35	24	27	21	13	22	25	25	18	15	14	17	22	22	11	17	20	16	15
66	57	76	86	66	65	75	72	73	58	56	55	51	51	59	42	69	51	44	36	35	45	36	41	33	42	30	34	29	32	36	31	31	26	29	17	18	20	21	21	22	17	17	20	12	20	12	16	7	19
84	70	70	73	75	48	61	74	61	55	61	49	66	71	69	56	55	51	60	46	40	50	35	31	37	41	33	24	25	29	37	33	29	23	19	20	21	22	20	25	21	16	16	17	25	20	15	10	14	20
84	65	67	65	69	76	59	70	75	59	66	65	62	55	64	70	60	66	46	58	37	41	48	44	53	25	49	32	43	38	31	36	23	27	28	23	28	26	26	21	26	13	15	11	14	29	11	14	11	15
66	85	78	81	84	74	58	62	69	78	57	61	67	76	48	59	46	54	51	54	41	49	49	45	47	47	24	37	36	31	37	31	24	27	21	23	19	20	27	10	21	22	10	26	14	27	16	16	16	23
71	72	72	83	67	70	76	75	84	68	73	80	78	66	56	63	67	54	54	46	58	57	42	43	43	49	43	55	36	31	33	36	31	35	24	39	33	17	28	19	18	19	20	11	10	15	8	19	15	29
68	77	88	72	84	79	83	75	63	71	65	70	69	68	80	59	59	57	62	58	48	43	46	46	46	56	38	36	36	30	43	34	29	19	20	26	22	28	15	24	29	23	17	15	9	13	18	15	12	10
76	91	74	78	75	81	86	61	78	88	72	84	67	59	66	64	75	56	58	50	64	61	64	52	42	45	40	44	48	34	37	33	23	31	28	33	28	18	29	34	26	18	18	16	23	23	10	14	11	15
85	86	90	87	74	93	80	75	69	81	57	73	90	66	69	80	64	68	61	62	58	61	36	44	33	41	45	33	50	34	43	33	33	41	24	21	25	20	30	18	25	22	13	18	16	19	12	18	14	15
57	88	74	86	72	95	67	93	56	67	80	76	78	86	87	66	57	66	70	68	48	57	60	58	56	36	42	50	49	53	37	30	29	30	30	29	30	10	21	27	24	31	15	12	12	16	17	14	17	19
84	91	60	85	83	76	82	80	97	80	67	64	79	77	59	97	65	68	72	60	54	64	50	50	48	48	55	46	40	31	53	44	38	30	29	28	24	28	21	21	20	25	20	17	17	18	12	15	14	17
54	87	96	63	63	78	91	99	83	73	88	66	79	66	69	75	52	82	76	64	56	62	58	45	64	35	46	47	49	40	41	39	38	31	39	40	32	41	21	33	27	22	20	13	14	21	14	11	10	14
58	55	71	79	84	79	71	77	76	82	71	84	68	71	66	72	59	88	81	63	55	72	50	65	55	39	50	43	36	38	33	33	39	26	38	25	27	33	15	28	19	25	24	21	13	18	17	9	22	14
72	56	52	69	58	86	70	78	89	69	82	69	92	80	75	65	73	76	59	62	60	59	54	49	57	43	50	54	42	43	40	27	27	30	30	33	30	26	16	26	21	17	20	19	21	18	20	18	15	15
66	66	55	71	54	69	74	81	77	88	80	76	72	65	81	79	84	83	75	70	62	85	55	48	45	50	42	54	59	49	44	34	25	36	36	35	25	29	21	19	18	21	19	22	18	15	18	20	18	16
53	56	64	60	65	58	95	85	81	73	82	78	81	84	76	87	73	80	66	68	64	79	71	73	61	44	48	45	39	41	39	40	32	37	36	33	34	28	22	33	25	15	18	18	9	23	16	15	17	19
36	63	64	56	61	59	52	77	91	85	85	69	73	88	77	83	66	69	57	68	55	66	66	51	45	55	69	49	48	37	31	44	30	33	44	24	24	26	26	23	24	34	30	19	18	18	9	15	12	16
56	49	51	60	65	53	62	71	94	89	86	87	95	83	85	81	65	69	70	70	66	61	61	58	54	51	56	67	51	50	39	43	38	27	41	33	27	27	26	13	23	19	30	18	16	12	22	18	15	17
51	43	48	55	51	51	55	86	88	73	83	76	85	69	74	78	82	80	59	75	77	84	65	54	53	56	47	46	43	39	37	29	38	32	30	26	28	31	33	26	22	19	20	18	21	24	16	10	20	16
37	57	63	52	47	44	57	88	86	82	70	86	76	80	87	73	67	102	62	70	56	62	64	54	58	62	61	48	52	41	23	42	37	32	36	28	34	29	24	21	24	24	24	23	19	21	19	20	16	22
59	54	52	47	54	48	69	85	75	80	88	68	92	95	64	83	77	77	70	67	69	64	56	58	49	52	43	50	59	54	35	41	41	48	28	34	29	27	28	24	28	22	23	15	21	21	27	16	20	20
53	55	50	63	64	52	71	66	81	78	89	88	77	62	84	83	67	76	76	66	55	61	62	60	58	56	59	41	54	45	44	38	41	28	31	36	28	30	37	21	28	22	19	24	16	15	17	22	25	18
58	64	59	60	75	68	82	66	82	93	90	84	84	83	76	78	83	83	43	72	65	50	64	77	45	55	68	50	46	41	39	41	43	44	33	30	37	37	32	22	28	20	24	22	16	17	13	15	22	17
72	66	70	63	63	61	70	70	98	84	74	70	81	73	91	80	70	71	63	82	77	56	68	60	50	63	43	35	46	42	36	36	37	29	39	35	20	29	21	25	18	24	18	24	20	28	22	14	15	14
54	75	83	64	66	79	67	86	75	86	78	79	80	68	73	83	78	80	60	68	62	63	60	57	66	53	53	40	45	40	43	33	29	26	26	35	34	27	27	27	23	23	19	21	19	17	19	21	21	14
80	68	73	72	74	79	80	73	88	67	72	83	79	77	75	66	86	76	55	61	79	91	66	52	41	56	56	38	31	31	35	35	32	28	31	25	43	23	29	23	19	29	24	24	24	20	22	17	19	22
73	71	94	87	83	80	80	76	88	100	74	81	90	72	81	81	84	68	63	58	68	55	69	58	63	50	45	50	43	36	38	46	30	30	38	27	29	26	26	29	18	22	14	20	19	14	14	18	17	20
83	91	77	92	82	75	90	80	98	90	68	69	69	77	74	60	73	72	52	76	58	47	61	60	59	48	60	48	46	44	51	38	42	38	33	26	26	28	33	25	24	32	19	19	16	27	15	16	19	12
64	88	76	84	76	89	68	94	97	97	93	77	90	77	92	87	86	64	62	80	73	75	65	51	51	49	41	43	44	45	47	34	46	25	33	34	17	32	22	33	24	17	16	18	24	19	20	23	17	17
62	92	90	64	90	68	73	97	92	75	85	87	72	82	90	57	74	65	71	67	74	60	66	53	63	52	57	44	43	40	29	30	35	39	30	33	30	29	30	23	22	29	16	10	29	17	15	23	26	17
94	91	82	91	93	78	84	93	77	94	84	77	69	72	88	71	66	86	59	73	68	64	67	42	47	56	46	45	57	41	48	47	43	41	30	31	33	18	14	29	20	21	26	29	13	23	13	19	20	24
76	92	77	81	113	65	82	98	88	89	88	72	86	71	77	67	69	73	56	57	55	67	65	55	57	38	40	54	37	45	32	40	28	27	24	25	23	25	25	23	21	29	16	24	24	22	20	19	16	9
89	86	77	86	86	84	74	77	88	86	65	82	67	91	76	80	82	67	61	64	47	55	59	57	53	45	42	44	30	36	36	28	48	22	26	23	26	23	35	19	14	18	22	12	21	20	20	18	18	17
85	80	72	91	79	51	83	93	79	86	90	75	90	54	78	74	64	74	64	64	46	58	60	53	47	59	52	33	28	46	44	40	31	39	27	27	22	27	28	21	24	22	25	19	25	22	24	19	18	13
79	91	88	79	75	98	68	89	75	65	74	77	76	70	70	78	73	54	58	53	55	47	63	47	47	42	47	53	40	32	38	40	41	21	32	24	20	29	28	17	21	25	20	12	16	16	19	13	17	14
76	60	104	76	70	73	76	82	68	74	78	87	72	60	70	64	68	50	74	58	52	48	48	44	37	42	45	22	29	41	39	27	30	20	22	30	20	18	33	25	22	20	13	18	15	15	17	13	19	13
88	100	90	80	82	80	82	80	64	57	72	72	73	48	68	76	80	70	65	44	64	56	58	47	44	46	57	42	43	32	37	34	26	28	33	20	24	29	21	26	22	20	22	27	16	30	14	18	15	21
79	61	77	65	79	88	61	73	75	61	64	64	74	58	61	56	62	66	60	52	39	41	56	46	47	36	41	41	37	26	33	26	24	31	27	29	33	25	23	19	25	22	18	8	22	11	15	20	16	23
62	75	72	60	78	82	81	81	72	75	71	66	78	59	65	63	56	53	54	52	53	46	45	29	48	43	29	43	41	44	32	33	25	23	24	28	24	21	28	23	25	18	21	23	18	20	7	12	15	9
68	75	62	78	71	64	65	91	79	67	70	79	64	61	64	65	56	65	53	47	44	54	35	47	33	39	43	40	29	37	49	31	27	27	25	26	25	20	23	22	9	21	16	13	16	19	22	17	13	15
64	69	64	82	72	63	72	75	52	83	67	68	74	44	62	44	54	50	44	47	58	49	33	40	38	41	30	43	27	39	31	24	23	28	27	27	31	27	13	19	22	19	14	17	13	19	12	12	15	8
73	73	82	65	76	60	70	79	66	62	70	59	52	54	49	47	46	47	53	46	46	46	46	31	39	47	30	43	31	39	37	30	30	30	25	17	29	21	15	23	14	21	17	17	11	16	17	18	13	12
53	61	69	67	70	72	73	64	66	67	76	62	50	58	32	59	55	58	49	39	52	42	37	33	37	37	34	31	33	29	25	31	21	23	20	26	32	20	21	13	22	17	20	15	21	16	17	14	25	17
62	66	60	56	73	63	67	53	61	59	68	56	51	59	55	58	55	39	40	46	61	30	45	30	43	26	28	29	33	36	30	22	23	23	22	24	29	20	32	16	16	18	15	11	7	19	21	12	12	13
54	60	65	59	47	54	67	52	54	58	53	62	69	40	47	52	54	32	50	39	34	37	45	23	32	36	29	21	25	21	30	28	22	29	30	16	21	18	23	17	26	21	25	15	17	23	20	15	11	17
46	58	61	60	62	68	55	41	56	57	52	47	41	55	47	37	55	48	42	37	31	28	34	38	37	28	36	41	25	23	30	20	26	23	20	30	23	12	21	21	22	11	16	8	10	19	14	14	14	9
67	61	46	61	43	52	52	50	48	67	58	53	48	51	38	51	53	41	42	37	40	43	37	40	40	28	34	29	26	24	26	20	19	17	22	12	18	15	21	20	19	20	17	18	14	12	11	15	12	17
46	49	42	44	58	64	47	58	47	35	57	53	44	40	50	47	37	48	41	49	42	47	32	42	31	35	31	25	31	20	24	24	21	21	21	20	20	19	24	18	17	20	20	15	17	11	11	15	9	11
47	39	52	41	46	46	52	42	46	47	50	33	38	44	59	31	38	47	38	31	33	36	30	29	26	31	23	26	26	29	23	25	27	18	28	18	24	24	24	12	17	10	14	13	18	15	17	14	10	13
60	50	41	54	49	64	52	44	40	50	42	39	36	24	33	41	46	32	35	36	33	24	24	28	33	24	20	25	24	32	16	23	22	10	21	18	18	19	29	13	9	16	14	18	16	16	11	9	12	11
49	42	53	44	47	38	43	45	52	41	42	46	53	33	35	41	40	26	34	41	32	32	35	23	29	20	23	23	24	28	22	22	22	23	11	5	20	18	11	15	6	19	12	13	14	18	8	16	12	16
38	47	54	47	42	41	59	48	41	54	44	48	25	33	31	27	43	36	29	27	28	31	37	29	36	30	21	34	30	18	25	23	19	17	16	12	19	11	13	16	15	13	15	15	6	12	12	15	14	13
53	49	28	41	38	36	38	42	48	35	33	39	23	40	26	36	43	34	27	36	31	23	30	29	33	22	25	30	20	19	31	16	22	21	13	26	23	16	9	18	22	18	16	17	18	12	10	15	11	12
35	58	37	43	33	38	33	28	33	48	33	37	33	40	33	32	23	33	30	27	26	25	26	25	31	21	29	16	17	16	24	20	21	23	16	14	17	17	15	17	17	13	18	17	13	15	14	18	17	12
35	38	37	35	40	28	29	40	44	40	27	29	30	26	28	44	27	14	43	36	30	27	18	35	14	31	23	16	22	16	17	25	21	11	12	16	21	13	15	12	20	11	18	11	17	15	11	15	11	14
38	43	33	32	43	33	34	35	29	40	36	38	32	35	39	40	33	26	25	30	29	25	29	19	16	20	30	22	16	23	13	23	19	13	14	9	12	15	16	18	10	21	10	15	12	10	17	11	13	6
33	39	24	29	32	41	30	24	37	40	24	36	34	14	29	20	29	26	24	20	20	27	21	25	26	25	21	12	13	19	19	13	21	19	10	18	12	10	14	17	14	15	10	12	7	11	17	12	14	10
25	29	39	23	39	35	37	31	31	32	25	18	29	29	28	28	25	35	21	25	19	28	23	16	24	23	25	21	26	16	26	17	10	23	20	13	24	13	14	13	16	20	18	9	14	10	11	14	11	9
27	33	34	27	30	34	28	27	39	23	20	26	25	28	27	24	13	25	27	28	15	21	20	20	22	21	16	16	19	12	18	19	22	10	14	14	22	13	16	17	13	10	13	13	19	7	12	16	12	3
28	33	35	26	26	32	25	29	19	26	35	26	20	20	29	22	29	22	18	17	30	22	30	19	18	20	18	21	24	15	8	16	14	19	14	12	24	13	16	15	10	14	13	17	19	9	18	13	9	19
25	25	34	27	29	25	21	39	23	11	21	21	25	30	18	22	22	26	16	25	21	16	18	23	18	19	12	22	11	21	15	19	23	16	19	22	9	17	14	15	10	9	16	16	7	17	8	11	11	9
18	30	30	39	24	28	24	29	21	20	13	26	25	14	20	17	19	27	19	23	11	20	26	14	21	17	18	17	21	21	10	13	22	9	16	12	17	11	11	21	15	13	10	18	8	14	18	7	10	16
25	30	21	22	20	29	19	17	21	30	24	28	18	19	18	17	22	15	26	15	15	11	24	19	15	17	17	13	17	19	19	19	16	13	19	21	18	13	9	13	13	12	22	10	14	14	6	11	11	7
22	21	21	15	15	13	25	21	29	23	32	25	19	16	22	17	20	20	21	19	19	19	19	15	13	16	26	7	6	20	9	15	11	16	2	15	12	15	13	8	14	11	13	17	10	13	14	15	7	8
22	21	18	17	25	27	21	15	24	19	27	17	23	25	20	24	14	18	19	8	18	13	12	20	9	15	15	17	13	12	14	16	9	16	12	21	9	13	16	10	13	12	8	12	13	8	7	16	6	8
18	33	23	21	20	21	19	22	19	18	16	21	15	28	10	19	14	26	14	21	14	17	11	20	18	15	10	13	9	10	20	13	16	16	15	17	15	8	11	16	3	14	14	8	8	10	14	13	8	14
17	22	19	12	21	15	25	26	18	18	11	24	10	19	24	19	17	23	18	18	17	15	19	16	13	11	15	18	11	10	19	16	11	13	20	11	7	11	13	7	14	10	20	12	11	11	9	14	12	10
19	16	23	21	14	18	19	20	16	19	20	18	22	18	12	12	19	14	17	15	15	8	19	10	15	9	12	13	25	12	14	10	9	13	11	15	18	10	11	13	8	5	10	12	12	9	13	12	13	13
19	14	20	11	25	19	20	20	22	19	19	8	13	18	8	15	23	20	23	16	20	16	17	20	15	6	12	11	10	9	6	10	13	14	12	12	11	15	5	8	8	5	8	10	15	7	10	14	10	11
24	23	13	18	22	13	18	14	15	20	14	17	10	19	11	13	20	15	16	17	11	16	17	13	10	14	14	11	7	13	9	14	4	15	10	10	9	11	7	18	13	10	6	10	9	10	11	12	16	11
19	15	16	24	17	15	18	17	14	13	7	20	10	12	18	11	12	20	19	14	14	14	13	8	11	16	11	14	12	17	16	14	9	8	17	14	9	9	3	11	7	4	11	8	9	13	11	15	8	12
19	16	11	9	14	12	21	12	19	17	15	9	16	18	15	8	15	12	16	15	15	8	9	14	16	11	14	14	9	8	16	10	7	17	8	9	8	9	10	16	9	16	11	7	16	10	13	9	14	14
15	11	14	15	12	13	21	19	15	9	16	10	12	17	22	12	16	11	15	20	16	10	16	17	19	12	11	7	13	7	15	12	16	10	9	9	15	15	11	11	11	13	17	12	6	12	6	7	8	7
23	14	22	17	11	17	23	16	20	18	13	13	15	15	13	12	9	10	8	14	9	12	15	9	9	14	14	10	10	9	8	14	13	11	8	9	8	12	13	10	11	3	11	10	7	13	15	7	9	13
10	18	18	13	24	18	19	13	15	13	20	19	15	19	8	8	10	9	17	18	7	11	17	14	9	9	13	13	13	14	12	11	14	13	5	12	12	14	11	12	14	14	9	8	12	5	6	8	7	15
17	8	15	14	13	7	10	15	10	13	16	18	11	15	17	12	22	14	10	18	8	12	12	11	12	10	12	14	17	16	12	10	9	10	11	10	14	17	11	13	10	13	6	9	11	9	18	7	10	12
16	15	5	13	15	16	10	7	15	15	22	13	16	8	10	11	11	13	13	12	10	17	15	21	8	16	14	9	12	12	13	8	11	7	10	16	10	12	11	12	6	14	9	12	11	9	9	11	10	15
16	22	10	15	19	10	14	19	14	6	19	12	15	21	9	9	13	12	10	11	11	9	7	8	10	11	12	14	12	11	12	12	11	18	14	11	7	14	11	10	12	14	12	3	12	6	8	9	15	17
15	16	14	11	15	8	14	10	12	11	11	16	13	23	17	12	10	10	9	10	12	11	5	11	10	9	15	12	2	18	7	13	15	11	10	12	10	6	12	11	11	7	7	16	12	13	11	12	7	8
16	13	10	21	14	10	20	10	14	15	7	11	7	9	20	15	13	16	14	7	9	17	9	7	12	8	10	15	9	15	15	14	3	13	7	15	8	14	8	16	6	8	8	15	8	5	8	10	8	8
7	14	9	18	18	18	17	5	13	11	11	6	12	11	11	14	12	7	13	11	12	8	10	11	7	13	11	9	9	10	8	13	12	12	11	9	13	9	15	8	10	9	11	12	8	9	6	8	7	14
13	14	15	19	10	12	14	12	9	15	12	13	8	8	11	9	6	13	12	15	11	10	11	13	11	8	7	8	9	11	12	11	21	14	9	8	9	15	14	8	11	9	8	12	3	9	8	9	14	7
7	16	12	13	13	14	13	12	8	14	11	6	9	13	10	13	8	14	17	10	10	9	12	14	13	7	8	15	11	8	8	10	12	11	7	11	9	10	12	11	16	14	12	13	9	9	7	12	9	10
16	9	12	7	12	15	12	13	8	9	11	10	14	14	12	10	10	10	15	12	12	18	17	8	10	10	8	14	13	6	16	16	16	8	9	9	6	7	8	6	8	7	10	7	11	7	16	10	13	14
12	12	12	7	11	10	17	8	5	13	13	10	19	12	12	10	11	8	9	12	13	13	10	14	11	15	11	8	13	8	12	12	8	16	9	7	10	9	9	10	8	6	10	7	13	6	7	7	16	8
11	7	15	9	10	14	8	15	13	18	8	8	13	8	11	11	5	6	14	12	11	10	4	14	11	13	5	20	6	7	7	12	15	10	13	9	10	6	6	10	9	6	16	11	13	10	12	8	15	14
11	10	13	12	14	9	16	9	11	11	17	16	12	10	10	10	12	14	17	12	9	6	11	9	9	8	8	11	11	14	14	15	8	10	16	7	9	9	9	12	12	8	12	4	12	14	8	12	13	7
10	6	7	14	10	6	7	10	13	12	14	13	6	14	7	17	16	9	16	16	7	13	15	12	8	11	11	13	11	11	6	11	12	13	14	5	8	10	14	7	12	10	12	10	9	16	11	15	8	13
13	16	14	8	10	13	10	9	16	19	9	10	5	13	17	11	16	12	8	16	10	10	15	9	4	6	8	11	12	7	6	14	17	10	9	12	6	15	16	9	11	10	14	9	14	10	11	12	12	8
9	12	14	10	10	9	8	15	6	12	10	13	8	15	9	14	10	12	11	15	13	17	9	18	7	10	9	9	13	18	5	12	9	14	8	7	12	5	12	9	16	6	9	8	13	11	5	13	17	9
15	21	12	10	9	10	14	7	8	13	9	10	7	19	15	13	16	11	16	16	14	13	15	12	9	7	18	8	18	15	13	11	13	10	14	11	15	13	16	15	10	5	16	8	14	9	14	11	11	10
14	12	8	7	12	21	8	10	14	12	15	13	11	17	10	4	10	12	15	10	14	14	15	20	10	15	11	6	12	11	12	7	10	14	12	13	14	6	9	10	8	6	12	13	10	9	8	12	8	12
8	10	16	8	11	18	7	11	10	15	11	8	11	14	16	18	20	20	13	14	11	17	12	12	10	19	7	15	9	8	17	12	10	10	11	11	15	13	13	9	14	9	15	10	11	12	10	18	7	11
13	12	16	13	16	11	11	11	15	9	17	14	12	14	14	13	11	17	13	16	9	9	8	14	14	10	12	12	18	13	8	13	10	13	9	15	11	12	23	20	12	8	16	12	10	10	8	8	5	6
19	8	9	5	14	14	14	10	10	17	17	8	13	10	9	15	11	12	12	14	18	6	10	9	10	8	12	14	7	15	14	12	8	11	13	12	10	10	5	13	10	19	15	12	8	9	6	13	7	12
10	14	14	11	7	11	18	12	13	12	7	13	19	16	10	18	11	6	14	12	15	13	9	8	10	16	11	13	15	16	13	18	10	14	12	13	9	12	9	9	19	18	15	14	7	16	15	12	13	14
13	15	15	12	19	11	22	9	14	9	15	14	11	19	13	14	18	10	13	13	13	10	8	5	13	15	11	11	13	16	13	12	13	4	14	13	13	11	12	9	7	7	13	24	11	7	10	9	10	14
12	14	13	20	16	9	13	12	16	9	12	11	10	15	13	18	18	14	9	16	17	10	12	15	19	9	12	7	17	11	7	14	15	15	10	10	15	8	15	9	8	18	4	7	8	10	10	13	8	14
14	13	12	12	14	15	8	11	9	16	14	11	15	12	5	11	11	17	4	10	12	14	16	6	11	15	12	13	15	13	14	12	10	10	18	13	15	11	11	7	12	14	13	6	7	5	18	13	6	8
16	14	6	19	10	11	17	12	12	10	9	17	10	12	8	14	9	6	13	13	16	13	10	21	11	7	15	15	10	15	10	17	10	18	13	16	8	8	9	19	7	9	13	5	18	11	8	12	9	4
9	13	10	13	7	12	7	16	13	17	13	12	10	8	12	11	7	12	15	9	17	16	13	19	12	20	16	9	15	14	21	8	10	16	24	16	15	15	11	16	13	10	10	9	16	8	13	16	16	12
16	8	7	14	14	11	8	20	15	18	12	14	13	17	11	15	16	16	7	14	11	9	12	8	16	12	9	12	10	10	14	13	12	11	14	10	8	15	14	17	12	12	10	11	10	10	9	12	16	14
19	15	8	26	11	17	17	15	15	19	17	15	21	20	14	14	11	11	10	8	18	8	15	18	18	14	17	20	6	17	15	14	8	13	8	12	11	10	6	12	9	13	12	14	15	5	11	15	10	12
13	15	9	13	13	13	14	15	13	14	12	7	18	8	14	10	11	14	11	8	10	17	18	11	21	17	7	15	15	13	10	12	19	5	15	10	10	13	14	13	11	9	17	17	15	17	7	10	7	14
23	18	18	13	17	10	11	12	11	9	12	12	17	16	15	22	11	21	15	9	12	13	9	18	17	10	17	13	10	11	18	14	12	11	13	16	10	14	14	10	20	14	4	14	10	14	13	14	13	11
12	13	20	17	12	15	22	14	11	16	12	14	16	9	10	25	7	15	15	13	16	11	17	14	12	13	16	13	15	17	16	17	11	14	12	12	9	11	13	6	14	10	10	12	14	18	15	16	11	11
20	13	16	12	16	20	22	12	12	14	15	17	12	18	21	18	18	12	18	13	9	13	10	11	16	19	10	14	22	11	12	11	10	18	23	11	14	11	27	19	17	17	8	14	8	17	13	10	15	18
17	19	19	11	12	12	19	13	14	15	14	11	11	15	15	16	10	17	11	13	12	20	18	14	11	15	13	5	13	16	22	7	12	7	16	8	15	18	13	10	20	12	8	13	19	10	8	10	18	8
18	11	19	14	8	9	15	14	21	11	13	13	28	22	15	19	25	16	21	14	11	14	12	16	17	10	20	15	24	19	9	11	14	9	15	11	14	19	12	12	19	11	13	14	12	10	20	14	15	9
18	8	14	14	16	16	21	13	20	12	13	14	10	12	17	19	12	15	11	16	12	20	10	10	14	15	15	16	20	9	16	11	12	9	11	21	16	15	16	13	16	16	12	12	12	13	16	10	16	9
27	20	11	15	19	12	23	12	21	18	21	14	15	12	12	17	11	17	21	17	16	20	8	14	12	17	17	14	21	12	13	16	17	22	15	10	17	22	12	16	22	15	14	11	18	20	11	11	9	12
14	17	16	20	22	15	23	17	19	14	20	20	17	20	17	17	16	16	15	19	14	12	19	17	12	15	19	14	12	16	16	23	11	18	9	18	17	10	11	15	10	10	7	14	13	8	16	6	10	13
21	12	18	15	14	18	14	20	21	23	21	11	19	18	17	23	22	13	19	13	16	16	19	19	17	20	11	15	19	13	15	11	13	21	14	20	15	16	14	8	13	13	12	13	17	18	18	9	17	11
17	20	15	21	20	12	19	16	15	18	16	19	13	18	16	15	21	12	16	16	16	19	26	10	17	21	19	7	15	21	17	12	18	13	21	13	12	10	11	10	15	18	13	18	13	13	11	9	11	11
[truncated: 350 more columns]
