# Supplementary material for: Nanorods with multidimensional optical information beyond the diffraction limit
Source: Nat Commun. 2020 Nov 27;11:6047. doi: 10.1038/s41467-020-19952-x (PMC7695702; doi:10.1038/s41467-020-19952-x)
Supplement: Supplementary file 3 — Source Data [file 41467_2020_19952_MOESM3_ESM.zip › Source data/Fig. 2/d3/293815_intensity_profile_x.txt]

2
2
6
2
5
7
3
3
3
4
5
6
5
3
0
1
7
4
5
4
4
7
6
3
5
7
4
3
1
6
3
6
4
5
5
6
10
4
7
5
6
3
3
9
8
5
6
4
4
7
4
4
5
4
1
7
3
7
2
4
7
2
6
4
3
7
2
4
2
6
3
2
2
4
6
0
3
5
4
2
4
1
2
2
4
6
2
6
4
4
3
6
4
3
2
2
2
2
6
1
4
5
5
2
3
6
6
4
4
2
3
3
1
4
7
1
5
7
7
7
2
7
4
7
5
3
2
4
2
4
9
9
8
7
4
5
2
3
3
6
5
5
6
3
5
5
4
7
4
4
4
11
5
5
9
12
5
7
9
10
11
10
7
9
7
6
3
12
9
8
3
8
5
7
5
5
5
9
8
6
12
11
6
7
8
9
9
4
3
9
7
9
10
10
8
6
7
11
8
4
14
14
15
5
15
13
9
16
14
5
21
12
20
15
10
20
13
18
20
14
20
26
25
27
27
26
19
31
24
26
39
44
36
52
55
49
51
45
81
48
67
78
75
71
77
75
62
69
86
73
75
73
73
63
64
73
75
65
67
56
65
65
83
72
74
95
91
89
78
84
92
104
100
85
70
90
92
83
76
81
78
87
59
78
73
61
42
55
68
36
54
40
40
55
42
45
37
29
32
37
32
23
28
28
29
21
33
25
21
36
36
34
33
22
34
33
31
34
28
25
34
37
49
37
34
41
34
57
61
47
48
61
58
53
55
70
61
71
68
74
82
82
104
102
101
97
97
102
101
105
96
89
92
71
85
77
77
89
66
82
72
86
74
73
83
108
105
116
142
106
118
92
114
115
107
106
103
112
110
103
88
105
105
103
93
87
89
104
72
85
71
71
68
56
66
71
61
62
54
67
