# Supplementary material for: Nanorods with multidimensional optical information beyond the diffraction limit
Source: Nat Commun. 2020 Nov 27;11:6047. doi: 10.1038/s41467-020-19952-x (PMC7695702; doi:10.1038/s41467-020-19952-x)
Supplement: Supplementary file 3 — Source Data [file 41467_2020_19952_MOESM3_ESM.zip › Source data/Fig. 2/d3/293815_intensity_profile_y_or_z.txt]

13
19
9
13
14
7
12
17
14
17
9
16
14
15
13
12
13
18
23
16
23
14
13
24
22
24
11
9
15
18
23
20
26
21
18
25
23
20
24
25
22
18
20
21
21
18
23
27
25
36
37
32
32
31
28
33
37
50
43
30
39
54
54
48
55
51
55
56
61
66
69
57
78
70
76
84
82
85
100
93
87
101
100
99
103
88
105
97
92
110
110
113
113
97
96
142
111
93
127
101
100
125
116
120
123
83
111
126
114
105
95
110
112
107
101
85
94
76
102
94
92
92
78
55
69
55
71
60
62
59
55
35
45
54
35
51
36
45
34
33
25
26
21
36
21
36
30
28
33
24
35
18
24
32
15
23
20
20
18
23
23
18
22
20
20
17
15
22
18
20
12
14
25
22
26
9
17
22
22
20
17
20
22
18
32
29
15
18
22
22
25
22
24
19
30
29
35
21
29
30
28
24
36
31
20
36
31
26
30
31
29
33
44
26
34
32
29
41
45
43
47
43
51
44
39
41
37
52
49
44
46
60
49
57
56
48
61
56
51
48
46
57
52
55
58
41
48
43
52
44
37
42
49
54
46
53
40
33
44
39
33
33
28
30
30
33
34
35
22
24
25
23
23
30
24
19
18
21
25
29
20
20
16
10
24
14
21
10
14
21
18
26
12
18
10
16
24
20
13
11
18
12
14
11
11
12
10
17
12
9
18
18
14
18
12
20
22
16
15
18
19
13
12
20
17
19
8
19
20
22
28
20
24
24
17
26
24
14
33
24
20
26
25
20
18
23
16
27
42
28
29
20
33
40
28
33
30
31
23
29
35
20
36
33
25
18
33
26
19
16
17
25
15
24
21
27
17
23
12
35
21
10
21
16
27
21
25
24
15
11
23
16
18
14
11
11
14
7
11
21
