# Supplementary material for: Nanorods with multidimensional optical information beyond the diffraction limit
Source: Nat Commun. 2020 Nov 27;11:6047. doi: 10.1038/s41467-020-19952-x (PMC7695702; doi:10.1038/s41467-020-19952-x)
Supplement: Supplementary file 3 — Source Data [file 41467_2020_19952_MOESM3_ESM.zip › Source data/Fig. 2/d4/531511_intensities_2D_PL.txt]

0	1	1	0	1	1	0	0	0	0	0	0	0	0	0	0	0	0	0	0	1	2	1	0	0	0	0	0	0	0	0	0	1	1	0	0	1	0	0	1	0	0	2	0	0	1	0	0	0	0
0	0	1	0	0	0	1	0	1	0	0	1	0	1	0	0	1	1	0	0	0	0	1	0	0	0	0	0	0	0	1	0	1	0	1	1	0	0	0	0	0	1	1	1	0	1	0	0	0	0
0	0	0	0	0	1	1	1	0	0	0	0	0	0	0	0	1	0	0	1	0	0	1	1	0	1	0	0	0	1	0	2	0	0	0	0	0	0	0	1	0	0	1	0	0	0	1	0	1	0
0	0	2	1	0	1	0	1	0	0	0	0	1	1	0	0	1	3	0	0	0	0	1	0	0	0	0	1	0	1	1	0	1	0	0	1	0	1	0	1	1	0	0	1	1	0	0	0	2	0
0	2	1	0	0	0	0	0	0	0	0	0	0	0	0	0	0	0	0	1	1	0	0	0	0	1	1	0	0	2	1	0	0	0	1	0	0	0	1	0	0	1	0	0	1	0	0	0	0	1
1	0	0	0	0	1	0	0	0	0	0	1	0	1	0	1	0	0	0	0	0	1	0	2	0	1	0	0	0	0	0	0	0	0	0	0	1	0	1	2	1	0	0	0	1	0	1	2	0	1
0	0	0	0	0	0	0	0	0	0	0	1	0	0	0	0	2	0	1	1	1	0	0	1	0	0	0	1	1	0	0	0	0	0	0	0	0	0	0	1	0	0	1	0	0	0	1	0	0	0
0	1	0	0	0	0	0	0	0	2	0	1	0	0	1	0	0	1	0	0	0	0	0	0	0	0	0	0	0	0	1	0	0	0	0	0	0	0	1	0	0	0	0	0	1	0	1	1	0	0
0	1	0	0	1	0	1	0	0	1	0	0	0	0	0	0	0	0	0	0	1	0	0	0	0	1	1	0	0	0	0	0	0	1	0	0	1	0	1	0	1	1	1	0	0	0	0	0	1	1
0	1	1	1	0	0	1	0	1	0	0	0	0	0	1	1	1	1	0	0	0	0	0	0	0	2	0	1	0	0	0	1	1	0	0	0	0	1	0	0	0	1	0	0	0	0	0	1	0	0
0	1	0	1	0	2	0	1	1	0	0	0	1	0	0	0	0	0	0	0	1	1	0	1	0	0	1	0	1	1	1	1	0	0	0	1	0	0	0	0	0	1	0	1	0	1	0	0	0	1
1	0	0	1	1	0	0	0	0	0	0	0	0	0	0	0	0	1	0	0	0	0	1	0	0	1	0	0	1	0	0	0	0	0	0	2	0	1	0	0	0	0	1	0	0	0	0	0	0	1
0	0	0	0	1	0	1	0	0	1	2	0	0	1	1	0	0	1	0	1	1	0	0	0	1	1	2	1	0	2	1	0	0	1	0	0	1	0	2	0	1	0	0	0	0	0	2	1	2	0
1	0	0	0	0	1	0	0	1	1	1	0	0	1	0	0	0	1	0	0	1	2	0	0	0	0	0	0	0	0	0	0	0	0	0	1	0	0	0	0	0	1	0	0	1	0	0	0	0	0
0	1	0	2	2	0	0	1	0	1	1	0	1	0	0	1	0	1	0	1	1	2	0	0	0	1	0	0	0	0	0	0	1	0	1	0	0	0	1	0	0	0	0	0	0	1	0	0	0	0
0	0	2	0	0	0	0	1	1	0	0	1	2	0	2	0	0	0	1	0	0	0	1	0	0	0	0	0	0	1	3	0	0	0	0	1	2	1	0	0	1	1	0	0	0	1	0	0	0	0
0	0	1	1	0	0	0	0	0	0	0	1	1	0	0	0	1	1	0	1	1	0	0	1	0	0	0	0	0	0	0	0	1	0	0	0	0	1	0	0	1	0	0	1	0	1	0	0	0	3
0	0	0	1	0	0	1	1	0	0	0	0	0	0	1	1	0	0	1	1	1	2	0	1	0	0	1	0	0	0	0	0	1	0	0	0	0	0	0	1	0	0	3	0	1	2	0	1	0	0
1	0	0	0	0	1	1	0	0	0	1	0	1	0	0	3	0	0	0	1	1	0	0	0	0	0	0	0	1	1	0	0	1	0	1	0	0	0	0	1	0	0	1	0	1	0	0	0	2	0
0	2	0	0	0	0	0	0	1	0	1	0	0	0	0	0	0	0	1	0	0	2	0	0	0	0	0	0	0	0	0	1	0	1	0	0	0	0	0	1	2	1	0	0	1	1	0	0	0	1
0	0	0	0	1	0	0	0	0	0	0	0	0	1	0	0	0	0	0	0	1	0	0	1	1	0	1	0	0	1	0	0	1	0	0	0	0	0	0	0	0	0	0	0	0	0	1	1	0	0
0	1	1	0	0	1	0	1	0	0	0	0	0	0	0	0	1	0	0	0	1	0	0	1	0	1	0	1	1	0	0	0	1	0	0	0	2	3	0	0	0	1	0	1	0	0	0	1	1	0
1	0	0	1	0	0	1	0	1	0	0	1	0	1	0	0	0	0	2	1	1	0	0	0	0	0	1	3	0	0	0	0	0	1	0	0	1	1	0	0	1	0	0	0	1	0	2	0	0	1
0	0	1	0	1	1	1	0	0	0	0	1	0	0	0	0	0	1	0	0	1	1	0	0	0	1	1	0	0	1	0	2	0	0	0	0	0	0	1	0	0	0	0	0	1	0	0	0	0	0
1	0	2	0	0	0	0	1	1	1	0	0	1	1	1	1	0	0	0	0	0	0	0	0	0	2	1	0	0	0	2	0	1	1	0	0	0	1	0	0	1	0	0	1	1	0	0	0	0	0
1	1	0	0	0	0	0	1	1	0	0	0	0	1	0	0	0	0	0	1	0	0	0	0	0	0	1	0	0	0	1	1	0	0	0	0	0	0	1	0	0	1	0	0	0	0	1	1	0	0
0	1	1	0	1	0	1	0	0	1	0	1	1	0	0	1	0	0	1	0	1	0	1	0	0	1	0	1	0	1	0	0	0	0	1	0	0	2	1	2	0	0	0	0	0	0	1	1	0	0
0	0	0	0	1	0	1	0	1	0	0	1	1	0	1	0	0	0	0	0	1	0	2	0	1	0	0	0	0	1	2	1	1	0	0	0	1	0	0	0	0	0	0	0	0	0	0	0	0	1
1	0	0	0	2	1	1	1	0	0	0	0	0	0	1	0	0	3	0	1	1	0	0	0	1	0	0	1	0	0	0	1	2	0	0	0	0	0	1	0	1	0	0	0	1	1	1	0	0	2
0	0	0	1	0	0	0	0	1	0	0	0	0	0	0	0	0	1	0	1	0	2	1	0	1	0	0	0	0	0	0	0	0	0	1	0	1	1	1	1	0	0	0	0	0	0	0	0	0	0
0	0	1	0	0	0	0	1	0	1	0	0	0	0	0	1	0	1	0	0	0	1	1	0	1	0	0	0	1	0	0	1	0	1	0	2	0	0	1	0	0	1	0	0	0	0	0	0	1	0
0	2	0	1	1	1	0	2	0	0	0	2	0	0	2	1	0	0	0	0	0	0	1	1	2	0	0	0	0	0	1	1	0	0	1	0	0	1	0	0	2	0	0	0	0	0	1	0	0	0
0	1	0	0	0	0	1	2	1	0	0	0	1	0	0	1	0	0	0	0	3	1	0	0	1	0	0	0	0	0	0	0	0	0	0	0	0	0	0	0	0	0	1	0	0	1	0	0	0	0
0	0	2	2	1	1	2	0	1	0	0	0	0	0	0	0	0	1	0	0	0	0	0	1	0	0	0	2	1	0	1	0	1	0	0	1	0	0	1	1	0	1	1	0	0	0	0	0	1	0
1	1	0	2	0	1	0	1	0	0	0	0	0	1	0	0	0	0	0	0	1	1	1	0	0	0	0	0	2	0	0	0	1	0	1	1	0	0	1	0	0	1	0	1	0	2	0	0	1	0
0	0	1	0	0	2	1	0	0	0	0	0	0	0	1	0	0	0	0	0	1	1	0	1	0	0	0	0	0	0	0	1	0	0	0	2	0	0	0	2	0	0	1	0	0	0	1	0	1	0
0	0	0	0	0	0	0	0	0	1	0	0	0	1	0	0	1	0	0	0	0	1	0	0	0	1	0	0	0	0	1	1	1	1	1	0	0	0	0	1	0	0	0	0	1	0	0	0	0	3
0	0	0	0	1	2	0	1	0	0	0	0	1	3	0	0	0	1	0	0	0	0	1	1	0	0	0	0	0	1	0	0	0	0	0	1	0	0	0	1	0	0	0	0	0	0	0	0	0	0
0	0	0	0	1	0	0	0	0	1	0	0	0	0	0	2	0	0	1	1	0	1	0	0	0	0	0	1	0	0	0	1	0	0	0	0	0	1	1	0	0	0	1	0	0	1	0	0	0	0
2	0	1	1	1	0	0	0	0	0	1	0	1	0	1	0	1	0	0	0	0	2	0	0	0	0	1	0	0	0	0	0	0	0	0	0	1	0	1	0	1	0	0	0	0	0	2	1	0	0
0	0	0	0	1	0	0	0	1	0	0	0	0	0	1	1	1	0	0	1	0	1	1	1	0	0	0	0	1	1	1	0	0	2	0	0	0	0	0	0	0	0	0	1	0	0	0	0	0	0
0	0	0	0	0	1	0	0	0	0	0	0	2	0	0	0	0	0	0	1	0	0	0	0	1	1	0	0	0	0	0	0	3	1	0	0	0	1	0	0	0	0	1	1	3	0	1	0	0	0
1	0	0	0	1	0	0	0	0	0	0	0	1	0	0	0	0	0	0	0	0	0	0	1	1	0	0	0	0	0	0	0	0	0	1	0	1	0	0	0	1	1	0	0	0	0	1	0	0	0
0	0	0	0	0	0	1	1	0	0	1	0	0	0	0	0	0	0	0	0	0	0	0	1	0	0	0	0	0	1	0	0	0	1	0	0	0	0	0	1	0	0	0	0	0	0	0	0	0	0
0	0	0	0	0	0	1	2	0	0	0	0	0	1	0	1	1	0	0	0	0	0	0	0	0	0	0	1	0	0	2	0	0	0	1	0	0	0	0	2	0	1	1	0	0	0	0	0	1	2
1	0	0	0	0	0	0	0	1	1	0	1	0	0	0	0	1	0	0	0	0	2	0	0	1	0	0	0	0	0	0	1	0	0	0	0	0	1	1	1	2	0	0	0	0	1	0	0	1	0
0	0	1	0	0	1	0	0	0	1	0	1	1	1	0	0	0	0	0	2	1	1	0	1	0	0	0	0	1	0	0	0	0	0	0	0	0	0	0	0	1	0	1	0	1	0	0	0	0	0
0	0	0	0	0	1	0	1	0	0	0	0	0	0	0	0	0	0	0	0	0	0	1	0	2	0	0	0	0	0	0	1	0	0	1	0	1	0	0	1	0	0	0	0	1	0	0	0	0	2
0	0	0	0	0	1	1	2	1	1	0	1	1	0	0	0	0	1	0	1	0	1	0	0	0	1	1	1	0	1	0	0	0	0	1	1	1	0	0	0	0	0	1	0	0	1	1	1	1	1
0	0	0	0	0	0	0	0	0	0	0	0	0	0	0	1	0	0	1	1	1	1	1	1	1	0	0	0	0	2	0	1	0	0	0	0	0	1	0	0	0	3	0	1	1	0	0	0	0	0
0	0	0	0	0	0	0	0	0	0	1	4	1	0	0	0	0	1	0	0	0	1	1	2	0	0	0	0	0	0	1	0	1	0	1	0	0	0	0	0	1	1	1	0	1	0	0	1	0	0
1	0	1	0	0	1	0	1	1	0	0	1	0	0	0	0	0	0	1	0	3	1	0	0	0	1	0	1	1	1	0	0	0	1	2	1	0	0	0	0	0	0	1	1	1	0	0	1	1	0
0	0	2	1	0	0	0	0	0	1	0	0	0	0	0	0	0	0	0	0	0	0	0	0	1	0	2	0	0	1	1	0	0	0	1	1	0	0	0	2	1	0	0	0	1	0	0	0	0	0
0	1	0	0	0	0	1	0	0	0	1	0	0	0	0	0	0	1	1	3	0	0	0	0	0	0	2	0	0	0	0	1	0	0	1	1	0	0	0	0	1	1	0	0	0	0	0	2	1	0
0	1	0	0	0	0	0	1	0	0	0	0	0	0	0	0	0	0	0	0	0	0	0	0	0	1	0	1	0	0	0	0	1	0	0	2	1	0	1	0	0	0	0	1	0	0	0	0	0	0
0	1	0	0	1	1	1	0	0	0	0	0	0	0	0	0	0	0	0	0	0	0	0	0	2	1	0	0	0	1	0	1	0	0	0	0	0	1	0	0	0	0	0	0	0	0	0	0	0	0
0	0	0	0	0	1	1	0	0	2	1	0	0	0	0	0	0	0	0	0	0	0	1	0	1	0	0	0	0	0	1	0	0	0	0	0	0	1	2	1	1	2	1	0	0	0	0	1	1	0
0	0	0	3	0	0	1	0	0	1	0	0	0	0	0	0	0	0	1	2	0	0	0	0	0	2	0	0	0	0	0	0	0	1	0	1	0	0	0	3	2	0	1	0	0	1	0	0	1	1
0	0	0	0	0	0	1	2	0	0	0	0	2	0	1	0	1	2	0	0	0	0	0	2	0	0	0	0	1	1	0	0	0	1	1	2	2	0	0	0	1	0	0	0	2	0	2	0	1	0
0	1	0	1	0	0	0	0	1	0	2	1	0	0	0	1	0	0	0	0	2	0	0	0	3	0	0	0	0	0	0	0	0	0	0	1	0	1	1	0	2	0	0	0	0	0	0	1	1	0
0	0	0	0	1	0	1	1	0	0	0	1	1	0	0	0	0	0	1	1	0	1	0	0	0	0	0	0	0	1	0	0	1	0	1	0	0	1	0	0	0	0	0	0	0	1	0	0	0	0
2	0	1	0	0	0	0	0	0	0	0	0	0	1	0	0	2	0	0	0	0	0	1	0	1	0	0	0	0	0	0	2	0	1	1	0	0	0	0	0	0	0	0	0	0	0	0	0	0	0
0	1	0	0	0	0	0	0	0	0	1	1	0	0	0	0	1	1	0	1	1	1	0	1	0	1	0	0	0	1	0	0	0	0	1	0	2	1	0	0	1	0	1	0	0	0	0	0	0	0
1	0	0	0	0	0	0	0	1	0	0	0	0	0	0	2	1	0	0	1	0	0	1	0	0	0	0	0	1	0	0	1	0	0	0	1	0	0	0	0	0	1	0	0	0	1	1	0	0	0
0	0	0	0	0	0	0	0	0	0	1	1	0	0	0	0	0	0	0	0	0	1	0	0	0	0	0	0	1	0	1	0	1	0	0	0	0	0	0	1	1	0	0	0	0	0	0	0	0	0
1	2	0	2	0	1	0	1	0	0	1	0	4	1	0	0	1	0	0	1	0	0	0	1	3	0	0	0	1	0	1	1	1	1	1	1	1	0	0	0	0	0	0	3	0	2	0	1	1	1
1	0	0	0	0	0	0	0	0	0	1	1	0	0	0	0	0	0	0	0	1	0	0	1	1	0	0	1	0	0	1	0	0	0	1	1	0	1	0	1	1	0	0	1	0	1	0	0	0	0
0	0	0	0	0	0	0	0	0	0	0	0	0	0	1	0	1	0	0	0	0	1	0	1	0	0	0	2	0	0	1	0	2	1	0	0	0	1	1	0	0	1	0	0	1	1	0	0	2	0
1	0	1	0	0	0	0	0	0	1	1	0	0	0	2	0	1	0	1	1	0	0	1	0	0	0	0	0	0	0	0	0	0	0	0	0	0	1	0	1	0	1	1	0	1	0	1	0	0	0
0	1	0	0	1	0	0	0	1	0	0	0	0	0	1	0	0	0	0	2	0	0	0	1	0	0	0	0	0	0	0	0	1	1	0	0	1	0	0	0	1	0	1	1	0	0	1	0	0	0
0	0	0	0	0	1	1	0	0	0	1	1	0	0	1	0	0	0	0	1	0	0	0	2	0	0	0	1	0	0	0	1	0	0	1	0	0	0	0	0	1	0	1	0	1	0	1	2	0	0
1	0	0	0	0	0	2	0	1	0	1	1	0	0	1	0	0	0	1	0	0	0	1	1	0	0	1	0	0	0	0	0	0	1	0	0	1	0	2	0	0	0	1	0	0	0	0	0	0	0
0	2	0	0	0	0	0	1	0	0	0	0	1	0	0	0	1	0	1	0	1	0	0	0	1	0	0	0	1	0	1	0	0	0	0	2	0	0	1	1	1	0	1	0	2	0	0	3	0	0
0	1	0	0	0	0	0	0	0	0	1	0	0	0	0	0	2	0	0	0	0	0	0	0	0	1	1	0	1	0	0	1	2	1	0	1	0	0	1	2	2	0	0	0	1	1	0	1	0	0
0	1	0	0	0	0	0	1	0	0	0	0	0	0	1	1	0	1	1	1	0	2	1	0	0	0	0	0	1	0	1	0	0	1	1	2	0	0	0	0	1	2	1	1	2	0	0	0	0	1
0	0	0	0	0	1	0	0	0	0	0	0	1	0	0	0	0	0	0	0	0	1	0	1	1	0	0	0	0	1	0	0	1	0	0	1	0	0	1	1	0	0	0	1	1	0	1	1	1	1
0	0	0	2	0	0	3	0	0	0	0	2	0	0	0	0	0	0	0	1	0	1	0	0	0	0	2	0	0	0	0	1	2	1	1	1	0	0	2	0	0	0	0	0	0	0	0	1	1	1
1	1	0	0	0	0	0	1	0	0	1	0	0	0	0	0	3	0	0	1	0	1	3	0	0	0	0	0	1	0	1	1	1	1	0	0	0	0	1	0	0	0	0	1	2	0	0	1	0	1
0	1	0	0	1	0	1	0	1	0	1	0	0	0	0	1	0	0	0	0	0	0	1	1	0	0	0	0	1	0	0	0	0	0	2	1	0	0	0	0	0	3	1	0	0	0	0	1	1	1
0	0	1	0	0	0	0	0	1	0	1	0	1	0	1	1	0	0	0	0	1	2	2	1	1	0	0	1	0	0	1	1	0	0	0	0	2	0	0	0	1	0	1	0	0	0	0	0	0	1
1	0	0	0	1	0	1	0	0	1	0	0	0	1	0	1	0	1	0	1	0	0	1	1	1	1	1	2	1	0	0	0	0	3	1	0	0	1	0	0	0	0	1	1	0	2	0	0	1	0
0	1	0	0	0	0	0	1	0	1	0	2	0	0	1	1	0	0	0	1	0	0	0	0	0	0	0	0	0	0	1	0	0	1	0	0	0	0	2	1	0	0	0	0	2	0	1	0	2	0
0	0	1	0	0	0	0	0	0	0	0	0	1	0	1	0	1	0	1	0	0	0	0	0	0	0	0	1	1	0	1	0	0	1	0	0	0	0	0	1	0	0	0	0	2	3	0	2	0	0
0	1	0	0	1	0	1	2	0	2	0	0	1	1	0	0	1	0	0	1	0	0	1	0	0	1	0	0	1	1	1	0	0	0	0	0	0	1	2	0	0	0	0	0	0	0	0	0	0	2
1	0	0	0	2	0	0	0	0	0	0	0	1	0	0	0	0	0	1	0	2	0	0	0	0	1	0	1	0	1	0	0	1	0	0	0	0	0	0	0	0	0	0	1	1	1	0	0	0	0
0	0	1	0	0	1	0	0	0	0	0	1	0	0	0	0	0	0	0	0	1	0	1	0	0	0	0	0	0	0	1	0	1	0	0	1	1	0	0	1	0	0	1	2	0	1	0	0	0	0
1	0	0	0	1	0	0	0	0	0	0	0	0	0	1	0	0	1	0	1	0	1	0	0	0	0	0	0	0	0	1	0	1	0	1	0	0	2	0	0	0	1	1	0	0	1	0	1	0	2
2	0	0	0	0	0	0	0	1	0	0	0	1	0	1	1	0	0	0	1	0	0	2	0	1	0	0	0	0	0	1	0	1	0	0	0	0	0	1	3	0	1	0	0	0	0	0	1	0	1
0	0	1	1	0	1	0	1	1	0	2	1	0	1	0	0	1	2	0	0	0	0	0	0	1	0	0	0	0	0	0	0	0	1	0	0	0	0	0	0	1	1	0	2	0	1	0	0	0	0
0	1	0	1	0	1	1	1	0	0	1	0	1	0	3	0	0	0	0	0	0	0	1	0	1	2	1	0	1	1	0	1	0	0	0	0	0	0	0	0	0	0	0	0	0	0	0	0	0	0
0	0	0	1	0	0	1	0	0	1	0	0	0	0	0	1	0	0	1	0	0	0	0	0	0	0	0	1	0	0	0	0	0	0	0	0	0	0	0	0	0	0	0	0	3	0	0	0	0	0
1	0	0	0	0	0	1	0	0	0	0	0	2	0	0	0	0	0	0	0	0	0	1	2	0	1	0	0	0	0	0	1	0	0	0	1	0	0	0	0	0	0	1	0	1	0	0	1	1	1
0	0	1	1	0	0	0	0	1	1	0	0	0	0	0	1	0	0	1	0	0	1	0	0	0	0	0	0	1	0	1	0	1	1	0	1	0	0	0	0	1	1	0	1	1	0	0	0	0	1
1	0	0	0	0	0	0	0	0	0	1	0	0	1	0	2	0	0	0	1	0	0	0	0	1	0	0	0	0	0	0	0	0	0	0	2	1	0	1	2	0	0	0	0	0	1	2	0	0	0
0	0	0	0	0	0	0	1	0	0	0	0	0	0	1	0	0	1	0	0	1	0	0	1	1	1	0	0	0	0	0	0	2	1	0	2	0	0	0	0	0	0	0	0	2	0	0	0	2	0
0	0	0	0	0	0	0	0	0	0	0	0	0	0	0	0	0	1	0	0	0	0	0	0	1	0	0	0	1	0	0	1	0	2	0	0	1	0	1	0	0	0	0	0	0	0	2	0	0	1
1	0	0	0	0	0	0	0	0	1	0	2	0	1	0	1	0	0	0	0	0	0	0	0	0	1	1	0	0	1	0	0	0	0	0	0	0	0	0	0	0	0	0	0	1	0	1	0	1	1
1	0	0	0	0	0	0	0	0	0	1	1	0	1	0	0	0	0	1	2	0	0	0	1	0	0	0	0	0	2	0	0	2	0	0	0	1	1	2	0	0	1	0	0	0	0	0	0	0	0
1	0	0	1	0	1	0	0	0	0	0	1	1	0	0	1	0	0	0	0	0	0	1	1	0	0	0	1	0	1	2	1	1	0	2	0	0	0	0	1	1	0	1	0	0	0	1	0	0	2
0	0	0	0	0	1	1	0	0	1	0	2	0	0	0	0	0	1	0	0	0	0	0	0	0	0	0	0	1	1	0	1	0	1	0	0	1	1	1	0	0	2	1	1	0	1	0	2	0	2
0	0	0	1	1	1	0	0	0	0	1	1	0	0	2	0	0	0	0	0	0	0	1	0	0	1	0	1	1	0	1	0	0	1	1	0	1	1	0	1	2	1	0	1	2	0	1	1	0	0
0	0	0	0	0	0	0	0	1	0	1	0	1	0	0	1	0	0	0	0	0	0	2	1	1	1	0	0	1	0	0	0	0	0	0	1	0	1	0	0	2	0	0	1	1	0	0	0	0	1
1	0	0	2	1	4	0	0	0	0	0	1	0	0	1	1	0	0	1	0	1	1	0	0	0	0	3	0	0	0	1	0	0	0	2	1	0	0	0	0	0	1	0	1	0	0	0	0	1	2
0	1	1	2	0	0	0	2	2	0	1	0	0	1	1	0	0	0	0	0	0	0	0	0	0	0	0	0	0	0	0	0	0	0	0	0	2	0	0	0	0	1	0	0	0	0	0	0	2	0
0	1	0	0	0	0	0	2	0	0	0	1	0	0	0	0	1	0	1	0	0	0	0	0	1	0	0	0	1	0	0	1	1	0	0	0	0	2	1	1	0	3	1	0	0	0	0	2	0	0
0	0	2	1	1	1	0	3	0	0	0	1	1	0	0	1	0	1	1	1	1	1	0	0	0	0	0	0	0	0	0	1	0	0	0	1	1	0	0	0	1	0	2	0	0	0	0	0	0	0
1	0	1	0	1	0	1	1	1	0	0	0	0	0	0	1	0	0	0	0	0	1	1	0	1	1	0	0	1	0	0	0	2	2	0	2	0	0	0	0	0	0	2	0	0	1	0	0	1	0
0	0	0	0	0	2	0	0	0	0	0	0	0	0	0	1	0	1	0	0	0	0	0	0	0	2	1	0	1	0	0	1	0	0	1	0	0	0	0	0	0	1	1	0	2	0	1	0	0	0
0	0	0	1	0	0	1	1	1	0	0	0	0	1	1	1	1	0	1	1	0	0	0	1	0	0	0	0	0	0	2	1	0	1	0	0	0	1	0	1	0	2	1	0	1	1	0	0	0	0
0	0	0	0	1	0	1	1	1	1	1	0	3	1	0	0	1	0	0	1	0	0	0	0	0	1	0	0	0	1	1	0	1	0	1	0	1	0	0	0	0	1	1	0	1	0	0	0	0	2
0	0	0	0	0	1	0	1	1	2	0	0	0	0	0	1	0	1	0	1	0	1	0	0	1	1	1	0	0	0	0	2	0	1	0	1	0	0	0	0	0	0	2	2	2	1	2	1	0	0
0	0	0	0	0	0	0	0	0	0	0	0	0	0	0	0	1	0	0	0	0	0	0	0	0	1	1	1	0	1	0	1	1	1	0	0	0	1	0	0	1	0	0	0	0	1	0	1	0	0
0	1	0	1	0	0	0	0	0	0	1	1	0	0	0	0	1	0	0	0	0	1	2	0	0	0	0	1	0	0	0	0	0	0	0	0	0	0	0	0	0	1	0	1	1	0	0	0	0	0
0	1	0	0	1	0	0	0	0	1	0	0	0	1	0	0	0	1	0	1	0	1	0	0	0	1	0	0	0	0	2	0	0	0	0	0	0	0	1	1	0	1	0	0	0	1	0	0	0	0
0	0	0	0	0	0	0	0	0	1	0	0	0	1	0	1	0	0	0	2	0	1	0	0	0	0	0	0	1	0	1	0	0	0	0	0	0	0	0	0	0	0	1	1	0	0	0	0	1	0
0	0	0	1	0	1	0	1	0	2	0	0	0	0	0	0	0	0	1	1	0	0	1	0	1	2	0	0	0	0	1	1	1	3	2	0	1	0	0	0	0	1	0	0	2	0	0	1	0	1
0	0	0	0	0	1	0	2	0	0	0	0	0	1	0	0	0	0	1	0	0	1	0	0	2	0	0	0	2	2	0	1	0	0	0	0	0	0	0	1	1	1	0	1	0	1	1	2	0	0
0	1	0	0	0	0	0	0	0	0	0	0	0	1	0	0	0	0	0	0	0	0	1	0	0	1	0	0	0	0	2	0	0	0	0	1	0	1	1	0	0	0	0	2	0	2	0	0	0	0
0	0	0	0	0	0	0	0	0	1	0	0	0	0	0	0	0	0	0	0	0	0	0	0	0	0	1	0	1	0	0	0	1	0	0	1	0	0	3	0	0	2	0	1	1	1	0	1	0	0
0	0	0	1	0	0	1	0	0	0	1	0	1	0	0	0	0	0	0	0	0	1	1	2	0	0	0	1	1	0	2	0	0	1	0	0	0	0	0	3	1	0	0	0	1	1	1	0	0	0
0	0	0	0	0	0	0	0	0	0	0	0	0	0	0	0	0	0	0	2	0	0	0	1	1	1	0	1	0	3	0	1	0	0	0	0	2	0	0	0	1	0	0	2	0	1	0	2	1	0
0	1	1	0	0	0	2	0	0	0	0	0	0	0	3	1	1	0	0	0	0	0	1	0	1	2	0	1	0	1	0	0	1	0	0	0	0	0	0	0	0	1	0	1	2	0	0	1	0	0
0	0	0	1	0	2	0	0	0	1	1	0	1	0	0	0	0	0	1	0	0	2	0	3	1	0	0	0	1	0	0	0	0	0	2	2	1	0	2	0	2	2	0	0	1	0	0	1	1	0
1	0	0	0	0	0	0	0	0	1	0	1	1	0	0	0	0	0	1	1	1	0	0	0	0	0	1	1	0	1	0	1	1	0	0	3	0	1	0	2	0	4	2	0	0	0	1	0	0	0
0	0	2	0	0	1	0	1	1	0	0	0	1	1	0	3	0	1	1	0	0	1	2	0	0	0	0	0	1	0	0	0	0	0	0	0	0	1	2	0	0	1	1	1	1	0	1	0	0	0
0	0	1	0	0	0	0	1	0	0	0	0	0	0	0	0	0	0	0	1	0	0	0	0	0	2	0	0	0	0	0	1	2	0	1	1	1	1	0	0	1	0	0	0	1	1	0	2	0	0
0	0	1	0	0	0	0	0	1	0	1	0	0	0	1	1	1	0	1	2	0	1	0	0	1	0	1	0	0	0	0	0	0	1	3	0	1	1	1	0	2	0	2	0	0	1	0	0	0	1
0	0	0	0	0	0	2	0	0	2	0	0	0	0	0	1	1	0	0	1	1	0	0	0	0	3	0	1	1	0	1	1	0	0	0	1	0	1	0	1	0	1	0	0	0	0	0	0	1	1
0	0	0	0	2	0	1	2	1	0	1	0	0	0	0	0	0	2	0	0	0	0	0	0	1	0	0	0	0	1	0	0	1	0	0	1	0	0	0	1	0	0	0	0	0	1	1	0	0	0
0	0	0	1	0	1	0	0	0	0	0	0	0	0	0	0	0	0	0	0	1	0	1	0	0	0	0	0	1	0	1	0	1	0	0	0	0	0	1	0	0	0	0	0	2	0	0	1	0	0
0	0	1	1	0	0	1	0	0	0	0	0	1	0	0	1	0	0	0	0	0	0	0	0	0	0	0	0	1	0	0	1	1	0	0	2	2	0	0	1	0	0	0	0	1	0	1	1	0	0
0	0	0	0	0	0	0	0	0	1	1	0	0	0	0	0	0	0	0	1	1	1	2	0	0	1	1	0	0	0	0	0	0	1	0	0	0	0	1	2	1	2	0	1	1	1	0	1	1	3
0	0	0	0	0	0	0	1	1	0	0	0	2	0	1	0	0	1	1	0	0	1	2	0	0	1	0	0	0	0	0	0	0	1	0	0	3	1	1	1	0	1	3	0	2	0	0	0	0	2
0	1	0	0	1	0	1	0	0	1	1	0	1	1	1	3	0	1	0	0	0	0	0	0	0	0	0	1	0	1	2	1	0	1	1	2	1	0	0	0	0	0	1	0	0	0	0	1	0	0
0	0	0	1	0	1	0	2	1	1	0	1	0	0	1	1	1	0	0	1	0	1	1	0	0	2	0	2	0	0	1	2	0	2	1	1	0	0	1	2	0	0	1	1	0	0	0	0	0	0
0	0	0	0	0	0	0	1	1	0	1	0	1	0	1	0	0	1	0	2	0	0	2	1	0	1	2	2	1	1	2	2	0	1	0	1	1	0	1	2	0	0	0	1	1	1	0	1	1	2
0	1	1	0	0	0	0	0	0	0	0	1	0	0	0	1	0	0	1	1	1	1	0	0	0	1	0	2	0	1	0	1	0	0	1	0	0	1	0	0	1	0	0	0	1	0	2	0	0	0
0	0	1	1	1	0	0	1	2	0	0	2	1	2	0	0	1	0	0	1	1	2	1	0	1	0	0	2	2	1	0	1	0	1	2	1	0	0	0	0	1	2	0	2	2	0	1	0	0	0
0	0	1	0	0	1	3	1	0	0	1	0	0	0	1	1	1	0	0	1	0	1	1	0	0	1	0	0	1	1	1	3	1	1	1	0	1	0	0	0	0	0	0	1	1	0	0	0	0	2
1	1	0	1	1	0	0	1	1	2	1	0	2	0	1	2	0	3	2	0	0	0	3	1	0	2	0	4	1	3	1	2	1	1	0	1	0	1	1	2	0	1	0	1	2	0	0	1	0	2
0	1	0	0	1	1	2	2	0	0	0	1	1	1	0	0	0	0	1	0	1	2	0	1	0	1	0	0	1	1	1	0	1	0	0	0	1	2	0	1	1	2	2	0	1	1	0	1	2	1
1	1	0	1	1	0	1	0	0	1	0	0	1	0	1	1	0	1	1	1	1	0	0	0	0	0	1	0	1	3	0	4	0	1	1	0	1	0	1	1	1	1	2	0	1	0	1	0	2	1
1	2	1	1	1	1	0	0	0	1	0	0	2	0	0	1	0	0	1	1	3	1	0	2	1	1	0	1	1	3	2	2	1	0	0	0	0	1	1	1	2	1	0	0	1	0	3	2	0	0
1	1	0	0	1	0	1	1	0	0	0	1	0	1	0	1	3	1	0	1	2	1	1	1	1	0	1	1	0	1	3	2	0	1	1	0	1	1	0	2	0	1	0	1	0	1	1	1	0	0
0	0	0	0	1	0	0	0	1	1	0	0	0	2	2	1	2	1	1	1	1	3	1	0	0	2	3	1	1	1	1	2	0	0	1	0	2	2	1	1	1	0	2	0	1	1	0	1	0	0
1	0	2	0	0	1	0	2	0	0	1	1	1	2	1	0	1	0	0	0	2	1	0	1	0	1	0	1	2	0	0	0	1	2	0	1	0	0	2	3	1	0	1	2	1	2	1	0	1	0
1	0	0	1	0	0	0	1	1	1	2	0	1	1	0	0	0	2	1	1	1	3	0	1	1	1	0	1	0	1	0	3	3	1	1	1	1	0	1	1	1	0	2	1	2	3	1	0	1	0
1	0	1	1	1	0	0	0	2	1	1	1	1	1	1	0	1	1	2	0	0	0	1	1	2	2	0	0	0	3	2	3	0	2	1	2	1	0	2	0	1	2	1	0	1	1	2	0	1	0
0	1	1	0	1	1	1	0	2	0	0	0	2	2	2	0	0	1	0	3	2	0	1	2	1	0	0	1	0	2	1	0	0	0	0	0	3	0	0	2	1	0	2	1	2	3	0	0	1	2
1	1	0	0	0	0	1	0	1	1	1	1	0	0	2	0	1	0	1	2	1	0	0	0	0	2	1	0	1	0	4	0	2	0	1	1	0	0	0	1	0	0	0	1	1	0	0	1	1	0
2	2	2	1	1	1	0	0	0	1	2	2	1	1	1	3	2	0	1	0	0	4	2	1	4	1	1	1	2	0	0	2	1	1	0	1	1	2	2	0	1	0	2	1	0	2	1	1	2	1
0	0	1	2	1	1	0	1	2	2	3	1	0	0	0	0	1	2	3	0	2	1	1	0	0	2	0	1	2	2	1	2	2	2	2	0	2	0	0	0	1	1	0	1	1	0	0	1	0	0
1	1	0	1	3	1	1	1	1	1	1	0	0	2	2	0	0	0	2	1	1	1	3	2	2	2	1	4	3	0	1	0	4	0	0	1	1	1	0	0	1	3	2	1	0	2	0	0	0	0
0	1	1	1	2	3	0	0	2	0	2	2	1	2	0	1	2	1	1	1	2	1	1	0	2	3	1	1	4	1	0	1	4	1	1	1	1	2	2	1	3	0	0	1	1	2	3	2	0	2
0	0	0	0	2	1	1	1	2	0	2	0	0	1	0	1	1	0	0	0	1	0	0	0	0	1	1	2	1	0	0	3	0	1	2	1	0	2	2	2	0	1	1	4	1	2	1	4	0	0
1	2	0	0	3	2	1	0	0	0	1	1	0	0	1	2	1	2	0	0	1	2	2	0	1	2	1	1	1	0	3	3	2	2	5	0	4	2	1	2	0	0	1	1	2	2	1	1	1	1
1	1	3	2	1	1	1	0	0	1	1	1	1	1	1	2	1	1	1	0	0	0	3	1	3	3	3	1	0	1	0	1	3	1	4	2	1	0	1	1	1	1	0	2	2	3	3	2	0	0
2	0	3	2	1	1	0	1	0	1	0	1	1	3	0	2	0	0	0	0	2	0	0	1	2	0	0	0	1	0	1	1	1	1	0	3	1	1	0	3	3	0	1	1	3	0	1	0	1	2
1	1	2	0	1	2	3	2	2	1	0	1	0	0	0	1	4	2	0	0	4	2	0	2	0	1	0	1	0	4	1	3	1	0	1	2	0	0	0	1	4	1	2	2	0	0	0	0	0	1
0	2	1	2	1	1	0	0	0	0	1	0	0	2	2	2	1	0	0	1	4	3	2	1	0	0	2	1	0	2	1	1	2	0	1	1	1	3	3	1	0	4	0	2	2	1	2	1	0	1
1	3	4	1	2	0	2	0	2	0	3	0	0	1	0	2	3	0	2	0	1	1	0	1	0	0	0	0	1	0	0	3	1	2	2	1	1	0	1	1	1	4	0	0	1	1	1	0	1	1
0	2	0	2	4	0	1	1	1	0	2	2	2	5	1	1	1	3	1	1	2	1	3	0	3	1	2	2	1	2	1	1	1	0	0	2	2	1	1	2	5	4	2	2	1	1	3	0	1	1
3	2	2	2	3	3	2	2	2	0	0	4	1	3	0	1	3	4	2	1	2	4	1	1	1	2	3	2	1	2	1	0	1	2	0	1	1	1	1	3	3	1	0	1	4	1	2	2	0	0
1	1	1	1	0	1	3	1	2	0	2	2	1	1	0	3	0	1	0	0	1	0	0	2	1	0	1	2	1	2	0	5	0	2	1	0	2	4	1	6	1	2	2	1	0	1	1	1	0	0
2	0	1	1	0	0	0	1	3	0	1	2	4	1	3	3	1	1	3	3	2	2	2	0	5	1	1	0	1	1	0	1	1	1	1	1	0	1	2	2	2	0	5	1	0	1	0	2	1	0
0	2	2	2	2	0	1	0	1	3	0	3	0	1	2	2	1	1	1	2	0	0	1	1	1	3	2	1	3	2	1	2	2	3	0	3	0	2	1	2	2	0	3	1	0	0	2	2	3	2
1	0	1	0	0	2	3	1	2	0	2	1	6	2	2	2	1	1	4	3	0	2	3	4	1	2	0	1	2	5	2	2	2	2	0	0	0	0	2	0	1	0	1	0	0	2	5	4	0	1
2	1	3	1	0	0	1	0	2	1	2	3	1	3	3	0	2	4	0	1	0	2	2	4	2	2	1	3	0	2	3	0	3	3	1	3	1	3	1	1	2	1	3	4	1	3	1	2	1	0
2	1	1	2	1	0	1	2	2	2	3	2	4	2	0	3	2	4	1	2	2	1	0	2	1	3	1	2	3	0	5	2	2	3	0	4	0	2	2	4	2	1	1	0	4	3	1	2	1	3
0	1	2	1	3	1	1	2	2	1	3	1	2	1	0	1	6	1	1	2	0	2	0	2	1	3	0	1	4	3	2	3	3	1	0	4	0	4	2	3	1	3	2	4	1	2	3	1	2	1
1	2	0	2	2	6	2	0	0	0	2	0	4	3	1	3	3	2	0	1	1	1	1	3	1	1	0	1	1	2	1	3	2	2	0	1	2	0	0	1	0	2	2	1	0	3	2	1	1	1
0	1	0	1	2	3	4	2	1	1	1	2	2	2	2	3	4	1	2	1	2	2	2	1	1	4	1	2	3	3	1	2	4	3	1	3	1	0	3	3	1	4	0	2	0	0	2	0	1	2
1	1	5	1	1	0	4	1	0	0	3	1	0	2	2	3	4	2	2	1	1	4	2	3	2	2	2	1	2	4	4	4	0	1	2	2	0	3	1	1	4	4	1	4	2	1	1	2	2	2
0	1	1	1	7	0	0	0	4	1	3	1	2	4	2	0	3	3	1	1	0	2	1	4	3	4	2	4	1	5	3	3	1	1	3	0	0	2	6	3	3	4	2	5	2	3	4	5	2	6
2	0	3	0	1	1	1	2	3	0	2	1	2	2	1	2	1	4	1	3	1	1	1	2	0	3	2	3	4	1	1	1	4	3	0	0	2	1	0	1	5	2	4	3	4	3	1	1	2	5
2	1	5	1	0	3	4	2	2	2	1	3	0	2	2	3	1	6	4	1	3	2	3	2	4	1	2	1	2	0	3	3	4	2	0	6	3	1	2	4	3	0	2	2	4	1	3	2	1	3
3	0	4	4	2	2	2	2	2	0	3	2	0	0	2	4	4	2	3	1	3	2	1	2	2	4	4	5	3	5	1	4	4	4	3	1	3	3	5	2	5	3	4	2	1	6	3	1	4	1
4	1	2	0	0	1	0	2	3	1	1	2	3	4	5	2	3	2	0	5	0	4	1	5	5	3	3	1	4	6	4	3	5	0	3	2	6	3	0	0	3	2	4	2	1	2	2	2	3	3
1	2	3	4	2	2	3	3	3	0	0	5	2	1	3	2	6	0	2	2	3	3	3	3	1	3	4	1	3	3	4	2	2	4	2	0	2	4	4	2	2	5	4	3	1	2	2	0	0	3
2	1	4	4	0	3	4	4	4	4	1	2	1	2	4	3	3	2	0	5	1	6	3	1	0	2	2	2	4	2	2	4	2	2	3	4	2	6	0	5	1	0	4	3	3	2	1	1	4	2
1	1	1	0	2	2	1	2	1	2	5	3	2	4	2	1	5	1	4	3	6	3	4	1	3	3	4	6	5	2	2	2	6	1	3	3	4	4	3	2	4	3	3	2	4	5	2	7	0	3
0	0	0	2	1	4	1	2	1	4	2	4	2	3	3	3	2	2	3	2	5	8	8	7	1	3	1	3	3	4	2	5	3	3	3	2	1	5	3	4	2	1	4	7	3	3	5	2	3	3
3	1	2	3	5	2	3	4	7	4	1	1	6	4	4	4	4	1	5	0	3	2	3	3	5	4	5	3	3	5	5	2	2	8	4	5	1	3	1	4	5	3	3	1	4	7	4	4	4	2
5	0	1	1	2	1	4	0	3	3	3	3	1	2	4	3	4	4	6	4	3	5	1	7	7	3	10	3	6	4	4	6	4	4	6	5	4	2	3	5	1	5	3	2	6	6	5	5	4	1
3	3	1	4	3	5	2	1	1	3	5	1	4	1	4	4	3	3	3	2	4	7	2	2	5	4	8	5	5	7	4	3	2	1	0	1	5	0	8	2	8	3	6	5	10	4	3	4	0	3
3	3	1	4	3	2	1	5	8	3	1	4	6	1	6	8	2	6	3	1	3	4	2	6	6	6	5	5	3	5	7	3	4	12	4	6	7	1	2	6	8	4	11	7	2	7	6	2	4	7
4	1	0	1	2	1	4	2	4	3	4	7	2	3	2	0	2	1	6	6	3	2	3	6	8	7	8	1	4	1	5	2	6	3	4	4	5	3	6	4	4	4	12	4	8	3	4	8	4	2
3	4	6	4	3	3	2	2	2	4	1	6	5	1	3	3	8	5	0	9	4	6	6	8	6	6	2	5	4	4	6	4	5	4	6	8	7	7	5	1	8	9	4	4	6	6	4	6	5	6
4	3	4	6	3	4	2	3	3	2	1	3	8	8	1	3	3	5	5	5	4	3	2	7	4	5	8	5	5	4	8	2	5	4	5	7	5	3	6	3	4	3	8	7	7	10	5	7	4	8
5	2	5	2	3	6	7	3	8	10	3	4	5	4	4	7	8	4	10	7	3	7	9	5	3	7	3	2	10	7	8	4	4	5	5	6	7	5	6	2	2	5	4	5	4	6	5	2	4	11
3	4	2	3	3	4	4	6	2	8	1	2	6	6	5	8	8	6	4	6	2	4	4	3	3	8	8	6	9	6	4	8	7	6	5	5	6	10	7	5	11	4	8	10	5	11	6	3	4	3
4	4	6	2	2	5	1	6	5	3	4	5	5	3	6	5	5	4	8	6	2	2	11	8	6	3	7	7	12	5	4	6	8	7	4	7	2	9	7	6	5	5	5	9	4	7	2	6	7	4
0	7	6	7	6	5	3	4	3	2	3	4	4	3	5	7	5	5	6	11	6	4	4	8	10	5	5	7	6	6	3	10	6	10	4	3	10	5	9	10	9	8	6	7	6	8	7	11	5	4
3	2	1	3	1	3	6	4	3	11	1	9	2	9	3	13	7	7	5	8	8	9	8	9	6	8	8	4	6	2	4	7	4	9	5	5	7	4	7	8	4	3	8	12	9	2	7	9	6	11
4	4	6	4	8	3	6	4	1	2	7	3	7	7	6	7	4	6	7	5	7	4	6	11	6	10	8	8	7	6	6	13	10	6	4	9	7	7	7	14	12	8	12	12	10	8	5	4	8	8
5	5	8	4	4	4	2	5	2	4	6	5	1	5	8	15	6	3	6	9	6	8	8	9	11	9	9	4	6	8	8	9	8	13	9	6	4	12	5	7	7	12	12	7	8	11	8	9	8	9
5	5	3	4	6	6	6	4	7	5	6	2	6	4	7	6	12	3	3	9	6	4	4	10	10	10	10	7	12	7	8	10	16	10	5	10	8	12	8	13	6	10	9	11	7	9	14	6	4	13
7	6	3	5	12	4	8	7	5	8	7	7	7	5	5	8	4	11	8	5	11	9	6	6	11	8	6	8	8	10	8	10	9	14	4	8	15	4	6	8	10	10	13	7	11	10	15	11	8	9
5	3	4	4	5	6	7	5	8	7	10	6	2	5	6	7	8	7	7	7	7	7	7	14	8	18	9	9	14	10	8	12	7	8	8	9	11	13	11	14	16	9	8	10	10	10	7	10	14	16
4	6	11	2	7	9	6	7	4	7	9	8	12	1	8	5	10	12	7	7	7	7	10	5	12	7	14	7	10	11	12	10	9	2	13	10	8	13	14	13	9	16	12	15	12	7	9	14	16	2
4	3	3	7	4	9	6	7	6	11	7	13	10	3	12	6	16	7	11	11	7	12	11	10	11	14	8	14	13	9	14	11	13	15	15	17	22	12	17	7	10	16	9	23	10	7	10	9	8	13
5	6	1	5	9	5	6	4	7	3	14	7	8	11	9	9	7	8	9	10	11	8	12	17	8	11	12	11	10	14	20	8	6	14	11	10	13	17	12	9	18	14	21	13	11	18	17	13	14	11
4	3	5	6	9	5	4	3	5	9	9	9	9	10	13	8	15	9	14	7	11	4	10	12	14	14	10	12	10	16	13	16	15	10	16	15	11	15	15	12	11	9	14	15	13	20	16	16	7	18
5	8	3	6	5	5	4	10	10	10	6	11	8	11	9	9	16	15	13	13	8	13	18	15	15	15	6	20	14	16	11	26	15	13	16	13	11	11	13	16	13	20	11	16	20	17	23	12	19	18
3	11	6	9	3	7	6	11	5	7	15	13	6	14	11	8	14	8	9	14	20	14	13	18	18	20	13	13	15	18	18	15	21	16	20	14	19	11	14	15	21	22	14	28	20	12	13	16	18	15
4	7	6	6	11	6	8	8	8	15	5	9	9	16	7	7	12	7	13	15	17	8	14	18	17	6	21	18	24	20	17	6	21	22	14	26	22	25	10	27	27	22	15	27	23	19	19	15	21	16
5	7	3	4	10	11	9	10	10	8	10	12	9	10	5	10	11	11	12	12	10	8	23	17	24	22	29	13	12	10	18	22	19	22	34	13	30	15	24	16	25	20	22	14	22	21	23	30	17	19
6	5	10	11	10	15	8	13	10	11	7	22	6	11	10	18	18	13	11	10	15	19	13	26	20	18	21	18	13	22	20	23	24	29	25	28	28	29	13	29	13	23	28	19	20	23	26	13	19	20
10	8	6	5	6	8	14	9	18	9	15	11	12	9	11	20	11	9	16	21	16	25	19	14	15	21	31	25	20	24	14	24	19	28	26	23	28	28	25	23	21	25	23	17	33	30	27	23	14	16
10	7	8	5	11	10	4	7	21	9	21	18	16	13	17	14	20	13	10	12	14	15	14	20	25	21	18	23	29	22	20	28	27	14	28	25	26	26	31	30	17	29	22	23	19	27	30	28	16	22
7	4	4	11	9	11	7	11	12	5	21	6	13	16	18	26	21	11	24	20	13	17	25	13	15	25	26	24	21	19	35	26	37	30	23	27	28	31	29	33	34	26	34	38	39	35	24	23	42	26
7	13	10	15	15	11	12	11	5	16	20	6	25	16	25	11	17	19	22	30	23	24	23	34	29	21	29	29	31	26	35	31	29	33	36	40	34	32	33	36	32	33	27	27	39	28	29	29	20	51
5	7	12	15	10	10	9	6	16	17	14	14	17	23	22	29	11	20	23	17	26	23	25	22	24	34	45	30	34	33	37	29	33	30	35	26	22	42	43	51	37	39	39	28	29	32	45	46	27	32
6	7	6	7	7	16	14	16	13	12	10	13	14	21	19	18	20	24	28	26	36	23	31	34	35	34	33	34	39	45	41	34	36	45	44	38	17	33	32	45	30	43	42	43	42	34	43	31	25	25
6	3	12	11	15	8	13	11	17	12	19	18	20	21	13	28	23	20	19	23	25	37	43	31	26	45	49	40	43	35	42	39	31	50	40	43	32	28	41	38	59	41	52	34	41	44	26	32	28	34
17	12	7	9	14	15	18	16	9	14	16	21	24	29	25	27	24	31	25	32	28	30	45	35	36	44	40	39	43	42	40	54	34	50	47	58	51	33	43	45	39	44	48	46	46	34	45	47	34	46
6	15	13	19	17	17	12	17	19	11	16	15	18	19	23	24	30	22	29	29	23	43	36	46	34	37	38	47	49	42	51	50	56	57	37	41	43	52	47	44	51	47	50	42	61	54	49	47	47	50
14	12	4	16	15	13	12	14	19	15	21	24	14	23	24	23	46	32	34	28	46	30	37	42	40	49	60	49	47	45	50	52	66	42	56	51	51	52	41	60	61	59	54	51	52	50	65	49	36	45
12	10	14	14	10	12	8	17	22	30	22	19	22	21	32	19	28	36	24	38	48	34	40	31	46	42	51	58	59	58	51	50	48	45	59	61	68	67	63	55	67	65	61	61	55	61	46	62	71	52
10	11	11	15	12	17	18	29	21	22	18	25	35	32	29	33	23	36	37	38	55	42	41	36	45	50	42	57	54	51	54	56	49	63	60	58	60	58	54	64	58	49	56	55	54	55	53	65	55	59
11	10	9	14	25	23	24	18	21	18	30	32	25	30	38	35	33	30	36	40	44	48	40	54	47	51	51	56	51	48	60	57	71	69	57	56	71	70	57	52	82	77	75	87	51	68	53	64	52	51
15	6	11	14	18	15	22	21	22	17	23	19	24	43	32	42	43	44	36	37	45	54	48	51	64	55	61	49	61	50	58	75	74	71	62	82	72	78	58	64	76	65	79	77	65	70	87	85	58	55
11	11	19	14	18	20	15	18	26	20	19	29	36	35	23	31	43	37	50	51	45	43	58	51	53	46	58	90	51	59	56	59	79	89	83	74	78	68	81	68	77	78	61	70	69	67	74	65	49	63
16	14	15	18	16	25	19	30	24	20	28	39	42	32	31	38	41	38	38	48	48	48	51	66	48	63	79	68	83	68	58	74	70	64	94	69	87	78	72	74	69	77	68	88	77	65	73	68	67	64
10	9	12	17	19	16	24	20	38	18	37	34	32	32	44	36	49	50	49	50	57	69	76	65	71	67	71	71	92	78	67	77	90	79	89	66	85	67	75	90	89	85	83	81	76	94	84	72	74	72
17	10	17	18	15	16	24	25	28	26	29	41	33	38	50	50	38	48	50	53	47	53	70	74	67	60	66	91	101	86	76	84	74	95	63	98	76	96	111	104	110	71	85	84	84	82	81	85	77	77
12	14	15	20	14	29	26	29	30	32	36	21	34	41	46	45	56	50	53	56	59	58	61	61	74	65	88	74	96	67	83	77	64	84	73	83	84	99	97	110	92	96	94	97	84	84	73	75	91	75
11	12	20	20	14	23	18	32	27	34	37	40	32	38	40	62	56	53	77	54	83	63	79	63	72	76	80	91	72	83	99	88	78	87	114	80	84	121	114	115	99	95	97	85	71	82	94	99	98	104
18	27	13	20	27	18	23	25	27	41	44	42	37	53	34	60	47	62	57	52	70	57	73	89	97	68	76	87	77	86	99	97	87	85	78	96	125	114	111	97	110	92	98	105	108	86	90	112	104	75
13	21	21	32	18	23	33	31	41	28	41	45	40	48	50	42	59	67	70	64	61	77	74	89	72	85	74	98	92	109	86	99	119	97	101	81	110	97	117	91	96	102	105	105	101	121	95	93	91	95
19	15	17	24	14	42	22	43	37	41	43	50	41	49	58	58	77	47	70	83	67	86	94	89	79	84	94	87	96	74	73	90	93	98	112	114	109	99	118	119	94	100	109	101	116	112	94	115	95	80
19	15	20	17	23	30	27	31	45	35	47	48	44	55	49	54	61	63	62	76	75	77	80	79	89	93	89	73	109	100	104	105	105	102	106	106	111	112	121	110	96	103	108	113	101	102	109	110	97	94
21	24	21	37	13	32	38	40	41	36	43	47	66	58	66	44	46	64	81	70	101	76	70	80	97	92	108	111	82	118	99	103	102	104	122	114	105	121	120	127	117	100	106	117	124	105	105	98	112	88
28	18	24	41	34	36	32	34	26	44	34	45	45	42	53	69	67	70	86	80	89	70	88	100	84	113	96	98	97	102	116	111	87	126	109	112	111	122	135	92	102	92	134	132	105	120	97	109	111	105
21	24	19	32	24	40	35	34	52	46	48	41	62	50	56	66	83	69	81	78	83	92	93	103	102	83	137	101	98	104	108	123	109	105	106	131	124	114	108	93	116	112	117	118	126	104	119	102	109	101
22	17	26	25	26	34	31	40	41	42	48	50	55	47	55	62	44	53	83	69	97	85	87	91	107	88	116	118	99	125	108	103	119	93	109	114	103	106	128	113	121	143	110	117	119	142	117	96	111	103
21	17	28	29	29	32	31	33	50	42	37	52	60	66	82	67	79	81	99	85	105	72	108	90	114	108	101	121	106	93	111	111	118	105	123	126	101	110	141	125	141	121	107	127	127	133	117	95	120	100
28	16	26	37	29	36	30	46	49	46	48	60	53	66	79	79	67	67	79	90	80	85	99	83	111	86	90	97	103	76	89	104	97	101	126	93	122	107	124	108	109	128	123	105	132	107	133	125	136	138
25	15	23	28	27	36	47	40	51	39	53	68	60	59	59	71	71	73	83	85	75	104	90	114	91	89	110	118	100	95	109	86	83	99	98	112	97	116	121	112	120	110	115	131	121	118	87	113	124	109
33	20	28	40	24	33	39	43	36	52	43	48	63	60	61	63	85	90	79	83	101	95	93	115	116	117	122	121	100	95	88	93	84	88	96	109	112	130	134	128	116	117	127	104	142	106	105	122	102	110
20	11	27	26	34	28	27	45	45	54	49	54	64	71	58	70	76	80	79	80	75	106	107	92	110	118	113	96	96	104	79	92	75	94	101	90	103	111	108	114	125	115	131	126	121	115	105	117	115	112
21	26	31	23	30	30	23	47	33	48	38	45	70	53	58	86	74	74	95	90	86	83	97	100	108	113	118	96	93	97	92	104	84	72	94	73	110	119	128	113	136	117	99	106	106	138	105	113	124	97
22	24	30	28	40	31	40	43	40	53	44	74	62	58	66	71	73	73	87	87	88	94	90	101	104	119	115	116	103	94	91	85	73	73	96	101	115	96	104	110	104	118	115	125	113	120	110	113	120	110
24	15	17	34	25	44	31	27	46	56	50	50	60	69	64	88	96	93	81	107	77	91	106	95	101	115	111	107	79	91	84	72	76	96	100	63	96	127	118	117	109	92	92	118	115	84	108	103	95	113
19	20	35	34	31	47	42	50	36	48	43	51	55	62	66	63	76	87	76	111	89	75	121	103	111	104	98	122	103	104	105	86	74	88	101	70	120	111	120	117	125	95	85	102	107	95	97	115	88	95
17	19	29	30	27	35	37	42	58	64	47	69	68	54	86	74	82	73	70	89	90	115	107	119	101	110	115	94	130	95	87	119	107	88	89	95	126	119	109	100	103	103	92	85	77	90	95	91	101	112
25	22	26	35	49	46	37	40	52	45	59	68	69	64	67	74	95	76	89	95	97	100	110	116	111	98	133	103	100	85	111	100	92	98	107	101	112	121	109	106	100	77	105	107	62	88	97	86	88	110
18	22	24	31	23	27	46	44	57	47	57	49	61	68	67	89	88	65	90	68	97	103	100	101	107	96	96	95	104	99	124	83	91	115	104	110	119	108	95	104	88	96	114	91	78	86	73	99	100	120
24	19	26	25	23	35	30	41	46	45	49	58	54	53	82	81	73	80	92	87	73	122	91	101	102	88	97	117	114	119	121	96	130	115	111	103	125	131	108	130	107	103	78	104	80	93	78	120	105	87
18	26	23	23	29	37	34	34	41	44	46	68	42	67	58	65	68	58	99	82	87	107	90	121	101	124	109	111	104	109	111	127	108	124	121	102	122	111	103	97	132	114	113	103	74	82	76	95	99	107
11	25	27	34	30	36	35	48	37	41	36	51	58	59	48	73	75	85	104	76	85	105	85	100	115	110	109	109	95	106	91	118	111	108	106	111	107	109	128	100	96	107	94	97	74	80	91	89	87	92
25	30	16	22	31	41	50	36	31	44	49	46	42	56	79	68	64	78	94	98	79	98	105	90	101	124	82	119	130	126	109	127	119	112	103	134	132	125	118	132	125	103	91	112	90	84	107	84	103	111
22	26	24	21	30	42	44	36	27	68	55	45	36	61	55	62	64	67	78	63	87	99	91	105	102	110	107	118	119	101	103	126	121	119	124	124	115	133	114	109	149	113	118	105	102	109	117	106	87	108
21	17	24	30	26	31	36	38	42	48	52	52	40	61	55	65	77	69	66	70	89	93	104	101	93	96	103	118	110	111	112	109	117	131	104	138	105	132	118	110	117	126	93	88	109	101	109	106	116	102
22	20	32	25	33	33	39	34	39	36	42	55	56	63	55	66	66	71	91	85	87	95	112	89	97	100	102	107	102	109	120	136	109	106	113	139	121	137	131	114	92	105	103	108	103	112	128	114	101	90
23	18	19	25	22	35	21	36	37	36	38	46	58	57	71	85	64	88	84	75	85	100	101	83	104	97	106	104	100	105	118	125	102	115	109	116	136	102	117	137	122	111	119	103	108	112	118	96	91	109
14	28	17	29	27	44	35	36	48	55	35	54	49	54	47	67	62	47	50	80	84	82	84	72	101	97	101	104	117	107	97	126	113	117	131	134	106	103	108	94	124	111	107	132	110	113	104	115	95	105
26	31	19	30	37	28	22	27	33	38	40	53	39	59	56	68	69	57	69	65	85	83	75	102	81	113	94	133	110	104	125	107	106	105	107	113	111	112	113	118	115	120	85	125	114	120	115	104	95	100
16	15	26	26	20	28	22	29	34	51	28	36	54	59	55	71	51	84	73	73	79	67	96	86	93	66	93	102	90	79	102	122	111	103	116	117	103	106	118	101	99	119	110	107	112	119	94	103	117	92
21	12	20	20	26	22	36	32	39	31	30	38	54	45	61	54	65	61	85	64	75	69	77	78	67	97	84	109	96	93	109	95	91	107	99	90	117	90	104	105	95	111	97	91	102	98	96	120	88	100
17	18	20	29	19	34	35	45	45	42	43	42	25	49	49	61	55	54	72	57	63	77	82	75	82	85	70	76	95	98	94	110	92	102	100	111	108	101	101	103	115	118	108	103	106	95	99	95	73	93
15	24	25	19	24	22	34	31	26	42	47	37	34	46	63	41	60	68	58	75	65	76	67	104	81	76	87	83	81	85	85	116	72	94	95	112	85	119	105	89	108	97	92	82	107	83	102	86	79	78
16	18	19	35	20	23	21	27	21	34	34	36	43	47	42	40	50	66	66	51	68	91	64	76	70	68	86	75	104	82	98	85	86	86	109	97	95	86	105	105	105	95	94	84	90	95	92	84	95	90
17	25	20	18	16	27	15	26	23	30	40	34	44	34	33	40	47	56	63	51	57	75	72	69	80	69	80	63	94	103	79	108	87	79	97	99	109	95	91	101	83	113	83	92	101	108	91	84	87	78
13	14	17	33	15	18	19	37	28	31	22	39	39	35	50	67	56	48	55	49	69	61	58	73	71	69	78	74	66	64	87	74	88	73	96	93	102	104	90	92	81	96	74	84	85	90	82	85	97	83
23	16	20	21	17	27	28	38	27	37	30	32	35	48	42	38	35	49	50	46	49	56	74	67	60	63	73	73	70	74	60	76	59	84	90	94	92	83	87	92	77	80	86	77	91	83	72	79	74	82
10	10	14	13	11	22	31	23	16	20	33	31	36	36	29	30	39	39	47	38	42	59	49	52	53	63	66	70	82	52	77	67	75	69	72	78	101	92	74	85	75	86	80	86	84	61	72	69	66	79
14	21	20	19	11	24	27	28	25	33	27	31	31	35	33	51	40	40	40	51	49	55	60	79	57	60	61	61	65	80	69	66	89	76	72	78	87	73	75	72	70	69	76	74	71	67	61	85	85	80
19	14	13	11	18	15	18	20	12	26	28	28	34	31	41	28	41	38	36	46	49	43	47	70	49	55	46	54	56	57	73	68	66	66	74	88	79	74	73	64	67	72	50	69	74	76	69	66	59	60
14	17	10	18	19	15	12	23	23	26	19	25	24	26	33	35	36	33	33	40	38	47	48	53	53	42	48	56	55	42	54	73	55	57	70	61	61	79	61	81	70	58	49	70	49	58	79	57	65	56
10	11	15	14	22	18	20	22	18	19	38	23	32	32	35	30	32	32	32	42	43	42	34	43	61	70	44	36	49	60	68	48	58	53	76	62	62	67	75	51	60	68	59	65	57	62	70	62	54	61
13	15	9	17	8	12	18	21	15	24	26	18	40	31	47	34	40	38	29	45	47	32	41	38	51	52	58	46	53	51	46	47	58	77	60	52	54	58	66	62	61	49	70	62	64	46	60	59	45	35
17	14	15	10	16	11	17	14	19	16	16	30	22	23	21	22	41	26	31	31	37	25	37	34	37	45	44	48	53	41	50	45	52	55	51	50	57	59	56	50	51	53	57	50	47	48	38	43	55	45
13	15	16	9	14	10	12	14	24	17	24	21	22	26	30	28	35	22	37	33	25	38	27	44	30	45	43	45	43	40	54	50	50	35	46	52	50	54	47	48	39	48	41	36	52	49	40	47	52	41
5	15	12	13	11	12	15	14	16	17	26	18	23	20	28	32	40	26	28	31	36	46	36	29	40	43	40	44	49	43	42	47	47	43	48	54	50	59	47	55	47	58	57	42	42	36	40	47	42	29
14	14	14	14	17	14	20	15	21	14	17	22	18	26	22	16	25	17	28	28	21	30	23	37	33	31	41	35	31	38	46	48	47	30	53	42	31	36	41	43	41	33	43	36	34	38	39	45	35	38
11	12	21	14	14	11	16	14	13	22	19	24	25	16	23	18	18	28	28	30	30	37	31	40	31	24	28	40	42	40	32	33	40	47	41	46	51	44	51	33	36	41	45	35	36	48	39	36	34	40
11	10	11	10	15	9	13	22	16	15	21	19	22	22	20	24	34	25	21	24	25	33	20	28	24	30	32	34	32	44	40	31	39	45	35	32	35	43	38	50	39	43	35	36	33	32	27	21	29	35
15	10	16	14	15	20	17	19	17	17	12	15	19	16	25	21	15	25	21	14	21	17	24	26	21	28	35	31	29	23	29	39	42	29	37	35	30	23	36	35	32	25	28	33	25	27	30	40	29	33
15	10	7	10	15	16	15	14	15	19	16	21	18	14	7	15	19	20	17	26	23	22	26	20	17	19	29	23	19	41	45	43	36	36	35	33	32	20	24	30	30	39	38	29	33	26	25	33	40	27
6	10	11	11	13	19	11	12	18	11	18	21	23	9	17	15	25	17	17	24	21	16	20	15	27	17	27	31	29	38	26	32	19	27	28	28	26	38	22	28	30	21	33	24	37	24	37	29	23	25
13	12	8	11	10	12	11	11	16	11	6	12	17	15	14	17	21	11	27	16	18	24	18	22	23	14	25	22	27	35	22	28	33	24	34	32	33	38	22	17	23	22	35	30	22	25	25	25	26	23
4	7	18	11	12	8	22	7	24	13	12	18	15	20	12	18	10	14	19	19	19	24	15	13	19	18	24	23	19	24	29	25	26	34	29	28	35	21	25	28	25	29	25	23	22	24	20	24	24	22
10	9	6	14	15	12	10	15	10	16	11	11	14	15	19	15	16	16	14	21	10	15	24	19	19	15	25	16	22	19	14	17	20	20	27	24	31	26	17	25	36	32	25	19	18	24	25	30	18	15
12	9	9	5	4	23	14	16	9	16	13	7	12	13	23	12	13	14	18	20	18	13	24	20	16	10	17	21	18	20	26	17	18	18	24	18	9	24	16	20	20	16	20	27	31	25	18	20	18	17
7	11	14	5	12	6	11	12	13	7	8	6	10	11	14	15	14	13	15	14	17	16	19	13	9	19	17	14	17	22	26	26	18	23	16	14	14	27	12	16	15	18	21	29	28	22	22	16	16	26
6	9	11	9	9	7	10	6	11	17	12	14	12	12	7	12	11	11	14	13	17	11	11	16	23	13	20	21	18	18	10	22	14	24	17	18	20	24	15	23	14	9	19	19	17	17	16	15	16	14
5	10	12	11	9	5	11	15	13	13	17	14	13	9	14	12	10	7	17	17	16	8	13	15	18	15	16	14	19	15	22	11	12	18	17	11	10	18	21	12	13	23	19	16	10	14	13	14	18	11
5	7	7	3	10	10	10	8	3	12	13	9	11	15	10	8	12	16	12	10	13	13	12	15	6	8	19	10	19	17	16	7	14	17	22	15	18	11	18	15	22	18	12	11	15	10	12	12	16	10
5	11	9	8	10	4	11	7	11	6	15	10	12	8	9	11	12	12	11	9	9	10	12	11	7	11	17	14	8	17	15	12	15	8	19	10	16	14	11	21	25	14	16	16	17	10	11	11	17	12
8	4	6	6	9	11	10	13	6	14	8	9	10	14	16	12	7	13	5	9	12	15	14	16	13	13	17	7	12	19	13	15	15	15	14	19	11	15	17	4	12	10	17	19	16	5	10	10	8	12
11	7	9	12	4	4	11	5	10	11	7	12	9	13	13	8	12	7	11	12	15	7	14	14	11	21	11	10	13	12	11	16	12	11	16	13	11	11	13	13	16	15	8	12	14	14	10	17	18	14
4	12	6	7	11	8	7	13	7	7	10	10	3	9	13	14	7	11	13	14	9	10	12	7	16	10	10	16	10	9	13	6	10	19	16	11	18	10	7	7	14	6	17	11	9	13	13	16	14	12
5	7	5	15	8	6	10	7	9	12	10	5	15	12	8	10	10	10	12	16	12	8	9	9	14	9	12	11	17	13	7	10	11	16	12	7	16	8	6	13	18	14	7	11	8	8	12	16	8	13
7	9	8	5	4	7	3	8	10	9	6	6	21	12	9	8	6	12	10	7	11	14	11	9	14	13	13	9	14	12	10	14	8	11	13	15	15	6	11	11	13	13	12	12	13	12	14	7	11	10
3	6	5	7	5	4	7	8	9	9	10	13	3	7	4	7	7	9	10	6	11	7	9	11	9	10	12	8	10	8	9	13	9	14	8	15	8	9	9	10	12	8	7	13	13	9	12	9	9	20
5	6	2	6	3	7	9	9	9	10	11	7	2	2	12	8	7	6	4	12	11	16	9	14	12	20	9	11	7	5	4	9	10	13	5	16	13	9	17	12	8	10	5	9	7	9	6	5	8	11
4	5	11	5	9	8	6	5	7	3	12	3	5	9	7	7	3	5	7	5	7	13	12	12	8	9	7	6	17	14	9	11	13	13	7	6	12	8	10	10	9	9	7	6	11	12	9	11	7	9
7	6	5	4	4	2	3	8	7	5	8	4	9	17	7	4	6	12	9	8	10	8	6	7	13	8	7	4	7	11	13	16	10	11	7	8	4	8	8	11	10	10	12	13	6	5	11	11	9	11
6	6	3	4	9	3	2	7	5	2	5	4	9	6	6	2	7	8	11	6	5	7	9	5	5	12	10	7	7	9	10	10	9	4	7	3	8	13	9	15	8	9	12	9	1	12	9	6	4	7
5	4	2	2	5	4	0	4	10	8	1	6	4	5	8	4	10	4	9	12	8	8	4	3	5	7	5	4	3	13	5	5	10	5	10	6	4	8	6	5	6	6	9	6	7	13	13	7	12	10
3	4	1	3	1	2	3	3	6	3	5	1	5	5	5	7	4	12	9	7	10	11	8	2	4	4	8	6	4	10	5	9	1	4	6	11	5	11	6	6	7	5	5	7	12	4	8	2	12	3
1	2	7	4	2	0	2	3	6	7	1	6	7	5	3	2	10	5	4	7	4	5	5	13	6	5	5	10	10	9	6	6	11	4	7	8	5	5	6	12	7	3	8	9	6	6	5	2	6	4
4	3	0	2	3	7	8	3	7	2	2	6	1	3	4	9	6	8	7	5	12	12	6	8	2	7	9	7	2	6	4	3	9	8	7	8	7	9	7	4	6	8	4	5	4	3	0	5	4	5
3	2	3	2	2	4	3	0	4	4	3	4	3	2	3	2	6	4	7	8	6	5	11	4	4	4	9	2	4	7	9	6	2	1	2	2	6	10	4	4	5	8	5	5	9	8	11	1	3	5
2	0	2	1	6	3	5	6	5	3	2	6	6	4	4	10	4	5	7	5	6	6	5	2	5	8	7	5	5	5	2	4	3	7	6	3	10	8	4	7	5	5	3	5	6	5	6	8	6	4
3	3	2	4	4	2	4	1	4	5	4	2	8	4	4	5	4	5	4	4	3	2	3	6	9	8	6	5	10	5	6	4	6	5	5	6	7	0	7	6	5	7	11	6	6	3	4	4	6	5
2	1	3	1	1	5	4	1	5	3	6	4	4	2	2	5	3	3	7	4	3	3	8	5	0	3	4	3	4	7	7	7	4	4	2	1	3	6	6	3	3	6	9	2	7	4	7	4	2	10
2	0	3	3	2	2	5	2	4	2	3	4	0	4	3	2	3	6	3	1	5	7	3	6	3	4	3	7	5	6	4	5	4	6	5	5	2	3	7	7	3	6	2	6	3	2	0	3	2	3
1	0	1	1	1	2	0	1	1	2	3	1	3	3	5	4	3	3	3	2	9	3	2	0	9	4	3	5	10	4	5	7	5	6	2	3	4	2	6	3	6	1	3	4	7	7	5	2	3	4
0	2	1	2	0	1	1	2	1	4	2	2	1	1	1	3	4	6	0	5	4	4	1	2	3	2	4	5	1	8	6	6	2	3	2	4	5	3	7	8	4	2	5	4	7	2	7	4	2	5
1	1	1	4	0	0	3	2	3	1	1	2	1	2	0	3	6	0	1	2	0	4	5	3	2	0	11	8	3	2	3	3	5	4	11	9	3	3	3	4	1	4	3	2	5	4	4	3	5	4
1	0	1	2	3	0	2	2	1	0	2	2	2	2	3	4	1	5	3	1	3	1	1	4	1	5	3	5	2	3	5	5	5	2	4	4	6	5	4	4	7	6	2	2	5	2	4	7	3	2
0	1	0	3	1	1	2	2	4	3	3	1	2	2	2	1	5	2	2	2	3	3	3	9	4	2	4	3	2	2	2	4	5	3	3	5	1	3	1	4	6	0	4	0	3	2	2	3	1	2
4	0	0	0	1	1	0	1	0	4	3	0	3	3	4	2	0	1	2	2	5	3	1	4	1	1	2	2	5	1	3	3	3	2	1	2	2	4	7	3	4	3	5	1	5	2	1	2	2	4
1	0	1	0	0	2	2	0	0	0	1	3	3	0	0	0	5	3	2	1	1	4	2	1	3	2	1	4	1	3	3	4	1	2	3	2	3	1	7	2	2	6	4	5	4	2	5	3	1	0
1	3	2	1	0	0	0	1	2	0	1	0	2	1	0	0	0	2	0	5	1	2	1	4	2	3	2	3	3	3	1	1	5	3	3	2	4	2	1	2	2	3	2	1	1	0	1	3	2	5
0	2	1	0	1	1	0	2	0	1	2	0	0	1	2	0	2	0	1	1	0	1	1	4	0	0	4	0	2	4	1	1	2	2	3	3	0	2	2	2	3	4	1	1	3	2	2	3	1	2
1	1	2	0	2	1	0	0	2	1	1	2	2	0	2	1	0	0	1	3	1	2	2	1	2	1	4	3	1	1	0	2	0	0	4	3	2	0	2	0	2	3	0	1	5	1	2	1	2	2
0	2	1	0	3	3	0	0	0	5	2	2	2	2	0	0	1	1	1	1	0	0	4	3	0	0	1	1	2	0	1	0	2	3	0	1	1	3	1	2	0	1	1	1	0	1	2	2	1	0
1	0	1	1	1	0	1	0	2	2	2	0	0	1	2	0	0	0	2	0	0	3	1	2	0	1	2	3	3	0	2	1	2	0	0	3	0	5	1	1	1	2	3	3	5	4	1	1	0	1
2	0	2	2	1	1	1	1	0	1	2	2	1	2	0	0	1	0	1	1	2	2	1	1	1	5	2	1	2	2	2	3	1	2	0	0	1	1	1	2	1	1	1	1	0	1	1	2	1	1
0	0	0	0	0	0	1	0	1	0	3	3	2	0	1	0	1	0	0	1	1	1	2	0	2	0	3	2	1	1	1	1	1	4	3	2	1	2	2	2	2	0	4	0	1	3	3	1	0	6
0	0	1	1	1	0	0	0	2	0	1	1	1	1	0	1	0	0	1	1	1	2	1	1	0	0	1	1	0	0	1	1	0	0	1	0	3	2	1	2	2	1	0	1	3	1	3	0	0	1
0	2	0	0	3	0	1	1	1	0	0	0	0	3	1	0	0	2	1	0	0	0	0	0	3	0	1	0	0	1	1	1	0	1	2	1	1	0	1	2	0	3	1	0	0	1	2	2	0	0
0	1	0	1	0	0	0	1	1	2	1	2	0	1	0	3	0	1	0	0	0	2	0	1	0	0	0	2	2	0	0	0	0	1	4	1	0	2	2	2	0	2	1	0	1	0	0	2	0	2
1	4	0	1	0	0	1	1	2	0	1	1	1	0	0	0	0	0	0	2	1	2	0	0	0	0	0	1	1	0	2	0	0	1	2	3	0	3	1	1	2	1	0	0	2	1	3	2	1	0
1	0	3	1	1	0	0	3	2	0	0	0	0	1	0	0	1	1	0	3	0	2	2	0	1	1	1	0	0	0	1	3	2	0	1	0	2	1	0	0	3	0	1	0	0	0	3	1	1	0
0	1	0	1	2	2	0	1	0	0	0	0	1	1	2	1	0	1	1	3	1	3	1	2	0	0	3	1	0	1	0	0	0	0	1	2	1	4	0	3	1	1	1	2	0	0	0	1	1	2
0	1	2	0	2	0	1	0	0	1	2	0	2	1	0	1	1	0	0	3	0	0	3	1	3	0	3	1	1	2	2	1	0	0	0	2	3	1	1	1	0	0	1	0	0	0	1	0	0	0
0	0	1	0	0	0	0	1	1	0	0	0	1	0	2	0	2	2	0	1	0	0	1	1	1	0	3	0	1	0	0	0	1	0	0	0	0	0	0	0	1	0	2	2	0	1	0	3	0	1
1	0	1	1	0	0	1	5	1	1	0	0	1	0	1	0	0	1	1	0	0	2	2	1	1	2	0	0	0	0	0	1	0	2	0	0	1	0	2	0	1	1	1	1	1	1	0	1	1	0
1	2	0	1	2	2	0	0	0	2	0	2	0	0	2	2	0	0	0	1	1	0	1	1	2	0	0	0	2	0	2	2	1	1	1	0	0	1	2	0	0	1	1	1	1	2	2	0	2	2
0	0	1	0	0	0	1	0	2	0	1	1	0	1	1	2	0	0	0	1	1	0	2	0	1	0	1	2	2	0	2	1	2	0	1	2	1	0	2	1	2	1	0	1	2	1	0	2	0	0
2	1	0	1	2	1	0	1	0	0	1	0	0	0	0	0	0	0	0	0	1	1	0	0	1	3	2	1	1	2	0	2	1	2	1	2	0	0	2	1	1	0	0	0	2	1	0	2	0	1
2	1	0	1	1	0	0	0	1	1	0	0	1	3	1	0	0	3	2	0	0	1	1	1	2	1	0	0	0	0	0	1	0	0	1	1	0	0	0	0	0	0	1	1	0	2	3	1	0	0
0	0	0	0	0	0	0	0	0	1	1	0	1	1	1	0	1	0	0	0	0	2	0	1	0	1	1	1	3	1	1	0	0	0	0	1	1	1	1	3	0	0	1	0	0	1	1	1	1	1
1	0	0	0	1	0	0	0	0	0	0	0	1	1	0	0	1	0	2	0	1	0	1	1	1	2	0	0	0	0	1	4	4	1	2	2	1	0	2	0	0	0	0	0	1	0	0	2	2	0
0	1	1	0	0	1	0	0	0	0	0	0	0	2	0	0	0	0	2	2	0	1	0	0	1	2	1	0	1	1	0	0	2	0	0	0	0	0	0	0	1	0	0	0	1	0	1	1	2	1
2	0	0	0	0	1	1	2	2	0	0	0	1	0	1	0	2	1	0	0	0	0	0	1	0	0	0	0	1	2	1	0	0	0	1	0	1	1	0	1	3	3	0	1	0	2	1	0	1	1
0	0	0	0	0	1	0	2	0	1	1	0	0	0	0	0	0	0	1	0	0	1	0	0	0	0	2	1	1	1	0	2	1	0	0	0	0	0	0	0	1	0	0	2	0	0	0	1	0	1
1	0	0	0	0	0	0	1	0	0	1	1	0	0	2	1	1	1	0	0	0	0	3	1	0	1	1	0	0	0	0	2	1	0	0	0	0	1	0	0	1	3	2	0	0	0	1	2	0	1
0	0	0	0	2	1	0	0	1	1	0	0	1	1	0	0	1	0	0	0	0	0	0	0	1	1	0	1	0	0	0	0	0	1	1	0	0	2	0	0	1	2	0	4	1	0	1	1	3	0
0	0	0	1	0	0	0	0	0	2	0	0	0	0	0	0	1	0	0	0	1	0	0	1	2	1	0	2	1	0	0	0	0	0	0	0	0	1	1	1	0	1	0	1	0	0	0	0	0	2
0	0	0	1	0	1	0	0	0	2	0	1	0	0	2	1	1	1	0	0	0	0	1	0	0	0	0	2	0	0	0	0	2	0	0	0	1	1	0	1	0	0	0	0	2	3	2	1	0	0
1	0	0	1	2	0	0	0	0	0	0	1	2	0	0	0	0	0	0	1	0	0	1	0	0	0	0	1	0	0	0	0	0	0	1	0	0	0	4	1	0	3	0	0	0	1	0	1	0	0
0	0	0	0	1	0	0	0	1	0	1	1	0	0	1	0	0	0	0	0	0	1	1	1	1	1	2	0	1	1	1	0	0	0	0	0	0	0	0	0	1	0	0	0	0	1	2	1	1	0
0	0	0	0	0	0	0	0	2	0	0	1	1	1	1	0	0	1	0	0	0	1	1	0	0	0	1	0	2	0	0	0	1	0	1	0	0	0	0	1	1	0	0	0	0	0	1	0	0	0
0	1	0	0	0	1	1	0	0	0	1	0	0	1	1	1	0	0	0	2	0	0	1	0	0	2	0	0	1	1	0	0	1	1	1	0	0	0	1	0	0	0	0	0	1	1	0	0	0	1
0	0	0	0	0	0	0	0	0	0	0	0	1	0	0	0	0	1	1	1	2	0	1	0	1	0	1	0	2	1	0	0	0	0	1	0	0	1	2	1	3	0	1	0	0	0	0	0	1	0
0	1	0	0	0	0	0	0	0	1	0	1	1	0	1	0	0	0	0	0	0	1	0	1	0	1	1	0	1	1	0	0	1	0	0	0	1	0	2	0	0	2	2	0	0	1	2	1	0	0
0	0	1	0	0	2	1	0	1	0	0	1	0	4	0	0	1	0	0	0	0	1	1	0	0	0	0	0	0	0	1	0	0	1	0	0	0	0	0	0	0	1	1	1	1	0	0	2	0	1
0	0	2	0	0	0	1	0	0	1	0	1	0	0	1	0	0	0	0	1	0	0	0	0	1	2	1	1	0	2	0	2	0	0	0	0	0	1	1	0	0	0	2	0	0	0	0	1	0	0
0	0	0	2	0	0	0	0	0	1	1	0	2	1	0	0	0	0	0	1	0	0	0	1	0	0	0	1	0	0	2	0	0	1	2	0	0	0	1	1	0	1	0	1	0	0	1	0	1	0
0	0	3	1	0	0	2	0	1	0	1	1	0	0	1	0	0	0	1	0	0	1	0	1	1	0	0	0	0	0	1	0	0	1	1	0	0	0	0	2	1	1	1	0	1	0	0	0	0	0
0	0	0	0	1	0	0	1	0	0	0	0	1	0	2	0	0	1	0	0	0	0	0	1	0	1	0	1	1	0	1	0	0	1	0	1	1	0	0	0	0	0	0	2	1	0	0	0	0	1
0	0	1	0	0	2	1	2	0	1	0	0	0	0	1	2	0	0	1	0	1	0	0	1	0	1	2	0	0	1	0	1	0	0	1	0	0	1	0	0	0	0	0	2	1	1	0	1	0	0
0	1	1	0	0	1	1	0	0	1	2	0	2	1	2	0	0	2	1	0	0	1	0	1	0	0	0	0	0	1	1	3	0	1	2	0	2	0	0	1	0	1	0	0	0	0	0	0	1	0
0	1	0	1	1	0	0	1	0	0	0	0	1	1	0	0	0	0	2	0	0	0	0	1	0	0	0	1	0	1	1	0	0	0	0	0	0	0	0	2	0	0	1	0	0	0	0	0	1	0
0	0	0	0	0	1	2	0	1	1	0	1	1	2	0	0	0	0	0	0	2	0	0	1	2	1	0	1	0	0	1	0	1	1	0	1	0	0	0	1	1	1	1	0	1	1	0	0	0	3
0	0	0	0	0	0	0	1	0	0	0	0	0	0	0	1	0	2	1	0	0	1	1	1	0	0	0	0	0	0	1	0	1	0	3	2	1	0	1	0	1	0	0	2	0	0	0	0	0	0
1	1	0	1	0	1	1	0	0	0	0	0	2	0	0	0	0	1	2	0	1	1	0	0	0	0	0	0	0	0	1	0	1	0	0	0	0	0	1	1	0	0	0	2	2	1	1	0	2	0
1	0	1	0	0	1	0	2	2	2	0	1	0	1	0	0	1	0	0	0	0	1	1	0	1	1	2	0	0	0	0	0	0	0	2	2	0	0	1	0	0	1	2	1	0	0	1	0	1	0
0	1	2	1	2	0	1	0	1	0	0	1	0	0	0	0	1	0	2	0	0	0	0	0	4	0	0	1	0	0	0	1	0	1	0	0	0	1	1	0	0	1	1	0	0	1	0	0	0	1
0	0	1	0	0	1	3	0	0	1	0	0	1	0	1	0	0	0	1	0	0	0	1	1	2	2	1	0	0	1	1	0	0	0	0	0	0	1	0	1	0	0	2	1	0	0	0	0	1	0
2	0	0	0	1	1	0	0	0	1	1	0	1	0	0	0	1	0	0	0	0	0	1	2	1	1	1	2	0	0	1	0	1	0	0	0	2	1	0	1	2	0	0	1	1	0	0	1	0	2
0	1	1	1	2	2	0	1	0	0	2	0	1	0	0	0	1	0	0	0	1	0	0	0	0	0	0	0	1	1	0	0	0	0	1	0	0	0	1	3	2	0	0	0	0	0	1	0	0	1
1	0	1	0	1	0	1	0	1	1	1	0	0	0	1	0	0	1	1	1	0	0	0	0	1	0	0	2	0	1	1	1	0	1	0	0	2	1	1	0	0	0	0	0	1	0	0	1	0	0
0	1	0	0	1	1	0	0	0	0	3	0	1	0	1	0	1	0	0	0	1	0	0	1	1	0	0	0	1	0	0	3	1	1	2	0	0	1	0	0	0	1	0	0	0	1	0	2	0	0
0	2	0	0	0	0	0	1	1	0	0	0	3	0	0	2	2	0	0	0	0	0	0	0	3	0	0	0	0	1	0	0	1	0	0	2	0	0	1	0	2	0	1	0	2	0	0	0	0	0
0	2	1	0	0	0	1	1	0	0	1	0	0	1	0	0	1	0	0	1	1	0	1	2	0	1	1	2	0	2	1	0	0	1	2	0	2	1	0	0	0	0	1	0	1	1	0	2	1	1
0	0	1	0	0	1	0	1	0	4	2	2	0	1	0	0	0	0	1	2	0	1	1	1	0	2	0	0	0	0	0	1	1	1	0	0	0	1	1	0	2	1	0	1	0	1	0	1	0	0
1	0	0	0	0	0	1	0	1	1	0	0	0	1	0	0	1	0	1	0	1	1	0	0	2	0	0	1	1	0	0	0	0	0	1	0	0	0	0	1	0	1	0	0	1	0	0	0	0	0
2	2	0	0	0	1	0	1	2	1	0	0	0	0	0	0	0	1	0	0	0	2	0	0	0	1	0	0	0	0	0	1	2	0	0	0	0	1	0	0	1	1	1	1	1	1	2	1	0	0
0	1	1	0	0	0	0	0	0	0	0	2	0	0	0	0	2	0	0	0	1	1	0	2	0	0	0	1	1	0	0	2	0	0	1	1	0	0	0	1	0	2	1	0	1	1	0	0	0	0
1	1	0	0	0	0	0	4	0	1	2	0	0	1	1	1	0	0	1	1	0	1	1	1	1	1	1	2	1	0	0	1	0	0	1	0	0	1	0	1	1	0	0	0	0	0	0	1	0	0
0	0	0	1	0	1	1	0	1	0	1	0	0	1	0	0	1	0	0	1	2	0	1	1	0	1	0	0	0	0	0	2	0	1	0	0	2	1	0	1	0	0	1	1	0	0	1	0	3	0
0	0	0	0	1	0	0	0	0	1	0	0	0	0	0	1	1	0	0	0	1	0	0	0	0	0	0	1	1	0	1	1	0	0	0	0	0	0	0	2	0	1	0	0	1	1	1	1	0	3
0	0	0	1	0	0	0	0	0	1	1	0	0	2	2	0	1	0	3	1	0	1	0	1	3	0	1	1	1	0	1	1	0	0	0	1	1	0	0	0	0	0	1	0	0	0	0	0	0	0
2	0	0	0	0	0	0	2	2	3	2	0	1	0	0	0	0	1	0	0	1	0	0	0	0	0	2	0	0	0	0	0	0	0	1	0	1	1	1	0	0	0	0	1	1	0	0	2	0	0
0	0	0	0	0	0	0	0	1	0	0	0	1	1	0	0	0	0	2	1	1	1	0	0	0	1	1	0	0	0	3	1	1	1	1	0	0	0	0	0	2	0	1	0	0	0	0	0	0	0
0	1	0	0	0	1	0	1	0	0	0	0	1	0	0	0	1	0	0	0	0	0	0	0	0	0	0	1	0	1	0	4	2	0	0	0	0	0	0	0	0	0	1	1	0	2	0	0	0	1
1	0	0	0	1	2	1	0	0	0	0	1	0	0	0	1	0	0	0	0	0	0	2	0	0	2	2	1	0	1	0	1	0	0	0	0	0	0	1	1	0	1	0	3	0	0	0	0	0	0
0	0	0	0	1	0	0	0	1	0	2	2	0	1	1	1	1	0	1	0	0	0	0	0	1	0	1	0	0	1	0	1	0	1	0	0	0	0	0	0	1	0	1	0	2	1	2	0	1	0
0	0	0	0	0	2	0	0	1	2	1	1	2	1	0	0	1	0	0	0	0	1	2	0	1	0	1	0	2	0	0	1	2	0	0	1	0	0	0	1	0	1	0	1	0	0	0	1	0	0
1	0	1	0	1	0	0	1	1	0	3	0	0	0	0	1	1	1	0	0	1	0	1	0	0	0	0	1	0	0	0	0	0	0	0	1	4	1	0	0	0	0	1	1	0	1	0	0	1	0
2	1	1	2	1	0	0	0	0	0	1	1	2	0	0	0	0	0	1	0	1	1	1	0	1	0	0	0	1	1	1	1	0	1	1	1	0	0	1	1	0	0	1	0	0	1	1	0	0	0
0	1	1	0	0	3	0	2	0	0	1	0	1	0	1	0	1	0	0	0	1	0	0	0	1	0	0	0	0	1	1	2	0	0	0	1	0	1	0	1	0	0	0	1	0	0	0	0	2	0
1	0	0	1	0	0	1	1	0	0	0	0	0	0	0	0	2	2	1	0	0	0	0	0	0	0	0	0	0	0	1	0	0	0	0	0	2	0	3	0	0	2	0	0	1	0	3	2	1	0
0	0	1	0	1	1	0	1	0	1	0	0	0	1	0	1	0	0	0	2	1	0	1	2	1	0	1	0	0	1	0	0	0	0	2	0	0	3	0	0	0	1	0	1	1	0	1	0	1	0
1	1	0	0	0	0	0	0	0	0	0	1	0	0	0	0	0	2	0	0	0	0	0	1	1	1	0	0	0	1	1	0	1	0	0	0	1	0	1	0	0	1	0	0	1	2	0	1	0	0
0	0	1	0	0	0	0	0	0	2	0	1	1	0	0	1	0	1	1	0	0	0	2	0	0	0	0	0	0	2	0	0	0	1	0	0	0	0	0	0	0	0	1	0	0	0	0	0	0	0
0	0	1	0	1	1	0	0	1	0	0	0	0	1	0	0	0	1	0	0	0	0	0	0	0	0	0	0	0	1	0	0	0	0	0	0	1	0	0	0	1	0	0	1	0	2	0	1	0	0
0	2	0	0	2	0	1	0	0	0	0	1	1	0	1	1	0	1	0	1	0	1	1	0	0	0	1	1	0	0	0	0	0	1	2	0	3	0	1	0	0	0	0	1	0	1	0	0	2	0
0	0	0	1	0	1	0	0	0	1	0	1	0	0	0	0	0	1	1	0	1	0	0	0	0	0	1	0	0	0	0	0	0	0	0	1	1	0	0	0	0	0	0	0	1	0	0	0	0	1
0	1	0	0	0	1	1	0	0	0	1	0	1	1	1	0	1	0	0	0	1	0	0	0	0	0	1	1	0	0	0	0	0	0	1	0	1	0	0	1	1	0	1	0	0	0	0	1	0	1
0	0	0	2	0	0	1	0	1	0	0	0	1	0	1	0	1	0	0	0	0	1	0	0	2	0	0	1	2	0	1	0	2	0	0	1	2	2	1	0	2	1	1	0	1	0	2	0	3	0
0	2	0	0	0	1	0	1	2	1	0	1	0	0	0	0	0	0	0	0	0	0	0	1	0	0	0	0	0	0	1	0	1	0	0	0	0	0	0	2	1	0	0	0	1	0	0	1	0	1
0	2	0	0	0	0	0	1	0	0	0	0	0	0	1	1	1	0	0	0	0	0	2	2	0	1	0	1	0	1	0	0	1	0	0	1	0	1	0	1	0	0	0	0	1	1	0	0	1	0
1	0	0	0	0	1	0	0	0	0	1	1	1	0	1	0	0	0	1	0	0	0	1	0	0	0	0	0	1	0	0	0	3	0	0	1	1	0	0	0	0	0	0	0	1	0	0	1	1	0
[truncated: 350 more columns]
