# Supplementary material for: Nanorods with multidimensional optical information beyond the diffraction limit
Source: Nat Commun. 2020 Nov 27;11:6047. doi: 10.1038/s41467-020-19952-x (PMC7695702; doi:10.1038/s41467-020-19952-x)
Supplement: Supplementary file 3 — Source Data [file 41467_2020_19952_MOESM3_ESM.zip › Source data/Fig. 2/d4/531511_intensity_profile_x.txt]

0
1
0
0
1
0
1
2
0
2
0
0
1
1
0
0
1
0
0
1
0
0
1
0
0
1
0
0
1
1
1
0
0
0
0
0
0
1
2
0
0
0
0
0
0
0
0
0
0
2
0
0
1
2
0
0
0
1
0
0
3
0
0
1
0
0
1
0
0
0
0
0
0
0
1
0
0
1
1
0
0
0
1
1
1
1
0
2
0
0
1
1
0
1
1
2
0
1
0
0
0
1
0
0
4
2
2
2
0
1
1
2
2
0
1
2
0
1
0
1
1
0
2
0
4
1
1
1
0
1
0
1
1
2
0
1
2
0
3
4
3
2
5
2
9
3
5
2
3
5
2
8
7
5
2
4
7
5
5
12
5
8
6
11
9
19
13
22
10
19
21
14
12
18
26
28
23
31
33
31
37
30
43
49
51
54
68
57
88
86
84
94
99
97
116
123
86
124
144
142
133
141
136
141
182
153
134
161
114
131
144
139
129
139
129
120
141
113
134
149
136
173
140
122
148
124
120
109
109
114
119
110
94
103
95
80
87
69
66
69
45
52
49
41
46
46
29
26
21
27
16
30
14
13
21
12
21
11
10
14
7
4
8
4
6
2
9
8
6
6
5
6
10
4
6
6
7
2
4
4
3
3
4
6
2
5
2
5
1
2
0
0
3
1
2
1
0
1
1
0
3
1
0
3
0
0
0
1
1
1
0
0
0
0
1
0
0
1
0
1
1
1
1
1
0
1
0
0
0
0
2
0
0
1
1
0
1
1
0
0
3
1
0
0
0
0
1
1
0
1
0
0
0
1
0
0
0
1
1
0
0
0
0
0
0
0
0
0
0
1
0
0
0
2
1
0
1
0
0
1
0
0
0
1
0
1
0
1
0
0
0
0
0
0
1
0
0
1
2
0
