# Supplementary material for: Nanorods with multidimensional optical information beyond the diffraction limit
Source: Nat Commun. 2020 Nov 27;11:6047. doi: 10.1038/s41467-020-19952-x (PMC7695702; doi:10.1038/s41467-020-19952-x)
Supplement: Supplementary file 3 — Source Data [file 41467_2020_19952_MOESM3_ESM.zip › Source data/Fig. 2/d4/531511_intensity_profile_y_or_z.txt]

2
2
1
0
0
0
1
0
2
2
3
0
4
2
2
2
2
1
2
6
2
0
1
7
2
3
5
7
2
3
4
2
4
4
4
7
10
5
4
5
3
4
10
6
11
11
13
13
6
15
21
18
25
24
19
18
29
39
31
47
50
56
46
48
54
61
95
71
71
71
82
96
93
102
103
125
119
130
127
127
114
154
148
182
143
143
148
153
152
144
136
132
134
137
138
131
137
121
113
150
104
121
126
114
120
132
122
117
138
127
147
119
104
108
108
81
80
68
76
73
74
63
70
70
52
48
40
41
22
41
28
31
28
28
31
12
18
21
17
13
26
12
14
15
12
10
9
10
15
12
12
10
11
16
12
11
8
7
14
9
8
8
14
10
19
8
15
19
22
21
22
21
28
30
26
37
44
38
46
56
54
54
63
81
75
87
89
83
85
93
88
110
100
119
109
90
128
113
137
139
121
150
124
124
101
118
118
99
92
100
85
103
90
120
122
109
142
127
147
141
127
133
139
118
121
101
90
116
96
87
90
80
82
83
71
58
55
59
50
38
46
37
37
34
27
24
25
25
17
19
14
17
8
10
10
11
10
8
5
10
12
11
10
10
7
8
3
6
5
9
9
3
4
6
5
2
2
4
3
6
3
3
4
2
4
4
2
1
3
2
0
1
1
1
1
2
0
0
0
3
1
0
2
0
0
1
0
0
0
0
0
4
0
0
1
2
0
0
0
0
0
0
1
0
1
1
0
0
0
1
1
0
0
0
2
2
2
0
1
0
0
0
1
0
0
0
0
0
1
1
1
2
1
1
0
0
0
0
0
0
0
1
0
0
0
0
0
0
0
1
0
0
0
1
1
0
0
0
0
0
0
0
0
0
0
0
1
0
0
1
3
0
0
0
1
1
1
1
0
0
