# Supplementary material for: Nanorods with multidimensional optical information beyond the diffraction limit
Source: Nat Commun. 2020 Nov 27;11:6047. doi: 10.1038/s41467-020-19952-x (PMC7695702; doi:10.1038/s41467-020-19952-x)
Supplement: Supplementary file 3 — Source Data [file 41467_2020_19952_MOESM3_ESM.zip › Source data/Fig. 2/d5/220620_intensities_2D_PL.txt]

51	66	67	51	59	48	44	57	72	67	54	54	65	64	68	67	61	67	59	65	58	71	74	70	71	65	59	59	75	59	63	63	62	44	65	44	58	66	62	51	61	66	40	76	58	59	77	67	62	67
62	70	52	48	66	66	60	67	62	64	62	61	60	50	63	46	60	62	71	53	50	64	78	61	72	56	68	52	52	81	64	58	68	63	68	72	75	73	65	58	63	58	57	77	66	66	56	71	68	65
70	73	78	59	71	56	61	61	62	60	61	65	49	53	47	63	59	58	66	67	52	68	66	51	59	65	56	54	68	73	64	62	58	69	51	61	68	59	71	66	59	52	48	74	73	63	70	60	59	56
58	64	63	52	68	74	58	63	80	53	66	68	70	53	56	70	69	53	57	59	72	63	66	63	77	56	54	73	69	70	69	54	70	60	50	73	59	62	59	67	53	63	58	59	60	70	74	63	69	64
56	62	66	45	60	53	55	60	49	58	77	52	63	61	58	60	59	61	49	60	57	68	70	68	42	60	62	61	65	53	61	56	63	64	76	58	64	70	62	60	65	66	67	58	63	57	61	57	78	62
58	56	54	48	59	51	60	56	53	56	73	53	53	49	71	62	55	70	63	76	50	63	60	66	56	71	51	63	71	65	57	66	81	51	54	72	62	79	63	60	67	66	60	56	58	53	56	68	69	55
59	76	62	58	64	64	64	68	55	67	51	61	75	60	61	62	74	55	61	61	57	65	74	64	64	62	86	64	60	71	56	73	64	47	73	69	60	77	80	54	54	50	57	64	51	58	56	56	61	71
72	57	53	49	50	74	67	68	55	55	69	57	59	59	62	63	68	54	72	57	66	61	71	64	65	56	53	69	64	67	64	54	45	67	71	46	52	61	53	63	78	72	68	57	61	59	64	40	57	72
57	65	57	63	72	66	60	62	50	43	74	50	70	61	56	51	59	62	69	54	74	56	75	64	70	54	69	64	68	62	86	69	52	57	55	44	43	57	66	67	51	56	53	65	53	74	53	54	53	62
54	51	44	38	47	49	54	50	65	61	81	52	66	65	62	73	62	54	48	56	61	60	60	58	63	55	71	73	58	65	69	63	58	79	61	70	65	53	72	54	50	62	58	65	71	62	60	66	66	44
67	52	56	69	62	66	53	46	65	48	61	60	57	66	69	57	67	72	61	52	52	63	56	50	70	47	61	57	67	65	64	56	66	50	72	57	59	67	61	54	60	74	62	64	55	59	65	60	48	62
56	55	51	57	70	48	56	59	63	66	66	54	77	54	64	60	54	61	43	62	61	47	87	60	64	63	60	63	50	53	48	57	63	60	57	64	56	50	61	71	69	61	54	55	64	51	59	65	61	65
54	57	57	49	70	63	55	52	51	52	64	44	74	61	69	60	50	56	47	62	68	63	61	78	70	54	66	59	61	63	52	60	45	52	73	61	56	51	68	61	61	61	45	57	70	57	49	57	46	62
48	39	46	62	46	60	53	63	60	54	47	49	50	66	45	52	79	48	61	63	48	51	67	47	63	57	53	55	51	52	47	54	80	43	69	68	60	55	55	49	61	47	51	58	63	58	58	53	60	58
45	53	67	50	51	61	49	45	62	57	44	55	49	54	55	58	55	54	55	59	52	55	43	43	51	72	54	53	58	57	58	57	66	64	57	70	65	47	55	68	46	65	61	63	67	53	53	57	56	62
59	54	51	43	59	54	51	48	58	55	60	69	56	51	49	41	58	62	73	44	52	50	52	69	71	64	59	55	49	45	44	62	45	54	62	55	60	71	44	50	64	48	68	53	64	65	67	47	57	70
51	55	51	68	55	54	49	52	66	61	51	37	66	45	69	72	56	54	51	48	75	44	59	61	49	62	41	49	37	63	59	70	51	56	53	62	62	64	69	65	56	48	66	56	52	42	57	50	62	56
55	61	58	50	51	41	54	52	54	50	50	56	52	55	59	43	60	49	75	46	60	58	63	51	47	50	63	58	52	60	60	54	69	45	56	58	58	65	76	58	43	60	51	82	54	53	59	49	58	49
63	53	62	57	56	50	42	55	51	64	47	66	56	43	51	47	51	56	44	52	68	57	62	43	58	61	62	54	47	53	59	73	71	39	50	70	56	62	47	58	63	45	57	57	61	60	52	50	53	49
56	37	55	57	41	49	49	42	50	56	64	39	50	56	61	52	50	50	49	59	46	66	59	56	56	39	48	47	49	59	43	67	50	49	50	54	50	56	53	53	48	58	60	54	62	64	63	59	70	39
51	52	34	47	54	45	58	58	48	61	54	60	52	49	57	76	46	51	52	44	50	41	64	59	62	51	47	59	58	48	46	60	52	48	48	53	50	53	50	45	56	54	58	47	60	48	51	53	58	55
55	58	41	45	49	52	56	58	49	52	45	40	53	51	48	53	60	59	53	49	55	57	54	47	70	60	54	54	52	43	55	52	57	55	64	45	50	43	45	56	58	61	52	42	55	41	46	47	53	51
54	41	60	55	50	43	44	61	53	51	48	44	56	56	64	44	59	44	44	46	43	62	46	52	61	57	55	44	50	44	62	54	49	61	42	49	66	49	50	57	47	64	40	50	62	53	52	53	56	58
39	63	45	61	53	46	49	45	40	49	46	45	50	50	47	59	36	54	48	50	46	67	52	44	48	39	51	52	38	66	67	48	49	66	56	47	45	53	60	44	46	46	56	55	49	66	64	45	42	45
58	50	73	46	54	43	50	64	45	36	58	47	43	47	51	46	51	46	56	35	57	43	45	64	44	55	58	43	49	39	55	62	54	44	38	46	58	56	55	51	57	54	57	51	53	36	45	33	56	40
42	47	44	50	68	64	54	49	61	41	44	55	33	43	54	45	45	48	54	47	49	36	49	47	44	45	45	56	42	56	57	55	50	47	48	34	53	52	46	48	46	41	52	42	49	57	57	53	48	47
54	57	43	36	47	42	39	44	42	45	35	56	49	46	51	44	41	45	49	44	56	52	46	41	42	41	44	52	44	53	40	48	53	64	56	56	53	55	47	47	50	47	61	54	49	50	47	56	45	45
43	39	57	50	49	59	57	38	51	38	52	41	53	51	34	39	44	59	42	46	49	53	48	40	46	45	63	40	55	48	43	49	39	56	46	49	55	45	55	49	44	54	54	57	53	43	44	42	54	44
45	50	58	67	39	57	43	47	45	43	47	56	66	42	52	59	56	48	55	58	62	36	55	45	50	51	45	45	49	36	62	53	46	48	33	37	39	48	41	56	61	53	47	42	44	40	51	45	39	47
56	41	59	52	56	47	35	43	39	51	50	38	51	55	49	49	44	44	51	54	52	60	46	49	48	54	43	56	62	52	41	45	56	54	53	44	49	47	49	48	50	45	41	43	34	45	40	58	42	47
48	66	57	40	58	44	44	53	54	63	71	54	38	50	44	48	51	44	42	38	55	46	61	53	49	43	41	50	54	43	54	56	47	51	54	41	47	51	38	38	40	60	52	56	40	46	41	43	38	57
30	56	45	66	41	42	55	53	51	51	44	57	35	48	54	40	41	50	44	53	54	38	47	53	52	47	50	43	46	45	47	51	48	47	49	44	52	56	43	36	47	47	57	51	70	42	43	41	49	53
52	46	45	52	61	51	51	40	55	53	51	54	52	41	42	39	39	60	43	50	53	45	59	46	46	52	54	39	48	56	51	52	38	53	52	38	43	46	49	59	53	49	62	46	50	49	42	41	55	43
53	51	48	53	54	54	51	57	59	52	52	51	60	59	43	38	41	44	44	43	59	39	42	52	35	45	46	49	36	40	48	56	47	39	53	64	47	47	54	44	56	51	48	34	50	35	53	54	47	44
59	68	54	52	51	54	58	52	43	52	49	44	53	52	43	41	53	39	45	47	42	60	38	43	47	48	54	51	51	53	40	46	37	51	51	55	46	48	47	52	52	39	54	52	45	42	45	40	46	42
54	52	57	45	43	59	57	53	52	44	54	56	55	55	55	39	45	48	32	44	48	50	33	53	44	48	43	51	39	56	48	47	38	45	43	50	43	52	45	33	50	41	59	48	54	43	48	56	40	43
62	63	47	49	41	52	45	38	52	62	58	55	45	44	53	52	44	46	48	38	41	43	45	48	44	38	41	49	40	53	50	55	39	44	52	40	41	45	51	38	48	38	47	55	48	57	32	54	40	50
74	57	60	52	44	57	47	54	49	60	39	45	41	48	48	49	58	45	48	45	49	46	53	48	56	38	46	54	41	46	47	54	51	44	50	39	39	41	52	45	45	44	41	39	40	41	40	31	43	46
56	59	57	59	51	55	53	51	54	58	57	60	60	50	52	43	47	48	58	59	51	50	44	56	45	41	50	44	45	43	49	34	52	42	39	30	51	48	42	41	45	50	41	55	37	40	37	43	52	40
61	68	67	52	58	47	72	59	52	54	50	42	62	55	46	52	57	43	52	41	52	60	56	54	37	42	42	48	44	41	52	30	52	44	41	45	47	41	42	53	42	47	52	37	49	49	34	53	42	36
68	66	49	74	74	63	50	65	49	58	52	49	58	67	52	52	54	44	64	50	53	52	51	57	35	50	44	41	46	51	46	36	38	46	48	44	35	61	32	44	44	34	40	44	51	53	52	53	49	34
79	61	69	74	77	50	66	49	60	63	61	63	62	77	46	50	49	57	54	62	49	51	50	44	48	44	44	54	48	50	39	43	47	46	45	46	46	44	47	51	42	48	60	37	42	49	49	48	39	51
54	83	63	74	65	72	74	57	65	55	49	55	57	57	56	60	46	46	54	42	49	56	57	46	37	47	61	38	38	48	58	49	53	38	40	43	43	42	48	46	39	34	40	53	41	58	36	40	47	33
77	80	79	66	54	63	47	74	67	66	68	57	58	56	45	57	46	42	44	52	55	46	42	60	46	48	51	32	56	56	41	49	44	59	48	52	38	39	35	33	43	41	48	41	47	36	35	36	40	39
73	98	71	73	77	68	70	78	66	57	76	47	63	57	63	51	54	58	56	67	49	52	53	41	50	57	59	39	44	40	46	38	43	50	47	42	56	38	47	43	34	48	33	42	41	40	36	43	43	48
82	80	82	65	86	83	71	87	80	66	71	66	66	53	56	71	59	54	59	47	60	42	40	52	41	54	43	48	43	49	36	42	57	36	39	54	52	46	41	36	34	50	39	36	45	31	43	37	44	45
95	74	90	78	80	90	84	76	72	69	72	67	54	58	73	64	54	60	54	53	58	52	50	48	59	49	31	38	49	52	40	28	53	42	44	43	52	34	47	53	47	41	44	32	41	41	39	37	49	41
102	81	94	85	74	83	86	72	64	70	70	56	65	53	73	63	68	57	63	55	51	54	48	49	50	55	57	46	44	47	57	46	42	42	64	44	47	30	61	44	44	45	42	47	47	41	50	55	39	35
92	101	86	104	84	87	89	80	80	79	75	73	52	81	59	55	61	57	48	59	56	54	53	35	51	42	62	43	48	34	46	45	43	43	39	34	34	33	47	44	41	45	27	32	46	40	39	44	32	44
113	85	91	88	95	89	89	80	86	81	71	92	81	65	58	66	72	62	54	60	57	59	58	53	46	46	37	45	48	58	41	47	41	52	37	52	37	48	63	43	39	44	44	50	33	51	42	36	46	35
103	113	102	103	97	94	106	92	81	71	92	67	81	65	67	59	64	60	58	45	65	61	45	48	57	55	53	38	42	58	56	53	56	41	40	51	45	43	40	49	46	43	38	30	42	47	43	43	37	46
115	96	93	110	103	89	91	89	74	85	101	74	77	70	70	80	56	69	68	57	58	48	59	52	62	52	42	59	50	42	41	49	50	41	41	49	39	43	32	26	37	40	39	39	46	31	38	50	39	53
95	113	108	103	99	94	91	94	104	110	99	82	92	86	80	61	63	77	59	64	60	55	55	60	46	61	62	52	45	44	54	47	58	47	47	35	47	41	31	43	31	41	54	51	44	39	36	36	31	48
121	150	120	112	120	88	84	73	88	105	94	111	110	77	66	86	86	72	66	61	67	59	57	56	49	59	49	41	61	45	54	49	57	48	42	38	36	50	34	40	44	49	37	40	51	34	39	35	49	49
133	131	115	111	126	124	90	99	88	84	91	90	108	76	88	70	73	66	68	70	58	63	58	63	48	55	48	58	51	50	43	55	55	27	43	45	40	29	42	48	40	44	41	48	47	44	41	46	50	50
130	147	130	111	102	118	124	119	99	102	98	83	96	95	92	79	78	78	65	84	78	49	60	55	44	55	66	39	54	44	54	52	49	42	48	47	43	42	37	34	43	41	36	39	31	24	35	48	40	41
142	143	138	125	128	112	110	123	101	101	105	93	112	77	88	94	94	82	72	79	69	59	57	71	60	50	58	63	57	50	43	48	56	47	54	39	44	39	50	43	35	30	31	35	54	51	34	39	37	37
168	149	166	147	130	130	139	127	113	110	112	97	115	97	112	97	80	66	69	79	72	63	73	58	65	67	57	52	54	39	52	57	51	51	51	45	36	45	39	32	39	46	46	37	48	36	32	48	36	46
155	152	166	140	139	131	135	128	119	111	103	99	103	91	99	95	94	80	70	83	67	59	52	42	54	51	64	49	54	46	40	59	45	41	42	44	42	46	52	50	33	34	43	36	40	42	41	35	34	35
175	150	178	167	141	160	152	120	130	113	119	116	116	106	111	80	83	101	80	75	67	63	47	65	74	57	48	47	48	53	58	42	44	40	42	35	40	39	44	47	48	30	41	33	45	26	43	51	43	44
172	148	175	155	159	140	158	125	133	112	118	113	113	121	102	110	95	89	87	65	71	66	64	62	70	63	49	50	53	50	30	43	47	44	45	45	47	52	46	42	35	35	36	38	44	39	44	35	25	41
198	174	177	157	158	176	139	132	123	118	116	115	121	117	116	116	96	90	83	82	76	75	84	80	59	62	58	60	57	51	55	43	51	35	53	34	37	44	36	50	34	38	31	35	40	53	43	42	44	41
214	185	169	182	147	177	161	136	148	144	118	89	132	100	111	108	76	91	94	82	74	73	75	62	62	76	66	56	50	50	47	51	46	48	44	44	38	41	36	34	47	44	31	49	31	33	44	38	37	35
177	179	197	159	171	181	148	166	173	152	112	142	129	112	97	102	94	91	72	101	68	90	80	69	65	65	78	53	58	52	58	53	49	59	33	44	37	45	45	39	48	44	46	43	38	38	48	24	41	40
210	168	201	194	158	167	155	133	156	145	128	130	107	121	126	91	112	86	77	74	79	77	69	69	61	65	58	62	62	44	49	42	41	60	52	47	43	50	30	39	33	42	44	33	39	44	47	44	38	37
171	193	177	171	184	177	160	144	140	147	139	132	124	105	92	111	105	107	116	91	89	79	73	67	94	73	71	49	52	56	43	33	37	51	33	45	51	40	33	35	47	43	41	44	38	34	22	35	39	56
204	188	205	207	188	166	153	170	163	136	136	157	128	137	119	125	101	87	101	99	92	68	70	75	64	56	70	59	58	51	52	55	48	43	36	52	39	41	33	40	40	48	35	30	34	40	31	31	46	48
217	184	199	200	208	164	184	197	162	168	151	137	135	133	147	119	108	96	97	89	94	96	81	65	63	77	49	59	56	58	45	46	47	46	35	44	37	50	38	47	37	43	35	39	36	41	35	38	27	43
219	210	195	184	184	193	185	146	144	190	154	174	138	135	127	132	116	121	120	101	68	81	71	90	76	81	80	57	49	56	65	38	56	51	40	53	46	46	43	33	33	38	44	39	52	41	37	38	28	40
232	230	198	193	209	201	171	178	153	165	177	136	146	148	137	137	107	95	107	105	109	89	87	81	76	57	66	68	52	53	58	37	44	48	55	43	37	42	45	45	39	47	44	35	35	38	37	27	36	32
217	203	202	205	189	178	192	178	171	175	137	155	146	133	127	118	110	104	125	93	90	101	102	79	81	74	77	78	53	59	69	55	44	45	43	57	47	36	31	43	39	33	46	30	28	53	49	48	32	32
233	218	187	197	179	205	202	179	172	197	158	143	131	132	127	117	110	95	91	79	113	84	80	98	71	85	62	61	75	75	55	49	51	57	49	36	35	39	30	32	30	31	41	33	30	38	37	43	39	34
224	208	240	218	201	192	208	148	169	197	160	166	173	148	134	121	116	100	121	106	104	84	74	81	75	73	64	61	57	61	49	48	45	36	48	31	34	46	51	35	30	46	35	38	29	46	38	28	44	47
212	226	238	224	219	196	186	193	202	159	160	142	159	134	138	148	122	102	118	111	84	74	76	74	80	66	55	60	63	58	53	52	45	44	52	43	36	33	39	40	35	35	35	42	36	44	42	33	35	39
241	229	235	219	217	194	210	182	172	172	156	138	137	141	153	133	107	91	111	94	96	88	90	72	77	73	62	61	61	63	52	50	44	44	41	47	40	44	38	45	40	43	38	36	35	36	33	37	34	37
228	237	220	221	200	207	205	186	166	169	152	152	150	150	134	143	97	126	116	93	98	86	81	65	78	73	62	65	66	61	40	60	50	50	48	39	58	47	46	46	39	40	38	49	48	41	32	43	32	35
253	259	233	232	200	215	186	186	191	178	181	166	157	159	143	112	120	106	127	116	88	94	70	82	69	76	60	72	62	61	57	65	41	63	25	31	36	33	37	43	45	44	36	44	31	38	36	25	52	36
256	237	240	217	240	223	188	194	182	166	160	161	149	135	130	131	113	122	95	136	87	94	86	99	89	67	69	68	76	51	46	52	54	44	40	48	38	43	45	44	39	31	44	31	38	35	41	41	36	32
270	249	229	223	214	219	172	184	218	196	177	154	167	158	129	132	111	120	107	118	97	104	81	72	79	81	80	59	58	58	67	58	46	45	40	51	51	45	50	50	47	39	33	40	32	39	36	58	34	50
224	259	239	228	204	213	190	203	180	169	154	164	173	142	132	129	130	117	115	104	91	76	90	79	93	76	67	66	69	46	58	51	57	36	47	46	31	64	43	37	38	27	41	38	36	39	35	36	42	33
261	248	251	206	213	202	200	199	183	159	157	138	157	157	132	142	106	118	113	97	100	100	93	79	87	98	55	61	73	54	46	51	59	42	44	47	45	40	38	42	36	43	46	32	34	36	45	40	48	39
250	214	202	218	198	218	179	187	164	145	175	130	141	129	144	133	139	104	123	106	98	94	90	90	85	81	56	68	60	64	62	55	46	44	56	52	57	44	38	35	49	35	37	40	38	48	32	38	31	43
250	211	218	226	206	194	190	197	183	178	168	152	146	169	149	117	114	112	118	111	116	98	92	77	77	67	79	62	61	56	52	62	37	41	44	28	48	36	36	37	29	43	30	39	45	40	41	34	39	46
231	275	223	202	220	209	206	183	171	177	172	153	156	132	123	123	103	119	105	101	88	86	95	84	74	88	51	59	62	49	62	44	53	53	37	49	46	52	41	41	29	40	48	36	46	43	40	38	35	44
237	251	220	197	204	220	180	170	177	173	171	144	143	133	133	143	105	113	112	85	99	89	69	72	70	78	69	60	59	51	45	47	55	55	41	51	40	45	42	41	40	44	34	44	36	37	38	37	37	35
242	233	234	202	189	181	207	184	201	181	153	134	140	127	137	103	110	111	100	95	94	103	89	67	78	68	60	70	64	55	44	60	56	43	47	48	43	33	29	47	45	38	38	46	43	31	39	33	41	46
185	228	196	208	174	186	200	165	158	145	178	152	136	132	117	125	113	110	90	88	93	93	86	101	66	84	71	70	57	56	68	44	40	37	44	45	41	28	39	33	44	37	49	51	27	31	37	37	32	35
228	242	185	222	194	171	199	164	135	178	156	156	133	133	126	117	115	133	108	104	96	97	65	73	87	61	80	58	67	57	63	49	40	50	38	45	40	44	40	44	41	28	32	43	45	36	29	28	30	27
237	207	218	190	182	179	165	174	147	174	170	133	143	128	115	120	118	104	100	95	98	100	90	86	93	66	72	69	74	53	54	49	54	50	43	36	44	36	38	33	45	33	47	28	29	50	26	45	36	31
185	211	182	188	173	199	169	159	153	156	172	157	122	125	102	129	107	98	103	132	87	89	69	83	59	63	59	51	52	54	64	38	53	46	40	54	44	34	32	41	39	40	41	38	28	46	36	42	45	50
206	203	196	211	159	183	179	167	153	134	163	146	139	127	115	107	102	99	108	107	93	87	86	78	70	79	57	47	55	59	52	44	63	42	43	41	45	47	32	35	39	35	36	31	32	27	31	34	23	29
181	193	193	187	187	155	160	159	148	157	143	138	136	117	122	103	107	98	106	97	99	83	83	66	70	53	66	65	59	51	60	45	55	36	50	47	44	52	40	38	51	40	40	46	43	36	34	32	22	31
207	180	183	190	189	181	155	131	157	136	148	137	121	131	94	110	105	103	103	91	90	78	89	70	70	74	74	70	48	66	39	41	40	46	46	46	30	42	35	40	28	47	45	42	32	40	46	33	33	32
179	189	172	176	165	169	146	150	150	135	125	126	130	110	116	107	111	79	108	73	102	83	78	73	76	60	53	56	69	45	43	45	52	41	46	36	52	43	35	31	38	35	41	44	29	34	26	41	42	36
218	181	160	151	155	142	159	136	142	147	124	124	121	112	119	112	85	88	106	75	90	74	81	73	69	73	59	65	66	50	54	55	52	37	47	33	46	52	36	42	39	41	44	42	39	54	32	32	34	40
179	179	152	168	150	153	123	128	130	121	132	127	119	103	102	114	97	95	89	71	78	83	57	70	73	67	52	57	53	46	53	53	63	43	46	54	47	42	36	32	40	43	37	41	34	34	25	32	25	27
167	154	161	158	161	150	147	127	135	131	132	88	107	95	93	110	81	92	83	78	91	89	64	74	62	61	52	55	55	52	53	51	51	42	31	42	44	37	33	27	49	39	40	33	34	42	34	40	49	42
169	162	163	146	140	150	129	104	127	109	126	106	97	91	97	92	87	74	103	92	83	75	78	76	60	72	69	46	53	54	55	59	48	42	34	41	40	38	36	40	49	35	36	33	47	32	50	45	36	37
156	133	155	158	127	129	124	137	121	124	126	101	108	96	106	87	79	69	86	69	68	61	68	82	72	78	60	55	50	56	42	51	39	39	44	43	42	41	44	44	45	36	30	26	26	32	36	30	42	41
164	112	154	183	151	120	138	104	106	134	95	97	89	91	113	82	86	79	90	90	64	78	74	75	72	49	57	62	46	52	60	58	37	43	58	37	45	34	32	38	47	39	44	32	34	40	50	34	30	36
146	174	138	141	143	139	142	103	104	107	109	93	107	84	99	87	85	73	71	71	74	88	67	62	65	57	58	64	50	60	44	46	41	53	35	36	43	52	47	41	37	36	35	43	43	35	50	34	28	34
143	139	134	151	112	116	111	107	110	107	111	123	91	95	90	75	79	93	84	76	74	76	60	56	72	56	57	57	55	47	66	52	33	47	35	53	41	41	35	42	36	43	33	37	37	35	24	26	37	19
157	144	127	117	123	122	124	107	104	101	98	120	97	80	85	70	103	78	81	98	71	64	68	71	61	65	64	53	40	43	49	45	26	42	42	45	37	49	30	36	32	33	44	29	35	40	39	44	27	40
143	126	125	103	103	90	119	106	100	83	90	76	82	84	71	75	92	82	81	77	50	68	63	53	72	60	47	56	41	51	58	50	34	30	43	42	28	38	38	34	33	39	32	41	37	31	37	35	33	41
130	125	132	110	120	96	128	106	103	112	74	75	91	85	83	87	82	81	48	78	49	64	62	58	77	52	50	51	45	44	42	42	38	43	51	46	31	41	41	39	43	39	35	44	33	35	35	30	32	31
127	136	119	111	107	107	95	104	96	84	102	70	71	89	77	88	95	72	65	78	64	67	67	52	57	66	53	54	51	48	36	37	56	41	40	41	45	36	39	37	46	29	28	43	32	29	33	28	26	35
101	105	105	114	102	102	89	101	94	115	82	99	67	84	70	87	68	69	79	57	51	62	69	51	47	49	46	60	46	48	49	53	42	45	43	32	45	32	42	35	36	35	41	43	35	37	42	26	35	31
129	101	110	103	107	110	96	81	86	81	76	96	111	88	87	62	61	61	71	61	71	61	48	54	59	55	50	49	60	54	46	35	45	52	36	29	42	39	45	44	44	32	36	42	32	30	42	32	16	27
117	117	106	101	112	98	95	87	86	87	86	74	71	72	64	75	59	56	86	70	53	56	62	49	56	58	45	52	46	50	42	35	44	43	40	33	45	33	39	28	37	31	34	35	37	26	32	40	36	39
97	103	119	89	80	86	93	83	79	79	68	85	74	79	65	63	69	56	57	53	49	61	56	36	62	58	45	55	46	48	48	44	37	37	42	40	44	32	30	34	43	40	35	32	31	32	29	29	47	33
90	99	89	89	99	86	89	89	67	104	77	67	77	77	69	80	67	69	56	58	51	60	69	59	63	66	62	41	51	40	49	42	43	31	38	44	42	36	32	34	35	41	37	38	40	32	28	33	24	33
112	91	97	86	88	73	78	76	89	51	86	77	57	73	66	43	62	64	51	63	68	47	59	60	47	53	41	49	52	49	47	39	39	40	44	32	22	38	38	40	36	33	34	23	33	35	22	33	34	32
94	88	104	88	100	77	74	79	76	80	67	67	72	60	54	80	61	65	66	58	68	77	55	37	66	48	44	59	55	51	50	46	42	34	40	48	44	42	39	26	34	34	35	35	33	32	38	27	40	38
82	101	91	92	93	82	71	67	88	86	64	55	63	75	70	86	53	70	71	70	58	53	49	57	47	45	55	32	57	49	59	49	41	38	37	40	39	38	31	38	43	46	32	32	30	33	25	31	40	37
98	108	77	92	86	86	70	62	90	95	73	64	55	71	65	71	61	55	53	59	48	78	67	53	50	64	41	60	57	44	48	41	43	48	44	48	29	44	34	29	29	37	48	25	30	34	39	38	41	29
85	90	78	65	80	67	67	78	85	66	69	69	68	73	85	70	58	60	53	53	52	65	42	50	61	53	62	36	44	44	45	36	45	43	45	26	36	40	38	33	35	36	36	29	34	29	23	43	24	34
96	84	83	85	83	89	66	87	64	65	73	73	63	67	65	50	66	45	73	58	54	71	55	52	46	58	45	54	36	37	37	40	37	34	38	30	31	47	33	26	40	32	32	37	30	25	27	34	33	33
75	85	88	75	82	68	57	71	57	58	65	58	40	67	56	80	68	63	41	56	49	59	52	40	39	58	49	52	52	44	33	48	38	40	40	33	41	42	39	37	27	26	39	45	30	32	31	35	35	41
94	74	94	79	74	61	71	68	65	63	66	67	48	57	65	64	72	66	58	50	44	47	50	42	48	67	43	40	37	48	56	55	53	37	42	32	31	34	26	36	33	35	41	37	32	26	37	34	25	29
87	103	94	84	78	66	82	75	62	68	55	73	57	44	53	56	65	44	44	44	60	43	52	49	54	51	52	53	61	45	34	31	38	37	39	36	42	33	54	39	28	30	27	42	39	28	24	26	28	36
69	89	77	69	67	82	50	62	66	64	72	63	55	57	63	54	55	57	52	56	42	53	48	46	41	70	53	47	47	47	45	36	40	31	38	41	31	37	46	25	32	22	42	28	36	31	25	26	22	36
77	85	71	62	68	67	73	78	67	54	65	51	50	46	48	52	58	33	49	44	54	58	49	48	54	46	51	43	39	41	34	52	40	37	45	42	30	45	38	33	35	27	36	26	35	23	35	27	34	28
76	85	67	76	69	75	81	78	59	62	64	56	57	57	61	59	56	60	54	65	57	55	54	54	55	47	46	57	38	39	38	38	38	47	51	35	39	37	39	42	34	36	39	49	34	34	45	35	29	33
89	82	67	83	76	76	69	59	55	64	81	57	63	58	55	51	57	49	57	50	47	61	53	59	40	49	63	48	42	50	50	33	36	47	44	39	44	45	40	36	28	34	37	26	28	28	29	29	26	25
88	87	59	68	75	64	84	54	67	56	59	61	51	49	44	53	53	52	51	51	57	60	52	44	52	46	52	32	57	46	31	33	34	37	33	43	47	42	35	43	36	41	26	40	32	26	28	38	36	32
105	89	87	73	70	64	72	65	73	68	66	57	57	53	52	53	58	60	61	55	60	45	43	54	44	43	66	43	39	51	36	40	43	32	36	36	43	35	33	35	23	42	38	33	27	30	32	28	34	33
83	91	91	71	72	69	73	57	67	65	61	52	61	47	54	51	59	58	35	48	48	62	55	62	51	46	49	41	46	49	40	43	52	50	40	36	39	40	46	53	29	26	41	36	28	19	37	42	30	36
81	95	72	69	78	73	55	56	62	62	57	54	56	57	68	60	53	53	42	66	62	40	51	51	35	41	55	43	53	41	49	45	33	33	46	36	29	33	35	34	25	32	30	33	36	37	34	30	37	22
82	81	81	66	69	82	70	64	59	71	53	58	58	65	60	53	60	47	43	53	55	55	43	49	33	38	49	51	53	37	39	46	52	37	34	36	28	21	33	31	32	41	33	30	28	29	25	32	32	29
87	86	70	86	66	81	76	75	62	55	68	60	56	64	54	76	47	52	63	50	53	53	50	56	48	57	45	28	39	47	57	44	40	41	24	29	23	37	50	36	31	42	32	34	35	31	25	39	35	32
80	70	65	67	90	70	45	53	66	59	65	66	46	79	64	57	58	52	47	64	58	50	38	48	64	63	39	39	42	42	42	46	45	42	44	42	42	44	27	38	37	36	33	25	38	34	35	19	26	25
96	85	65	70	78	73	61	57	62	53	60	60	47	57	59	72	42	51	52	54	55	62	45	54	43	49	43	38	43	52	53	44	48	43	34	36	40	39	37	47	45	43	39	28	35	48	26	39	28	48
68	86	69	81	59	73	66	60	65	59	43	53	74	58	60	51	65	52	56	54	50	67	54	59	39	39	46	48	35	47	39	41	33	47	38	41	36	41	36	43	35	37	51	34	41	38	35	38	33	36
83	76	82	69	82	68	63	62	60	58	49	62	54	55	61	43	52	58	50	59	58	56	52	40	43	64	59	27	38	49	46	35	50	44	36	35	30	31	24	31	40	38	38	39	27	25	32	24	27	44
86	86	85	67	74	63	68	66	60	70	54	63	60	56	47	55	52	57	69	45	65	50	51	54	37	40	43	41	41	42	31	44	31	46	41	42	43	39	45	33	32	29	34	22	32	28	32	26	33	29
81	82	78	87	61	81	68	51	50	52	56	59	62	55	56	59	48	48	51	52	60	45	58	40	47	52	57	41	43	51	48	33	35	36	42	43	35	33	38	42	32	31	26	43	35	41	24	39	47	39
97	87	75	73	68	76	62	63	67	60	59	48	61	62	57	56	45	53	50	48	58	44	46	41	58	48	51	35	41	48	54	37	44	44	32	29	39	33	26	27	40	33	31	27	26	29	40	24	37	29
77	75	78	98	68	72	57	62	66	52	64	68	51	64	50	55	49	44	54	51	64	56	39	62	41	49	43	37	47	36	40	46	39	34	30	30	35	25	37	33	33	45	33	30	40	28	35	29	26	32
79	79	73	57	84	74	68	68	46	66	51	56	69	57	49	53	48	44	57	50	54	52	59	47	48	39	43	46	46	40	63	35	33	27	34	40	33	36	30	32	29	34	37	36	30	33	45	25	24	33
71	79	80	81	76	59	70	58	70	58	58	57	74	60	45	69	72	47	52	48	52	70	46	46	35	46	52	38	53	35	44	37	36	37	26	46	47	38	29	43	38	47	31	35	35	43	34	25	35	35
78	70	66	64	65	68	64	49	62	61	62	60	52	66	56	40	57	42	52	52	60	55	42	43	48	57	53	40	41	37	47	48	36	41	40	42	43	33	34	49	42	28	28	34	42	26	32	33	32	30
82	80	86	87	59	82	67	63	71	61	68	66	50	51	60	57	60	65	51	48	48	44	51	51	47	48	57	41	43	40	42	38	35	41	36	37	26	31	39	37	49	35	36	37	26	43	40	41	31	37
93	76	67	78	74	70	64	61	69	57	50	57	55	61	64	60	61	47	42	57	47	43	50	69	37	52	35	47	31	34	39	34	42	39	53	23	40	28	21	30	38	31	37	39	35	42	34	24	34	39
80	77	83	84	71	62	50	68	58	49	62	55	60	74	65	59	62	58	56	49	50	65	53	31	39	42	42	51	38	44	44	38	38	38	34	55	38	31	34	46	38	36	36	32	23	25	27	29	34	27
68	71	85	73	73	76	77	59	71	57	86	46	59	55	55	63	57	53	70	48	62	53	54	47	38	43	45	42	45	41	29	24	33	29	26	33	37	29	37	33	25	25	35	35	35	39	32	41	31	34
66	89	76	66	68	60	67	76	65	54	65	64	58	47	58	55	51	67	57	71	47	44	40	44	40	47	44	47	39	60	49	35	51	44	40	31	32	37	32	44	45	26	34	36	33	36	25	48	27	30
79	90	80	64	72	87	60	56	60	55	79	63	54	60	49	46	59	52	38	58	54	56	48	52	48	55	42	45	48	40	37	45	53	35	34	42	29	26	37	40	28	32	43	31	36	37	43	35	37	26
74	63	50	57	84	73	66	75	68	59	61	77	60	56	60	53	55	44	41	42	51	53	51	35	45	48	35	32	42	50	28	42	36	37	43	32	34	25	42	40	35	49	46	39	34	33	33	31	35	37
82	88	72	70	69	66	67	67	60	66	65	51	59	58	62	64	45	52	36	50	53	55	55	53	49	46	36	42	37	35	61	41	36	58	45	49	39	32	29	46	36	42	29	34	31	35	29	37	23	32
77	76	69	86	65	72	73	55	62	69	54	63	71	67	52	54	58	51	52	58	53	50	54	45	46	36	40	54	38	46	45	43	36	38	31	46	34	43	44	37	31	33	30	27	29	45	37	28	40	46
64	69	72	76	63	75	64	80	52	64	61	60	71	58	59	67	57	74	56	47	37	56	58	44	47	50	50	44	59	41	41	43	40	39	38	27	30	46	43	33	24	29	34	30	32	40	28	39	30	35
95	80	68	63	66	64	79	64	54	63	74	61	75	63	62	54	57	67	47	59	41	53	42	51	53	46	46	48	46	48	45	38	40	36	37	46	33	38	33	25	36	41	33	35	36	36	31	38	36	36
79	70	64	76	56	61	67	56	65	77	57	58	64	72	52	70	57	54	55	54	54	59	45	46	60	49	39	52	58	46	32	46	40	50	43	45	39	44	35	42	52	45	51	33	29	26	35	45	33	37
67	69	80	80	69	79	71	73	60	60	61	56	70	68	54	63	63	60	48	40	54	52	57	49	52	57	41	34	42	50	48	41	48	32	42	42	45	45	32	51	41	37	39	25	32	35	36	24	44	34
70	73	76	63	61	58	69	72	54	74	74	73	61	51	65	58	53	61	56	64	59	47	69	54	57	53	46	49	34	42	51	48	35	46	46	49	51	49	38	37	30	40	33	26	49	38	35	37	38	40
82	97	69	82	68	66	73	61	79	67	59	70	53	63	41	53	63	64	56	69	47	69	54	50	39	60	51	39	48	42	50	42	39	46	46	45	40	40	43	39	39	32	39	31	41	51	31	43	40	32
88	86	72	79	74	70	63	58	72	85	62	67	69	76	67	60	65	54	80	55	57	72	43	55	56	55	41	38	52	46	51	43	56	41	57	50	56	52	27	44	49	43	40	38	34	34	38	36	29	34
86	83	71	65	72	86	83	82	68	75	69	73	80	65	59	58	70	61	57	63	59	59	57	50	44	53	54	57	55	58	52	42	55	47	39	42	29	39	28	51	38	38	45	38	47	26	38	43	44	37
88	68	76	71	69	75	92	75	77	69	78	57	70	77	69	65	65	57	62	48	64	61	71	49	49	52	47	66	42	41	47	56	46	46	55	43	39	47	45	45	43	42	41	33	45	39	47	42	43	46
81	75	86	67	88	93	70	75	68	73	91	68	72	65	98	59	69	72	71	51	63	74	70	67	67	60	57	56	53	41	48	54	52	38	61	46	52	43	53	30	34	41	48	36	36	41	33	39	35	37
72	96	70	82	75	80	87	68	71	68	66	80	60	67	70	66	69	70	70	78	50	63	69	63	57	56	58	59	51	52	56	51	48	46	40	42	47	53	49	54	33	38	34	38	38	37	43	53	34	41
78	86	70	84	84	84	77	76	87	73	95	78	52	77	76	59	68	72	62	67	66	63	55	55	67	57	49	51	68	53	55	61	50	50	53	46	40	60	59	36	52	47	39	53	43	39	36	36	30	39
93	79	86	83	80	72	88	76	98	66	81	74	70	80	84	95	87	81	66	71	76	74	60	68	75	64	81	59	67	56	42	53	69	62	64	52	44	66	59	46	50	49	43	45	43	45	51	33	48	41
103	67	87	82	88	91	98	95	95	68	78	82	74	73	81	69	103	86	64	70	71	63	67	75	65	67	83	65	74	60	55	54	49	58	59	55	46	49	53	50	41	40	41	34	60	38	39	39	46	48
82	87	103	84	79	85	106	80	90	85	84	77	90	90	94	77	71	82	74	87	73	74	80	89	61	80	56	67	60	60	68	46	60	69	56	62	48	57	45	45	50	46	38	43	44	46	39	51	39	26
96	93	96	105	110	102	94	84	94	98	72	85	99	90	89	82	74	86	86	78	79	89	72	78	63	77	54	77	83	63	64	66	75	65	68	54	59	46	43	50	48	34	54	45	46	39	46	49	38	31
103	99	91	78	93	99	108	98	94	91	98	78	93	100	83	70	103	76	97	94	87	65	74	65	102	69	78	75	60	79	72	67	52	62	50	66	62	47	40	42	62	47	38	57	49	43	51	43	38	44
96	105	117	101	99	110	76	105	87	99	88	105	81	86	98	88	85	104	94	92	81	81	91	84	85	89	70	75	76	93	70	65	68	58	52	69	67	57	66	59	43	51	50	52	50	43	49	47	40	45
80	94	103	92	119	108	91	117	104	108	95	95	95	115	123	98	110	102	95	89	96	105	80	78	78	89	84	86	88	57	61	73	69	62	68	81	66	68	58	57	48	54	58	48	51	45	58	43	44	51
108	103	119	108	96	99	98	103	141	115	107	106	124	101	129	89	110	103	99	119	111	98	90	108	84	96	84	91	103	91	76	82	78	81	65	87	60	57	54	71	53	53	53	51	62	51	48	44	45	46
93	111	117	124	122	105	102	112	101	117	108	113	113	108	106	123	101	108	106	85	112	103	110	100	99	98	84	79	86	100	89	83	82	69	79	66	72	77	54	57	67	75	60	55	56	45	47	53	45	48
113	88	132	119	108	123	126	121	123	115	120	106	109	117	115	114	122	123	127	106	99	106	94	88	95	110	94	118	93	93	101	85	73	84	67	69	69	71	62	44	68	72	66	49	59	48	64	40	53	25
127	147	113	125	126	132	139	116	123	121	133	142	117	122	117	125	122	138	111	116	104	122	117	113	119	121	93	107	99	94	88	91	79	90	84	78	68	77	73	77	63	76	75	49	53	61	53	68	40	51
123	123	165	114	127	135	122	141	134	143	127	122	125	142	131	146	139	134	101	120	151	146	126	116	125	112	96	108	97	94	77	101	83	85	95	87	81	71	78	71	61	64	76	63	75	58	58	71	63	42
124	129	121	132	146	120	140	140	137	143	146	159	126	145	125	161	149	144	135	142	132	136	107	145	121	107	119	103	112	110	100	111	93	90	86	101	79	71	79	62	82	82	66	68	75	70	54	63	59	50
161	108	125	133	132	135	180	130	150	148	174	171	154	147	133	158	136	160	141	119	138	115	131	134	134	129	110	121	123	102	102	108	86	104	96	82	82	92	75	84	58	66	76	81	67	51	57	61	64	61
145	135	124	148	149	147	153	142	165	149	161	140	161	157	156	155	166	169	132	136	127	159	162	155	134	119	115	132	128	124	118	115	107	111	94	74	90	74	98	76	75	80	58	78	74	58	55	62	62	59
151	146	145	162	163	163	167	156	145	156	164	186	198	142	156	156	159	155	147	142	150	140	149	149	131	144	110	126	135	129	106	107	143	113	92	132	103	88	87	83	74	93	83	64	71	52	56	61	52	50
134	136	168	148	151	168	178	154	191	163	162	175	178	172	168	190	167	168	165	171	170	178	179	162	171	145	131	142	143	135	138	108	124	112	115	102	90	90	87	89	88	88	83	93	82	77	65	61	56	59
165	137	138	176	195	167	163	163	181	172	172	209	164	182	180	145	197	184	170	189	169	187	186	150	152	150	146	158	135	113	116	130	127	98	119	108	113	98	79	105	76	86	90	69	81	68	78	72	49	49
168	176	167	164	178	172	171	179	199	185	175	184	186	193	181	189	206	176	187	191	162	182	193	177	152	165	191	164	180	146	151	129	142	108	109	123	122	99	91	85	93	78	95	87	84	87	75	66	75	56
175	178	203	171	170	192	172	200	182	196	194	202	200	197	178	188	190	205	212	176	202	185	190	157	182	205	178	165	140	161	152	131	132	139	125	110	116	116	91	128	104	104	83	101	68	88	69	75	67	63
181	187	171	189	179	178	210	190	188	195	221	204	206	210	197	240	201	176	223	208	185	218	197	190	207	171	183	179	160	154	144	120	148	139	151	125	139	103	108	104	88	105	76	96	80	78	56	82	74	62
188	170	202	183	217	223	186	200	233	225	235	220	221	232	205	226	216	181	243	196	221	192	236	196	193	196	181	158	179	138	173	152	164	131	148	119	123	116	129	110	108	85	88	72	107	75	69	89	83	74
175	160	182	195	208	226	211	239	230	224	213	232	246	230	229	239	247	206	243	212	194	206	229	197	186	207	197	187	162	165	155	169	164	134	136	119	129	143	99	100	114	105	106	90	105	93	90	59	84	58
204	200	195	201	229	197	243	211	233	220	227	238	214	235	231	274	239	209	223	243	220	220	194	190	204	182	207	181	188	167	146	150	168	158	151	141	134	129	133	111	87	119	116	92	82	91	87	75	84	75
201	198	220	194	201	196	215	203	228	246	244	254	252	223	238	260	245	250	285	235	246	236	230	217	217	227	204	212	187	166	189	193	145	152	160	157	139	124	106	128	110	121	99	109	102	88	78	87	65	57
219	215	213	217	233	237	211	231	229	241	229	246	251	227	261	259	271	235	250	228	240	240	223	217	214	215	186	214	208	175	192	172	168	137	158	153	145	144	133	144	121	110	106	71	97	72	90	78	73	60
218	219	189	218	221	223	237	243	240	247	263	256	282	259	255	259	271	230	245	244	275	205	248	219	246	233	223	219	196	205	202	141	174	165	190	154	135	133	151	142	118	101	105	95	100	80	107	85	92	73
221	208	259	242	212	231	251	244	274	223	252	256	226	258	291	256	254	288	235	257	269	260	237	260	246	220	198	213	216	214	203	217	195	161	187	173	149	149	149	147	128	133	114	114	116	94	91	89	83	82
200	223	236	238	209	214	226	237	240	248	258	259	263	278	257	226	260	239	260	227	278	243	255	238	220	240	246	211	222	188	213	186	188	180	200	191	159	147	152	141	128	145	123	102	110	86	75	74	80	69
243	204	229	242	239	235	221	220	195	234	217	234	265	246	273	256	253	281	263	237	256	244	258	291	279	257	250	230	231	197	196	222	199	192	181	177	171	161	157	146	135	139	130	108	100	110	83	81	87	88
244	230	236	235	261	219	235	226	219	207	226	212	232	243	275	253	281	298	260	258	279	268	274	240	248	250	238	247	268	211	215	201	180	193	195	178	148	151	141	174	144	114	136	114	108	105	100	101	76	96
245	227	223	259	265	231	233	228	194	207	196	229	211	249	284	264	268	284	266	319	279	270	264	240	249	226	222	248	231	239	228	203	205	207	197	190	138	160	163	163	136	142	131	132	116	90	95	87	94	84
229	216	249	225	228	207	209	192	153	178	167	181	242	249	257	279	292	278	253	289	272	250	262	264	257	245	285	211	235	229	215	240	194	189	203	190	171	156	144	158	139	151	112	123	108	97	96	99	87	87
253	220	244	213	262	220	205	185	181	152	154	146	238	269	266	293	280	280	253	308	261	229	275	254	267	225	271	254	253	254	225	205	221	211	196	189	169	144	150	142	142	136	131	129	120	94	123	103	92	81
229	241	262	259	254	270	242	220	175	143	153	190	204	210	269	240	273	258	255	244	287	294	267	239	246	222	237	254	244	242	232	214	235	214	181	191	194	148	149	155	125	145	161	114	116	124	127	108	83	100
234	239	246	265	228	255	224	181	186	183	181	212	217	275	250	241	297	288	293	232	248	234	256	215	246	258	236	265	257	245	253	223	227	215	191	172	185	170	160	150	150	143	114	103	113	119	102	113	94	89
255	247	247	254	257	242	238	217	224	227	232	217	235	255	260	282	280	257	286	261	263	245	265	233	254	250	239	239	213	235	253	226	235	205	173	199	177	149	170	149	151	128	125	133	123	117	105	100	88	83
248	243	251	278	277	267	250	250	214	226	249	263	238	230	269	255	262	266	257	256	267	226	227	222	215	227	202	233	252	212	209	229	219	221	193	201	191	169	177	162	156	142	138	123	116	120	98	96	97	76
242	257	255	252	243	269	256	256	249	248	245	285	245	285	268	275	294	257	272	269	275	219	212	223	195	215	244	226	249	221	215	206	235	235	221	222	171	181	160	177	147	128	131	130	126	106	113	99	122	93
221	241	273	277	274	258	286	278	270	276	259	243	266	261	306	298	264	280	288	247	229	207	210	175	195	209	229	230	220	225	251	223	224	192	186	215	194	189	148	180	155	131	128	135	128	109	82	96	86	83
240	232	224	280	258	269	258	271	269	252	249	274	287	266	286	289	294	287	248	291	253	244	170	210	217	219	237	240	262	219	238	240	210	213	188	193	220	199	147	154	137	145	119	132	128	119	87	114	96	106
251	273	244	257	277	266	275	273	293	306	280	288	275	275	268	275	290	276	255	249	271	205	232	213	214	199	246	258	235	218	239	215	224	226	219	204	200	176	168	159	178	137	148	144	90	109	87	101	98	90
235	265	235	246	289	251	266	295	282	271	283	288	283	297	287	287	298	278	286	261	250	226	241	228	221	241	245	227	253	229	226	218	220	247	206	197	191	165	177	154	123	150	140	138	138	110	114	107	83	96
237	258	251	223	257	256	311	299	278	287	278	290	301	279	256	309	285	239	263	250	275	241	235	247	222	253	240	251	211	244	265	202	221	222	204	201	186	165	177	146	156	133	153	139	119	117	102	84	101	88
208	241	239	247	289	267	252	301	290	257	296	276	261	278	291	244	271	301	302	260	283	283	255	235	256	255	231	244	266	233	212	203	207	214	204	204	177	186	161	173	146	138	142	121	109	116	111	101	98	82
213	229	231	242	261	264	232	269	297	313	271	259	283	276	308	262	283	261	301	257	296	270	263	247	269	245	238	266	234	220	206	245	217	230	177	190	178	143	160	163	129	130	121	117	126	121	107	105	99	88
215	266	235	218	235	281	298	283	275	282	249	315	295	317	262	289	279	288	271	280	266	259	240	264	276	265	223	225	207	233	210	238	204	211	201	195	166	177	171	134	132	132	118	124	126	127	108	105	88	88
193	209	236	260	255	255	267	254	304	255	263	255	281	287	277	283	296	285	259	285	293	253	230	227	231	263	258	209	244	224	208	199	193	215	199	179	183	175	151	157	129	127	111	121	116	103	102	83	96	97
210	224	231	225	264	248	250	268	251	255	276	301	287	252	288	277	305	261	274	269	260	249	255	239	260	232	228	271	244	241	238	219	214	195	193	178	153	171	147	152	139	134	150	116	121	132	98	100	93	89
219	225	244	288	230	246	258	271	270	259	242	262	273	234	260	299	293	252	255	261	294	297	273	262	268	221	215	233	234	244	198	199	189	213	204	160	178	147	145	138	149	143	99	114	103	115	127	92	95	95
206	232	198	214	241	258	246	247	212	243	295	267	246	244	236	286	264	246	269	234	248	262	207	256	232	224	248	229	218	228	204	219	212	196	177	155	156	161	159	143	126	125	108	112	105	109	91	98	100	90
197	204	236	211	224	214	274	228	233	252	236	243	258	250	235	247	274	260	243	244	277	253	261	229	268	241	236	228	236	231	194	178	156	179	171	153	148	168	145	148	128	144	124	116	134	99	99	89	87	103
211	198	207	190	220	227	227	252	271	270	267	221	256	261	248	265	250	255	254	249	236	270	252	241	243	211	220	206	208	238	209	206	180	174	179	163	149	141	148	142	111	122	145	95	105	81	85	97	77	70
179	180	194	214	221	221	223	224	231	236	208	195	247	234	242	247	237	253	249	231	251	235	247	237	199	183	218	195	207	216	188	216	182	173	181	189	153	159	123	139	123	132	111	120	93	85	96	81	84	99
184	173	194	188	213	199	207	263	225	225	230	217	205	229	253	241	207	246	226	241	230	229	236	272	210	200	191	186	234	191	221	176	192	159	168	160	149	123	151	146	116	115	120	87	88	100	94	91	102	84
173	187	172	192	203	202	213	199	224	212	216	218	204	237	228	222	247	248	231	202	238	225	230	184	198	216	223	219	216	202	164	181	158	147	165	158	142	148	132	139	128	111	111	115	86	96	87	88	80	88
152	147	192	187	198	180	203	192	176	188	192	227	212	211	251	207	212	208	211	218	205	244	190	223	216	171	186	184	184	199	180	152	173	157	154	143	89	119	147	135	133	123	119	96	89	78	83	82	72	70
135	174	150	180	170	188	203	194	190	209	194	204	228	199	186	186	186	224	215	215	201	230	203	182	172	183	175	179	164	185	179	139	135	155	135	124	142	122	123	127	97	110	94	106	108	95	83	84	68	78
138	172	156	161	180	188	192	185	187	195	223	183	193	196	203	188	199	204	200	201	205	210	172	179	189	192	172	146	177	167	161	164	141	160	136	108	137	116	131	118	97	101	104	103	87	72	94	75	65	69
122	152	145	159	149	179	166	170	176	177	186	190	193	199	199	195	176	180	179	194	194	189	187	201	165	163	184	169	168	169	159	167	143	124	122	162	122	108	113	123	105	92	100	74	108	83	79	78	66	72
144	158	159	156	170	156	192	170	170	178	171	192	152	163	189	166	177	185	178	176	164	176	173	167	151	165	167	158	155	146	172	154	145	117	117	115	138	107	144	119	107	106	107	102	78	94	85	74	100	55
132	128	121	156	155	163	167	137	151	171	180	158	179	156	174	197	171	184	192	146	170	167	164	169	170	180	148	141	171	149	164	141	122	118	123	138	118	109	84	98	104	96	88	88	97	77	63	72	78	65
124	128	127	145	127	138	157	144	158	160	177	155	170	175	153	172	162	174	187	173	149	166	145	136	169	151	142	144	144	117	143	127	139	139	117	119	105	96	110	90	99	86	84	77	92	73	61	80	73	65
114	123	115	137	135	131	126	145	164	135	150	163	126	147	159	162	140	168	160	163	146	158	150	130	148	142	125	126	105	122	122	120	124	103	135	135	110	124	106	78	83	83	77	87	85	78	64	58	66	53
108	145	113	122	116	129	133	123	136	133	131	137	149	130	133	149	167	162	138	147	135	141	173	140	116	139	136	133	138	128	123	136	137	123	97	107	100	87	97	72	83	78	63	82	79	65	65	76	75	57
116	117	127	119	116	129	146	134	125	129	133	136	132	155	138	124	139	113	153	142	143	124	131	121	132	154	132	134	113	134	113	117	121	100	99	100	97	98	99	78	90	95	73	90	76	79	62	73	55	61
103	94	113	93	121	105	114	119	121	103	122	131	126	130	136	130	134	143	125	131	132	136	111	124	130	136	122	124	125	90	110	99	103	102	94	101	93	77	101	84	77	76	82	74	70	61	81	63	64	70
92	112	107	93	118	129	121	111	116	122	117	131	125	111	117	135	109	124	128	120	132	120	134	142	96	111	110	111	116	133	129	94	79	116	105	86	89	78	71	86	68	66	53	71	75	66	50	67	69	56
86	92	96	108	108	103	104	103	116	111	108	102	114	107	117	132	104	125	132	116	123	128	109	101	120	104	100	82	129	106	93	95	83	89	87	74	82	86	75	63	67	73	84	53	66	52	66	64	51	51
90	73	73	87	99	74	94	105	88	119	114	107	114	96	114	97	106	106	101	122	114	101	107	103	101	108	114	95	83	86	89	94	97	86	92	79	90	72	72	69	81	78	82	51	61	59	66	61	61	52
89	85	82	89	108	98	103	71	92	80	92	108	103	110	92	98	94	109	99	98	108	104	109	99	99	92	92	96	90	102	89	107	91	85	65	74	87	69	76	70	61	63	55	70	66	51	41	55	50	50
61	83	85	70	85	96	81	79	106	90	94	95	95	89	99	100	96	90	89	112	121	105	96	95	97	102	91	84	103	65	79	76	81	72	77	84	77	71	74	71	53	61	67	50	75	44	53	43	64	51
73	71	68	81	70	73	82	82	83	105	83	78	89	97	91	86	95	105	92	99	111	85	93	102	100	94	80	89	78	84	99	94	83	62	80	80	69	72	66	69	71	47	51	57	53	56	52	76	61	59
89	59	78	80	70	77	75	92	110	75	73	85	106	97	82	72	98	87	80	81	102	106	95	85	82	93	84	72	81	69	65	77	77	63	68	72	44	66	61	70	60	50	64	47	61	59	48	41	48	42
66	58	73	78	86	68	71	78	78	82	72	70	89	82	94	87	73	81	78	80	100	95	73	76	78	77	71	85	86	71	87	84	63	72	59	55	62	45	75	56	56	52	44	43	55	52	61	56	60	46
64	59	53	55	81	62	69	75	83	69	77	82	74	95	70	86	79	66	59	68	63	69	80	64	71	53	57	83	65	72	64	75	65	57	60	58	62	76	63	48	64	56	45	61	48	49	50	48	45	27
62	57	62	53	64	62	70	79	65	75	57	78	69	50	59	73	60	58	81	59	68	63	64	64	68	62	60	60	63	73	61	68	72	55	58	56	45	65	60	39	65	51	42	48	46	44	53	42	44	50
57	57	68	61	57	50	56	63	48	73	71	90	62	61	55	69	58	68	63	62	64	76	82	67	66	66	68	57	59	52	53	58	51	59	54	70	63	62	58	56	43	37	55	46	35	45	41	45	48	44
49	47	50	55	66	50	63	67	63	65	63	58	73	73	49	67	68	65	60	56	59	58	51	63	70	79	73	42	57	58	56	47	62	44	56	53	49	54	43	49	46	38	57	56	41	40	40	36	37	45
33	62	56	53	62	45	37	56	63	46	55	46	60	51	62	57	49	70	62	62	55	63	59	53	55	47	61	45	47	51	51	46	47	63	61	59	48	45	41	35	46	44	38	46	46	45	49	41	53	54
39	42	35	37	55	55	40	57	40	46	60	56	46	59	59	45	57	45	55	47	57	51	61	40	47	61	49	48	62	51	56	40	41	38	67	54	60	62	45	60	50	42	35	50	53	41	53	38	37	33
45	51	51	55	46	41	55	51	55	60	40	56	58	54	53	45	54	62	52	51	68	51	52	45	55	53	46	54	44	54	57	51	37	45	33	39	46	31	55	39	37	51	49	42	42	27	30	48	36	32
35	41	46	37	55	46	49	45	55	44	52	54	49	57	50	62	51	51	47	51	42	58	54	45	50	52	48	45	47	42	39	57	42	40	40	42	49	47	39	51	47	39	38	38	41	38	34	32	30	31
53	47	30	36	42	38	35	39	44	33	44	50	44	44	50	47	46	42	41	48	57	51	45	55	51	44	42	41	45	45	43	51	58	42	47	40	40	41	35	50	38	39	34	32	32	44	32	36	29	36
45	43	41	44	29	54	54	23	39	38	44	38	31	37	37	41	51	39	35	51	39	52	44	55	54	41	51	50	31	44	51	46	37	43	39	36	40	39	38	38	39	46	35	37	32	45	40	44	29	37
33	41	37	32	28	25	29	36	38	34	39	35	57	34	34	36	43	51	45	26	37	39	37	31	40	43	45	39	50	42	43	32	29	36	30	38	51	43	36	36	37	40	30	46	35	40	44	32	42	27
42	34	23	38	39	37	35	28	36	39	41	42	34	40	41	39	32	37	37	36	26	44	38	32	36	34	47	40	38	37	45	37	31	34	32	34	37	44	41	24	35	25	32	25	32	35	32	32	38	36
36	29	27	31	32	36	37	39	34	38	39	34	29	34	39	38	26	44	35	38	39	34	28	41	28	49	36	43	41	22	35	39	31	39	35	29	33	26	32	23	32	29	44	28	37	35	34	30	28	31
23	30	34	28	23	29	35	37	33	39	39	39	39	36	26	38	26	43	29	37	39	51	43	36	36	46	31	33	33	35	28	33	37	44	46	27	36	30	35	30	37	32	36	30	37	22	34	32	33	29
32	33	21	36	21	40	36	42	27	37	25	32	33	32	38	30	36	31	31	33	34	24	35	40	27	34	39	33	27	39	35	37	40	26	31	32	27	38	34	32	33	31	21	32	29	22	27	23	22	39
21	29	34	35	35	22	30	39	29	27	39	29	23	28	39	35	37	18	20	24	35	27	31	26	49	36	31	26	34	34	26	28	19	39	29	38	28	31	30	34	32	29	19	30	26	28	41	30	21	17
27	19	26	26	17	22	36	26	24	30	30	24	15	26	26	30	25	30	35	30	27	41	24	30	22	23	36	32	38	22	24	26	28	32	24	23	30	32	27	22	23	25	22	27	21	24	26	34	25	36
21	28	14	25	21	24	11	23	24	41	32	24	28	26	29	36	29	26	34	35	40	25	30	36	20	27	27	30	34	32	21	35	36	23	35	32	31	30	26	31	25	42	25	15	34	34	31	29	20	29
28	23	20	29	28	27	17	18	23	28	22	27	29	29	26	24	28	28	27	25	33	24	29	26	28	25	26	34	28	27	25	25	20	32	32	30	31	30	27	21	19	15	32	26	29	22	28	23	26	20
26	19	16	26	26	21	29	30	21	28	33	22	24	25	33	22	32	33	18	34	28	31	20	23	24	32	36	31	31	24	36	23	27	29	26	18	32	38	26	28	27	23	22	26	25	20	22	18	22	20
21	27	15	21	23	26	36	20	19	25	23	31	25	30	25	24	35	21	27	20	33	20	16	26	13	26	33	34	28	25	25	26	22	22	20	20	23	28	19	28	24	15	22	25	26	23	22	18	22	33
27	27	27	18	30	22	18	24	35	20	24	22	26	16	21	23	26	22	24	24	26	27	30	32	18	24	20	24	9	25	19	21	24	24	32	39	22	20	19	24	25	18	22	14	26	26	21	17	18	23
17	21	20	19	17	23	28	30	29	23	19	22	26	22	14	27	31	23	22	23	18	13	22	21	14	30	29	22	25	28	31	23	24	26	27	14	17	33	26	14	28	16	28	27	21	22	19	25	21	32
24	18	14	18	21	15	20	17	15	26	16	24	26	17	18	15	16	17	24	20	21	17	20	18	22	21	20	19	20	28	28	26	19	22	22	24	26	25	23	31	25	21	22	26	23	11	19	25	19	27
17	19	11	18	20	23	25	29	12	24	18	26	27	17	21	21	21	23	21	28	18	29	25	19	24	22	17	21	18	19	30	23	19	15	18	26	22	22	23	20	17	24	32	20	21	23	17	17	18	25
24	15	17	15	16	15	17	24	22	17	15	26	25	23	20	18	32	25	20	21	24	25	25	18	17	20	26	22	22	22	21	22	17	15	17	20	11	32	27	22	16	17	20	25	27	19	20	28	12	25
20	20	17	19	20	20	20	15	21	19	26	13	20	23	22	19	19	20	22	19	21	23	24	13	20	19	21	18	18	24	17	13	25	28	26	19	24	18	13	16	28	25	19	22	19	23	26	13	15	15
13	14	11	10	19	14	16	15	12	24	19	25	26	20	17	19	24	23	9	16	13	21	27	19	21	19	19	14	22	20	20	18	21	23	20	21	23	24	19	21	23	17	22	14	24	20	11	14	21	18
19	17	17	18	13	16	10	12	20	16	19	12	17	12	20	19	24	16	17	21	21	16	23	14	22	17	18	19	22	20	17	20	17	18	24	21	11	18	20	18	23	18	26	17	13	18	14	16	23	24
15	18	13	13	12	12	14	17	15	22	22	17	20	16	16	18	27	26	22	17	14	12	21	17	25	20	22	11	16	17	11	18	16	12	27	16	16	20	19	19	27	20	18	21	23	17	14	25	20	11
16	18	12	22	9	15	15	16	18	10	16	12	22	23	18	9	16	16	13	11	16	20	22	23	9	18	25	16	17	10	17	21	19	15	13	13	18	19	22	20	19	20	16	11	20	16	10	16	23	21
12	14	12	15	14	14	14	20	12	17	14	13	23	20	16	16	13	19	19	15	14	15	10	14	19	18	20	18	12	12	20	18	13	17	15	3	18	25	11	17	17	16	11	26	13	17	16	17	14	20
11	15	7	13	23	19	16	14	19	16	18	21	15	20	13	18	17	17	31	19	12	19	16	22	20	17	12	19	21	10	17	18	21	21	15	14	19	14	16	21	14	17	15	11	22	12	18	14	13	19
15	13	12	9	15	12	7	15	19	12	16	15	12	13	14	23	20	26	12	13	15	11	11	17	17	21	23	16	17	13	21	15	22	19	18	18	22	13	14	17	20	25	11	20	17	7	17	13	11	12
6	8	13	12	13	14	12	13	9	14	10	14	16	10	13	13	16	11	9	17	10	8	16	12	13	8	17	17	19	17	11	13	16	19	14	14	18	18	17	11	10	13	17	18	14	23	18	17	12	6
8	17	11	10	10	5	7	12	11	11	15	9	16	16	16	16	14	15	22	22	16	12	22	10	14	11	15	17	18	15	14	14	8	15	16	16	18	20	12	12	13	19	16	6	14	19	19	20	11	10
22	15	7	16	12	14	8	7	8	19	9	12	13	9	15	19	11	12	13	12	9	14	17	13	9	20	16	10	9	8	12	14	13	15	18	18	14	12	7	10	6	13	16	14	12	17	21	10	14	15
13	8	11	10	7	9	9	10	11	9	12	9	16	9	22	12	21	17	11	9	12	14	16	10	16	17	11	9	12	15	13	15	7	16	14	14	14	14	19	14	12	12	17	9	6	10	16	7	13	10
18	13	15	13	14	10	16	6	18	16	8	16	13	22	18	10	18	11	14	16	9	14	9	10	16	10	10	15	11	14	10	11	11	8	14	16	8	16	17	16	19	17	17	8	14	8	12	16	9	14
8	12	13	11	14	14	8	15	12	17	12	14	16	13	11	11	11	15	9	14	10	17	14	16	19	9	16	19	12	7	11	13	14	8	13	11	11	16	11	8	14	14	15	12	10	16	17	12	9	12
10	10	10	11	7	10	9	13	12	10	19	10	13	13	10	16	8	9	6	10	19	8	15	13	15	8	6	9	15	7	16	11	15	17	10	12	14	11	15	5	14	10	16	11	8	14	13	15	12	16
8	8	12	14	10	8	12	7	11	13	19	5	15	10	10	9	19	11	6	10	12	13	10	17	10	21	9	8	19	10	6	14	19	15	11	8	15	20	16	8	15	11	18	10	9	12	12	18	15	14
8	13	18	10	11	9	9	15	7	5	9	11	9	15	9	14	11	9	11	12	10	13	16	11	11	13	15	12	10	15	8	9	8	15	10	13	9	16	10	13	14	11	18	15	11	14	12	6	12	20
12	8	7	11	10	11	13	6	9	13	8	10	12	14	10	8	11	13	10	11	16	9	13	4	9	11	14	11	13	9	14	6	19	10	17	17	15	15	18	14	15	15	8	16	9	15	9	11	16	4
14	10	9	12	8	3	9	12	10	6	13	9	10	6	14	13	7	8	10	11	11	12	9	6	14	10	7	9	9	9	15	12	11	10	11	13	10	10	11	10	13	7	10	10	11	7	16	19	10	10
12	13	8	9	12	10	8	18	15	14	7	13	10	8	5	9	6	10	13	20	4	14	10	15	12	8	13	12	13	15	12	14	18	12	16	21	9	9	10	15	15	7	9	16	7	6	9	14	15	11
8	13	11	8	10	6	12	8	6	16	6	8	14	9	14	7	6	15	18	8	14	19	12	8	9	13	15	11	8	6	11	13	11	10	8	8	3	4	6	12	15	10	13	13	5	14	11	12	12	10
7	10	6	8	6	10	7	7	4	9	8	11	8	7	12	10	9	13	8	10	14	12	10	8	13	18	11	18	12	18	9	14	7	13	13	11	7	7	6	7	14	13	7	7	7	11	5	16	6	11
6	5	9	13	3	9	6	4	12	14	3	14	9	10	8	10	5	4	13	11	8	12	5	7	6	11	7	11	14	8	11	8	10	9	10	9	14	12	12	8	9	15	10	9	11	13	8	10	9	9
6	5	5	12	7	7	8	6	2	5	8	10	7	15	3	11	10	9	7	7	10	8	10	8	4	8	11	10	15	14	5	6	6	9	7	16	13	7	15	16	7	10	5	14	14	8	9	11	15	7
6	4	5	9	12	7	13	4	10	14	8	7	20	9	10	8	11	9	12	6	8	7	9	10	5	13	10	9	9	11	14	5	8	9	9	11	13	9	10	5	3	14	4	12	9	7	11	11	7	5
12	7	7	6	10	7	6	2	6	4	9	11	8	9	8	8	3	9	8	8	7	6	8	7	10	7	7	6	8	11	9	5	13	11	14	14	14	10	7	13	12	11	8	9	8	7	9	7	13	5
5	6	13	7	11	5	8	4	5	6	7	5	7	11	6	2	12	2	4	9	3	6	5	8	7	7	9	10	9	6	6	21	14	7	9	13	4	8	11	10	12	15	8	6	11	6	5	7	4	5
7	6	7	6	5	6	3	6	12	7	14	9	8	10	10	4	7	3	11	12	11	7	14	9	7	4	13	15	3	4	10	11	6	5	6	12	4	9	9	4	15	4	9	10	8	5	13	12	9	6
7	8	9	5	8	9	7	9	5	4	5	11	8	10	9	9	3	4	5	10	6	10	8	4	8	5	4	6	10	12	9	9	10	5	3	8	10	9	9	10	12	10	9	6	11	12	9	5	8	5
5	3	9	5	7	4	7	6	7	12	7	5	11	5	11	6	15	6	7	12	7	9	10	5	6	15	6	7	13	4	9	10	12	11	11	10	15	10	5	8	6	10	8	11	4	12	5	8	10	6
4	1	5	9	10	5	8	7	10	7	3	9	6	10	6	4	4	7	2	6	5	14	11	10	8	10	9	9	10	2	5	10	3	8	3	6	8	8	9	5	9	9	4	9	9	5	14	10	11	11
7	5	6	3	9	2	6	7	5	6	6	6	8	6	3	7	12	7	5	13	5	8	9	12	10	7	11	5	12	7	5	9	3	6	14	3	4	11	8	6	10	6	11	9	8	11	13	5	5	9
7	7	7	10	4	3	9	6	8	11	7	5	6	5	8	9	4	8	6	10	9	8	10	9	6	5	6	8	12	6	11	8	9	6	10	13	5	9	5	10	8	11	10	13	7	5	6	10	5	5
6	6	4	7	11	6	4	7	12	7	2	5	2	12	6	6	5	6	2	8	1	4	4	7	6	6	3	8	11	9	3	7	3	5	6	7	10	12	8	13	8	3	11	5	5	8	3	12	5	7
6	9	5	4	12	7	6	6	9	9	6	13	8	5	6	8	12	6	6	6	12	7	5	6	4	3	3	2	4	8	8	6	6	8	6	7	12	7	8	7	6	6	6	8	11	8	8	6	7	10
8	3	4	4	6	7	8	5	4	5	8	10	3	8	8	4	8	8	5	7	8	9	6	5	7	2	2	7	8	4	8	5	8	5	9	3	2	7	4	5	6	6	5	7	6	7	7	3	5	10
6	6	8	8	7	3	6	5	6	5	7	6	6	4	9	5	5	7	3	1	7	13	8	6	8	1	2	7	14	4	4	6	5	8	6	3	5	7	8	9	8	4	6	6	10	4	6	4	10	6
6	4	3	5	7	5	3	5	4	3	8	9	4	5	8	7	5	12	4	8	7	8	6	9	9	8	2	4	7	8	4	5	3	9	5	11	8	7	4	10	7	9	6	10	1	8	8	2	3	9
6	3	6	10	5	6	3	2	8	5	4	8	5	12	8	2	7	2	5	5	6	14	5	6	5	7	4	7	10	8	3	7	8	5	10	12	10	8	7	8	4	7	7	7	4	4	5	5	3	4
4	6	8	3	2	3	6	7	2	6	7	5	10	4	10	7	9	3	5	5	5	8	4	8	3	9	5	5	8	8	4	3	9	4	5	5	4	9	5	6	2	4	4	9	7	4	3	5	6	8
2	3	4	3	4	5	3	6	6	8	6	6	4	9	5	3	5	8	2	5	7	6	3	10	5	8	7	6	6	8	5	6	5	5	6	5	5	5	7	4	6	7	2	5	7	6	9	8	4	8
3	7	4	7	4	5	3	5	7	1	3	3	11	6	7	3	9	5	3	7	7	8	0	6	4	8	5	7	8	8	5	10	4	7	10	6	4	5	3	5	1	10	3	9	2	1	2	3	3	4
8	5	5	6	3	0	4	6	6	5	5	10	4	5	3	2	6	13	4	1	6	8	4	5	7	4	10	5	2	10	2	9	9	6	5	3	5	2	6	5	7	8	7	5	7	6	6	8	4	8
8	5	6	6	2	6	3	2	4	7	2	6	9	5	2	4	4	2	5	10	2	3	7	5	7	3	2	9	8	3	5	6	6	5	4	5	3	4	6	5	10	11	4	3	5	8	3	9	4	5
4	1	5	5	4	7	3	5	4	4	5	7	1	2	7	5	5	4	2	9	8	3	0	5	5	4	5	4	4	5	6	5	1	2	6	4	9	4	7	3	7	2	2	6	7	1	9	4	8	3
7	4	1	6	6	5	1	7	6	4	8	7	4	3	1	4	7	2	9	1	5	4	6	4	4	10	8	8	6	1	10	5	2	2	2	3	4	5	5	6	7	3	3	7	3	4	9	7	3	6
4	6	3	3	3	8	3	3	7	3	5	7	8	5	5	3	4	3	3	6	6	8	5	1	6	6	3	5	4	8	5	4	8	4	8	4	4	2	5	5	3	4	2	8	5	7	4	4	2	4
4	0	3	7	4	1	6	3	4	2	3	5	4	3	1	3	7	4	3	5	4	4	5	2	7	3	6	6	1	8	7	7	2	6	3	4	6	6	4	5	2	6	7	9	2	5	5	9	5	4
7	3	5	1	2	8	2	3	6	4	5	2	3	3	2	1	5	4	4	6	7	6	7	0	3	4	3	12	6	3	1	7	6	8	6	6	6	2	3	8	0	6	6	2	3	2	4	6	3	5
4	2	2	2	4	2	4	2	5	2	3	4	6	4	6	2	3	4	6	5	9	0	7	2	4	5	7	5	5	3	7	1	5	8	3	5	4	3	4	3	7	3	2	1	8	4	1	6	4	4
1	3	7	4	5	5	1	5	2	3	5	4	7	4	3	7	5	5	3	6	4	9	3	2	5	7	5	5	7	5	2	2	2	6	4	12	3	5	3	5	4	3	3	2	0	4	5	2	2	6
3	3	1	5	8	4	2	3	1	3	2	5	6	4	6	5	7	7	5	1	6	8	1	6	3	3	3	6	4	6	8	5	2	2	4	9	3	4	3	7	4	5	9	6	1	4	5	2	4	8
4	4	1	1	5	3	2	2	2	2	3	6	6	6	5	5	4	4	2	2	3	5	4	2	5	6	4	2	2	3	5	6	2	6	6	4	2	4	6	7	4	6	4	4	6	4	3	1	5	3
0	5	2	3	0	3	5	4	4	3	2	3	4	4	2	2	5	5	4	0	6	1	3	5	9	5	3	5	1	3	6	8	3	4	5	2	3	6	5	3	3	2	6	5	6	4	9	6	6	4
3	5	2	2	6	3	6	2	4	8	2	5	3	6	3	4	2	5	3	5	1	3	5	2	2	3	5	8	10	4	6	3	8	4	3	2	2	5	4	4	1	4	3	3	2	3	3	1	3	8
4	1	5	0	4	4	8	1	3	2	2	5	7	4	2	3	3	4	6	0	7	7	2	1	7	1	4	4	4	3	2	1	3	4	5	4	4	3	6	4	6	5	8	0	3	5	3	4	3	5
4	1	2	2	3	1	5	5	5	2	4	4	2	2	2	5	3	5	6	3	2	2	6	5	4	2	6	4	2	7	5	3	4	0	7	0	4	6	0	0	2	5	1	2	3	3	3	6	1	6
2	7	1	4	3	4	2	4	10	6	5	2	5	5	3	2	1	0	3	7	1	7	2	1	7	6	3	5	2	4	2	3	6	3	8	5	1	3	2	1	4	1	6	2	4	1	3	2	1	3
1	7	4	1	5	6	4	2	5	4	6	1	9	3	2	4	2	7	3	3	4	5	4	2	5	6	2	4	4	7	1	6	1	3	3	3	4	1	6	2	3	4	1	2	5	7	7	2	6	4
5	2	4	5	3	1	6	4	3	0	10	3	5	1	4	4	3	5	2	5	4	6	4	3	0	4	2	1	0	4	5	1	3	4	2	0	5	4	2	2	4	3	5	1	5	3	5	4	4	3
3	3	3	5	2	5	1	3	2	7	1	4	7	2	4	5	4	5	3	1	3	1	4	1	3	4	4	4	3	4	3	1	3	3	6	4	3	5	4	2	4	2	2	2	3	3	7	4	7	0
4	4	1	6	0	6	5	2	3	3	4	2	1	4	2	1	3	3	4	3	2	4	1	6	1	4	2	2	4	4	5	2	3	4	3	3	1	1	3	6	2	5	4	5	5	3	5	1	5	3
3	4	2	1	2	1	3	4	3	4	3	5	1	4	2	3	3	3	3	5	4	1	1	2	7	5	3	1	2	1	2	2	4	1	3	0	5	10	0	2	3	2	3	6	4	4	3	2	5	6
4	5	3	2	3	4	6	1	4	2	4	1	1	3	2	1	2	4	5	1	1	1	4	6	4	3	6	4	2	5	0	3	8	5	6	7	0	2	1	5	3	2	2	5	4	3	4	4	4	4
1	0	3	0	3	2	6	1	3	3	3	4	2	5	3	1	7	4	3	4	8	2	3	3	1	2	4	2	4	2	4	2	5	0	4	1	4	2	2	2	4	7	1	5	5	2	3	2	7	0
1	3	5	4	5	7	4	6	6	2	3	5	6	3	3	1	1	2	4	5	2	5	1	4	3	5	6	3	1	2	5	2	2	2	1	3	5	2	4	8	3	2	5	2	2	2	2	4	4	2
1	3	2	2	1	2	3	3	3	3	0	3	3	4	3	5	3	0	2	5	0	0	1	3	3	1	4	5	1	3	3	5	2	1	5	3	1	4	2	6	1	1	2	3	5	3	3	2	3	3
4	1	0	2	6	0	2	2	2	2	3	4	0	0	1	1	2	2	3	0	3	5	8	6	4	3	3	3	2	5	1	2	1	3	0	2	2	1	0	1	2	3	5	3	5	3	4	2	5	2
2	4	6	3	2	3	1	0	3	3	5	7	4	1	4	1	1	2	0	1	1	0	0	2	1	4	3	6	2	0	2	7	1	1	3	3	1	5	1	4	1	4	2	4	3	3	0	4	6	6
2	3	0	4	0	4	3	3	1	1	3	2	1	1	5	5	1	0	4	2	2	0	1	4	2	4	4	2	2	3	4	1	4	1	3	2	2	4	2	2	2	6	2	3	2	8	2	1	3	4
1	2	2	1	3	1	1	4	4	2	1	2	3	5	4	3	2	4	3	4	1	1	1	4	7	2	1	2	2	6	5	4	4	2	1	3	8	4	3	3	1	5	5	4	2	1	3	7	3	3
0	4	3	3	2	1	1	0	3	3	2	2	0	2	1	1	1	2	2	2	2	1	3	3	4	3	0	2	0	1	3	3	1	1	1	3	2	1	3	2	1	4	4	6	3	5	1	5	5	3
0	1	4	2	2	1	5	2	0	4	2	1	1	0	2	1	4	2	1	5	2	5	3	4	1	2	1	2	4	3	2	0	1	4	2	4	4	6	4	3	1	4	4	3	3	3	5	1	4	4
4	1	2	1	2	3	2	3	1	5	1	1	1	2	3	1	0	1	2	2	1	1	2	2	2	2	3	2	3	2	2	2	1	1	2	0	1	1	1	6	2	2	4	0	3	1	1	4	3	1
3	3	0	3	5	4	3	1	1	1	2	5	4	1	5	2	2	3	1	2	3	3	1	3	1	2	3	3	1	5	3	1	1	0	3	1	3	3	1	1	1	3	1	2	1	2	4	5	2	2
1	1	2	1	2	2	1	4	1	4	4	1	0	1	0	2	1	3	0	2	5	1	1	1	2	0	2	0	0	5	2	1	1	4	1	1	0	1	1	2	2	4	1	2	4	1	2	2	4	1
3	0	1	1	1	3	1	3	1	1	6	1	2	0	0	1	2	3	2	2	2	3	1	3	1	1	2	1	4	1	1	0	3	2	0	8	3	3	1	4	2	0	4	1	3	2	0	2	2	2
1	2	2	1	2	0	2	0	2	2	3	2	1	1	3	3	0	0	0	2	5	1	1	3	1	4	1	3	2	2	3	0	1	2	1	1	2	2	1	3	3	1	3	3	2	3	0	0	3	3
0	0	2	2	1	4	0	4	2	4	1	4	1	0	1	3	2	1	4	3	2	0	2	1	1	4	1	3	1	4	2	0	2	2	0	1	4	2	6	2	1	1	0	1	0	1	2	1	1	3
3	1	7	3	0	1	3	3	5	2	1	1	3	2	3	2	3	0	3	0	2	3	2	5	1	1	1	4	1	1	1	2	4	0	1	1	4	3	3	1	1	0	0	1	1	0	2	2	1	1
1	5	3	3	2	0	2	1	1	3	3	2	1	3	0	2	3	0	2	2	0	2	2	1	5	1	4	1	1	1	0	2	2	5	4	2	1	3	1	3	2	0	2	2	1	2	1	3	1	3
0	2	0	2	1	3	2	1	1	0	0	4	2	3	0	0	1	1	4	1	1	0	0	0	2	1	3	3	4	0	1	2	0	1	0	0	2	1	0	0	5	1	1	0	3	0	3	0	2	3
1	0	2	4	4	2	4	1	2	0	3	4	2	1	2	1	1	6	1	1	2	0	1	0	1	3	3	2	0	2	1	2	1	3	5	4	2	0	3	2	1	2	2	3	1	2	2	3	2	1
2	2	0	1	1	1	0	1	1	1	3	1	1	2	1	3	0	1	1	1	3	1	0	1	5	3	0	3	1	3	4	4	3	3	0	4	1	2	3	1	4	4	3	0	2	2	3	2	1	2
2	2	1	2	3	0	2	0	0	2	2	4	1	2	0	2	1	2	3	1	1	3	0	0	1	1	2	1	0	3	0	4	4	2	1	1	0	1	1	1	1	0	3	0	3	0	4	0	2	3
2	3	2	3	5	1	1	2	0	4	0	0	1	0	2	3	0	1	0	3	1	0	0	0	2	3	0	0	2	2	0	2	2	1	2	1	2	2	1	1	2	1	3	1	1	0	0	2	4	2
1	3	1	0	2	2	2	2	4	0	1	2	4	1	1	0	2	1	0	1	1	2	1	2	3	0	0	1	4	2	3	0	2	4	0	1	2	2	1	2	1	4	2	2	2	2	1	1	1	1
1	0	2	1	0	2	0	3	1	0	1	6	3	2	2	2	1	0	1	2	3	1	2	0	2	1	2	0	0	3	1	0	0	4	0	1	1	0	3	2	2	2	5	2	1	4	3	3	2	4
0	5	3	3	3	0	3	3	0	1	1	0	0	2	0	4	0	1	0	1	0	0	1	0	0	3	1	1	3	3	1	0	2	1	1	2	2	2	1	2	1	0	1	1	2	2	2	1	3	1
1	3	1	3	2	2	0	2	3	0	1	0	1	0	3	0	1	0	2	2	2	0	5	0	0	3	0	2	1	4	3	1	0	2	1	3	2	4	0	2	2	1	1	0	2	2	0	1	1	2
1	2	1	0	0	0	3	2	2	2	0	0	1	1	1	3	3	0	2	2	2	0	1	1	2	0	0	3	0	2	3	2	2	3	1	2	0	3	3	0	1	5	2	0	0	1	1	0	1	0
0	5	2	3	1	1	2	1	1	0	0	1	1	1	1	1	5	2	0	0	1	0	0	3	1	0	0	0	0	1	1	3	0	1	2	3	0	4	0	1	1	1	1	2	2	2	0	3	2	1
0	1	4	2	3	1	0	1	1	0	1	1	2	0	3	1	1	2	1	1	1	3	1	3	0	5	2	2	2	1	0	0	1	1	0	1	1	3	2	1	0	2	1	2	2	2	1	1	1	1
1	3	2	0	2	0	2	0	3	0	0	0	1	1	2	0	1	0	2	1	2	0	2	2	1	3	2	4	0	0	1	0	0	3	0	2	2	1	0	2	2	1	1	1	2	1	0	2	3	1
3	1	0	0	0	4	2	3	1	3	0	0	2	2	0	0	2	1	0	0	1	0	0	2	2	2	3	2	1	0	2	0	1	0	1	1	2	4	4	0	0	3	1	2	4	0	1	1	0	1
0	0	0	2	2	1	2	0	2	0	0	2	0	3	1	4	1	0	4	1	0	3	2	3	4	1	0	1	1	0	3	2	2	0	3	4	0	2	2	2	2	2	0	0	1	2	0	2	2	2
2	1	0	1	2	0	2	2	2	0	0	0	0	3	0	2	1	2	3	1	1	1	2	0	2	2	1	3	2	1	2	2	4	2	1	1	1	2	1	2	0	1	2	1	0	3	2	3	0	0
2	2	1	0	0	0	0	0	1	0	1	2	2	1	3	3	1	0	0	1	0	0	0	1	1	2	1	3	1	0	2	0	2	1	0	2	0	0	4	0	3	2	0	0	2	2	1	3	0	2
0	0	1	0	3	2	1	0	3	2	1	1	0	1	2	2	1	1	2	0	0	1	2	1	0	1	0	0	3	4	1	3	0	1	0	1	0	3	0	1	0	1	1	0	1	1	1	3	0	0
1	1	1	0	1	1	0	1	0	2	1	0	1	3	2	0	0	0	1	1	1	0	1	2	2	0	1	0	1	2	1	2	0	3	2	0	1	0	3	2	0	1	1	4	3	1	3	0	2	3
0	4	2	3	1	1	0	2	1	1	4	2	2	2	2	1	1	0	1	1	0	1	2	3	1	1	1	1	2	1	2	0	2	2	1	2	0	3	2	0	0	1	1	2	1	1	0	2	0	2
2	0	1	0	3	0	1	3	0	0	0	0	0	1	0	0	2	0	2	2	1	0	1	0	0	1	1	0	1	1	1	1	0	0	3	3	2	0	1	2	2	0	1	0	2	0	3	1	1	4
1	1	1	1	3	0	1	1	2	4	0	1	1	2	1	0	1	0	0	2	1	2	3	0	5	2	0	1	3	0	0	0	1	0	1	0	3	0	1	0	2	0	0	3	1	1	2	1	1	2
1	0	0	3	1	0	0	0	1	2	1	1	1	1	0	0	2	4	0	1	2	2	0	1	2	0	2	1	0	1	0	0	0	0	3	0	1	1	2	0	1	1	1	1	1	1	3	1	0	2
2	1	0	2	2	2	0	1	1	1	1	2	1	0	2	0	2	3	1	2	0	0	1	1	1	3	1	1	0	1	0	0	0	3	2	1	3	0	3	3	3	0	3	0	0	2	1	0	0	2
3	1	0	1	0	1	1	1	1	1	1	0	0	0	1	1	2	1	0	0	1	1	2	1	2	0	1	0	1	1	1	1	1	2	0	0	2	0	0	2	0	0	1	2	0	1	2	0	3	3
4	0	1	1	0	1	0	0	1	1	2	1	0	0	2	2	0	3	0	0	1	2	0	0	0	0	0	0	1	1	0	1	0	6	1	1	1	1	3	1	2	0	1	0	1	3	0	1	2	3
1	2	1	1	0	0	2	0	2	0	0	0	0	2	3	0	0	0	0	0	1	1	1	3	0	1	0	1	1	1	3	0	2	0	1	0	1	0	0	1	0	0	0	0	3	0	1	2	1	4
0	1	1	0	1	0	1	0	1	1	1	0	2	0	0	2	0	1	0	0	1	2	0	0	0	1	2	0	0	1	2	2	1	0	1	2	0	1	1	2	3	1	3	2	2	0	1	1	1	0
0	0	2	1	2	1	0	0	0	1	2	0	2	0	1	0	1	0	2	1	3	1	0	0	0	0	0	0	2	0	0	1	2	1	0	1	1	0	0	2	1	1	0	1	2	1	2	0	1	4
0	0	1	1	5	0	1	1	2	0	3	0	0	1	2	1	0	0	0	0	1	0	1	0	0	1	2	1	0	2	1	0	0	2	1	0	0	1	2	0	0	2	1	2	1	0	1	0	0	0
1	0	0	1	1	0	2	0	0	1	0	1	1	1	0	1	1	1	1	0	1	1	1	1	3	3	0	1	1	1	1	0	1	0	1	1	2	0	0	0	1	2	2	3	0	0	1	0	0	1
1	0	0	1	0	1	0	2	0	0	2	0	0	1	0	0	0	0	2	3	0	0	0	1	1	1	0	1	0	1	1	0	1	1	0	1	2	0	1	0	2	1	2	1	0	1	1	1	0	3
0	0	4	1	0	0	0	0	0	1	0	0	0	0	2	1	1	0	0	0	0	0	1	1	1	1	0	0	0	1	1	0	1	1	1	0	1	0	1	2	1	0	2	2	0	1	0	1	0	0
1	1	1	0	0	0	1	0	0	0	0	0	1	2	1	0	0	1	0	0	2	1	1	0	0	0	0	0	1	0	0	0	2	0	0	0	0	1	1	0	2	1	0	0	0	0	0	0	1	2
0	2	1	0	1	1	0	0	0	0	2	0	0	2	1	0	1	0	1	1	2	0	0	1	0	2	1	3	1	2	0	1	2	0	0	1	0	0	0	2	0	1	1	2	1	0	0	2	2	0
1	1	2	0	1	3	0	1	1	1	1	0	0	0	0	0	0	0	1	1	1	0	0	0	0	1	0	1	1	1	0	1	0	3	2	1	1	1	2	1	2	1	0	2	0	0	0	3	2	1
1	0	1	0	0	0	1	2	0	0	1	0	0	0	0	0	1	0	1	1	0	0	1	1	0	1	1	1	1	1	1	1	0	0	1	1	0	1	0	0	0	2	0	1	0	0	0	2	1	1
0	1	0	0	0	0	0	0	2	0	0	0	2	1	0	1	2	1	0	1	0	0	1	0	1	2	1	1	0	2	0	1	0	1	0	2	1	0	1	0	0	1	2	1	1	1	2	1	2	1
0	0	1	1	0	0	0	0	1	0	1	0	2	0	0	0	0	1	0	0	0	1	2	1	0	0	3	0	0	1	0	1	0	1	0	2	0	1	0	0	0	0	1	0	1	0	2	1	1	1
0	0	0	1	2	0	0	1	0	0	0	1	1	1	0	0	1	1	0	0	2	0	0	0	2	3	0	0	1	0	0	0	0	1	0	0	0	1	0	1	0	0	0	1	2	0	0	0	0	0
0	2	0	3	0	0	1	1	1	1	2	3	1	0	2	0	0	0	1	0	1	0	1	0	1	2	0	1	0	0	1	2	0	1	0	1	0	1	0	0	2	0	1	3	0	0	0	0	1	0
1	0	0	0	1	2	0	0	0	0	1	2	0	0	0	0	0	2	0	0	2	2	0	1	1	1	1	1	0	0	0	1	1	0	0	0	1	1	0	1	0	1	0	1	0	1	0	0	1	1
1	0	0	0	0	1	0	0	1	0	0	1	1	0	1	2	0	2	1	0	0	0	0	2	0	0	1	2	2	0	0	1	0	1	0	1	0	0	1	0	2	1	0	1	0	1	2	1	1	0
0	0	0	1	0	0	0	0	0	1	0	0	0	0	1	1	0	0	0	0	1	0	0	0	0	0	1	0	1	2	0	0	0	0	0	1	0	1	0	3	2	0	0	2	0	1	1	0	0	3
0	1	1	0	1	0	0	2	1	0	0	0	1	1	0	0	1	0	0	0	1	0	1	0	0	1	1	0	0	0	1	1	0	1	0	0	1	0	1	0	0	1	1	2	0	1	1	0	0	1
0	2	0	0	0	1	1	0	2	1	1	1	1	1	0	0	0	0	1	3	0	2	2	1	1	1	0	0	1	1	0	0	1	2	3	0	0	0	0	1	1	0	0	1	0	0	1	1	0	0
0	0	2	0	0	0	1	2	0	0	0	0	1	0	0	0	0	0	0	0	0	0	0	0	3	0	0	0	0	1	0	1	0	1	1	2	1	0	0	0	0	0	0	0	1	0	0	0	0	0
1	2	0	1	2	1	0	1	2	0	1	0	1	0	1	0	0	0	1	1	0	0	1	0	1	0	0	2	0	0	1	0	1	0	0	0	0	0	0	0	1	0	1	0	1	0	1	1	0	0
1	0	0	0	0	2	0	1	0	1	0	0	1	0	0	0	1	0	1	0	0	0	0	0	3	0	0	0	0	0	0	0	0	1	0	0	1	4	0	2	1	2	1	0	0	1	1	0	0	0
0	0	1	0	0	1	0	1	0	0	1	1	1	3	0	0	0	1	0	1	0	0	1	0	0	0	0	1	0	1	3	0	0	0	2	1	0	0	0	0	1	0	1	1	1	0	1	0	0	3
0	0	0	1	1	2	1	0	0	0	0	0	1	1	1	0	1	1	0	0	0	2	2	3	1	0	0	0	4	0	0	0	0	0	0	0	0	0	0	0	0	1	2	0	0	0	0	1	0	0
0	0	1	2	0	0	0	0	0	0	0	0	0	0	0	0	1	1	0	0	1	0	0	1	2	0	1	1	0	1	0	1	2	1	0	1	0	1	0	0	0	1	4	0	0	1	1	1	2	0
0	1	0	2	0	0	1	0	1	1	0	0	1	0	0	3	1	0	0	0	1	1	1	0	2	0	0	0	0	0	0	0	0	2	0	1	2	2	1	0	1	0	0	0	0	0	0	0	0	0
0	0	0	0	1	0	1	0	1	0	2	0	1	1	0	0	1	0	0	0	1	0	1	1	1	0	0	0	0	1	1	1	1	0	1	1	1	1	0	1	0	0	1	0	0	0	0	0	0	1
0	0	1	1	0	0	0	1	0	0	0	0	0	0	1	1	0	0	1	0	0	0	0	1	1	0	1	1	0	0	0	1	0	1	0	0	0	1	1	1	0	0	0	2	0	0	1	0	0	1
3	0	0	0	0	1	0	0	1	1	2	0	2	0	0	0	0	0	0	0	0	0	1	0	0	1	1	0	0	0	1	0	0	0	1	0	0	0	0	1	0	0	1	0	0	1	1	0	0	0
[truncated: 350 more columns]
