# Supplementary material for: Nanorods with multidimensional optical information beyond the diffraction limit
Source: Nat Commun. 2020 Nov 27;11:6047. doi: 10.1038/s41467-020-19952-x (PMC7695702; doi:10.1038/s41467-020-19952-x)
Supplement: Supplementary file 3 — Source Data [file 41467_2020_19952_MOESM3_ESM.zip › Source data/Fig. 2/d5/220620_intensity_profile_x.txt]

245
227
223
259
265
231
233
228
194
207
196
229
211
249
284
264
268
284
266
319
279
270
264
240
249
226
222
248
231
239
228
203
205
207
197
190
138
160
163
163
136
142
131
132
116
90
95
87
94
84
77
86
59
73
64
59
67
49
70
48
52
53
71
62
48
31
47
54
34
44
41
26
50
58
45
52
48
40
43
32
47
51
40
49
42
65
62
48
71
88
75
78
76
71
89
98
80
116
118
115
119
147
140
123
154
124
159
132
160
164
167
216
182
184
211
168
206
198
199
182
147
193
177
166
130
132
113
124
117
132
146
156
186
163
152
136
144
147
165
147
127
119
111
109
102
100
94
95
83
71
74
77
65
70
47
45
38
55
40
39
45
38
35
38
22
33
42
27
37
19
30
25
24
18
21
25
10
21
17
22
29
18
11
28
19
19
20
21
18
24
17
16
9
13
12
16
29
19
18
10
18
16
16
21
12
18
14
21
19
19
9
16
10
20
15
10
13
13
10
11
13
17
18
14
8
15
15
12
12
15
16
10
13
16
12
19
14
10
15
17
21
10
11
10
9
10
19
14
12
22
13
11
18
19
10
16
16
14
8
12
16
9
16
16
16
13
10
19
9
14
6
10
14
9
10
13
11
9
10
6
6
9
9
7
10
12
11
6
6
10
4
11
9
7
8
7
12
9
9
12
7
7
10
8
4
8
11
6
8
5
2
3
6
3
2
4
0
5
4
5
7
5
7
5
1
8
6
6
2
7
4
2
4
1
7
2
2
4
1
4
3
4
5
4
3
5
3
0
5
2
4
2
7
2
2
4
1
0
2
3
4
1
3
2
3
1
0
5
3
1
4
0
5
2
2
1
3
2
4
1
3
5
0
2
1
1
2
3
0
3
0
1
3
3
0
1
1
1
1
0
