# Supplementary material for: Nanorods with multidimensional optical information beyond the diffraction limit
Source: Nat Commun. 2020 Nov 27;11:6047. doi: 10.1038/s41467-020-19952-x (PMC7695702; doi:10.1038/s41467-020-19952-x)
Supplement: Supplementary file 3 — Source Data [file 41467_2020_19952_MOESM3_ESM.zip › Source data/Fig. 2/d5/220620_intensity_profile_y_or_z.txt]

65
53
67
59
60
76
61
57
54
56
52
62
62
63
59
44
48
46
52
59
44
49
46
50
35
47
44
46
58
54
38
53
50
43
47
44
38
45
59
41
50
62
42
52
67
47
53
55
59
60
45
57
64
61
70
84
79
79
83
75
65
82
82
101
74
91
99
89
101
105
93
79
106
111
94
93
116
136
118
104
97
106
111
101
85
95
88
104
95
132
107
97
91
73
75
71
78
92
69
90
71
76
98
77
78
78
57
61
70
53
58
63
58
70
59
53
58
56
50
44
56
44
65
50
51
55
48
66
53
50
64
54
54
59
45
52
48
51
50
48
52
48
57
49
48
71
58
42
50
58
47
59
54
40
64
69
55
63
48
51
78
67
71
70
87
78
94
92
89
119
85
106
116
120
142
119
136
142
171
189
191
176
208
196
212
243
235
228
244
257
227
237
258
319
289
308
244
232
261
256
269
247
291
249
261
250
260
257
280
285
269
261
234
244
249
231
241
202
218
215
201
194
176
146
173
163
147
142
131
120
116
122
98
112
99
81
80
68
59
62
56
62
47
51
51
48
51
26
36
38
37
33
24
30
35
25
34
20
24
23
20
28
21
19
16
21
17
11
15
19
13
17
22
12
9
16
14
10
10
12
11
11
20
8
10
11
7
6
8
9
12
10
12
6
13
10
8
6
7
1
8
5
5
5
7
1
10
9
1
6
5
6
5
6
1
2
0
5
0
3
7
3
5
1
3
5
1
4
5
5
0
1
2
4
2
5
2
2
2
2
2
3
0
2
1
1
1
1
3
1
2
1
2
2
0
1
1
0
1
1
1
0
1
1
2
2
1
2
0
0
0
0
1
0
0
3
0
0
1
1
1
1
0
0
0
0
0
0
0
3
0
1
0
1
0
0
0
0
0
0
