# Supplementary material for: Nanorods with multidimensional optical information beyond the diffraction limit
Source: Nat Commun. 2020 Nov 27;11:6047. doi: 10.1038/s41467-020-19952-x (PMC7695702; doi:10.1038/s41467-020-19952-x)
Supplement: Supplementary file 3 — Source Data [file 41467_2020_19952_MOESM3_ESM.zip › Source data/Fig. 2/f/075417_intensities_2D_PL.txt]

447	408	421	397	379	378	384	359	364	362	358	327	301	327	333	340	275	309	276	304	287	288	280	306	306	271	283	249	289	292	268	291	272	282	231	272	253	274	247	257	272	260	243	247	256	257	237	273	239	245
436	409	384	411	386	400	361	352	332	372	339	312	317	290	329	301	291	303	313	295	291	280	302	311	273	272	269	259	257	254	281	274	225	253	275	246	247	263	252	263	270	236	288	247	247	276	243	247	251	241
427	394	387	367	424	337	356	323	324	299	296	322	301	332	308	312	312	288	324	297	312	300	303	288	257	292	275	263	281	252	238	287	273	280	252	255	255	245	244	278	264	270	277	276	255	254	222	244	264	224
398	433	396	439	359	331	393	337	353	327	295	356	347	316	329	301	333	297	313	303	287	293	273	311	285	274	255	284	281	271	285	279	272	266	258	272	271	265	254	240	251	268	253	248	246	241	237	264	217	234
418	405	453	391	365	402	377	372	348	329	324	319	336	301	326	281	298	312	330	269	299	302	292	259	291	278	252	289	281	260	267	291	270	287	265	264	265	275	235	260	244	267	244	261	256	240	258	235	239	230
395	423	431	375	355	376	342	334	330	327	352	340	346	343	336	287	285	266	295	301	317	299	274	255	256	244	290	282	262	252	251	280	281	250	265	288	255	242	271	260	284	271	251	244	261	258	238	250	245	255
439	399	436	403	391	381	398	339	322	338	312	323	310	339	323	308	284	270	301	286	316	310	303	273	262	263	261	272	272	267	265	238	248	223	270	261	292	300	249	247	265	285	269	229	271	257	281	231	266	255
429	436	404	385	400	395	416	372	361	361	342	311	348	292	310	329	336	317	278	285	318	302	317	305	334	293	311	245	267	282	287	268	277	292	250	259	271	256	270	258	270	242	244	235	244	261	265	250	238	237
400	406	380	355	410	388	377	392	374	326	376	338	351	361	331	316	309	287	305	284	296	259	256	292	274	310	276	286	256	264	284	273	287	291	245	260	280	272	271	269	270	262	269	234	269	280	275	252	274	245
443	422	412	427	379	383	391	376	351	353	343	348	312	352	351	299	352	329	276	295	274	293	297	281	302	309	303	313	273	292	259	297	255	268	295	274	272	263	283	271	273	270	257	278	238	281	279	278	254	263
424	430	433	410	436	400	379	360	350	365	356	398	344	317	340	349	325	311	300	305	304	294	275	280	300	280	302	307	260	275	274	292	300	298	268	281	288	282	291	283	262	304	250	255	275	273	264	236	254	279
472	447	392	448	431	378	414	378	385	338	351	336	333	385	316	355	335	327	322	308	278	300	317	338	335	290	308	305	283	285	309	308	278	291	270	286	255	281	258	251	246	283	278	306	261	314	297	271	281	275
469	487	470	451	464	447	377	393	384	371	346	368	357	324	340	350	355	331	317	322	316	313	293	320	331	319	288	293	282	286	275	277	286	314	291	253	273	304	286	275	268	293	269	300	307	301	301	286	244	294
518	493	442	454	415	378	446	406	377	403	381	399	371	333	358	334	360	321	336	387	333	305	341	340	311	291	333	302	326	314	296	313	267	269	314	295	303	306	273	278	278	291	294	302	292	316	300	288	302	297
500	507	448	454	434	445	421	419	338	412	366	379	361	405	322	357	327	340	297	316	345	357	309	336	314	284	310	314	330	312	317	311	303	327	316	321	314	277	310	293	309	313	304	325	295	305	344	278	301	319
511	548	433	429	429	433	449	447	391	382	387	401	376	339	349	365	361	362	320	322	316	344	335	334	335	302	321	344	334	326	342	297	328	330	305	302	333	312	275	327	303	342	325	335	323	295	300	325	328	289
490	487	481	441	502	426	383	436	434	413	413	413	406	344	352	394	367	375	357	332	321	338	337	354	323	340	297	298	328	343	329	328	333	322	332	320	345	337	302	327	336	329	311	348	348	292	313	338	341	364
496	518	480	479	502	487	483	464	398	396	417	423	379	400	373	382	400	350	368	313	348	361	349	348	361	314	292	347	337	347	257	340	354	344	368	348	390	338	345	333	318	360	326	334	348	326	347	343	342	357
551	558	532	454	526	489	479	477	434	424	444	436	386	419	400	382	391	368	359	381	352	364	331	330	356	351	377	311	368	339	325	354	372	384	354	346	333	345	337	383	400	331	341	365	339	386	369	351	369	337
571	558	564	522	520	474	445	505	477	493	413	439	392	398	448	430	413	392	361	361	365	339	345	359	365	370	353	380	331	351	384	372	359	369	361	377	381	352	317	401	363	329	389	400	383	403	345	390	349	367
593	559	563	516	532	515	505	497	455	430	452	470	432	432	452	431	376	400	404	391	430	350	413	372	361	410	366	364	366	398	375	375	399	415	404	384	369	399	354	359	391	387	407	406	427	387	399	453	387	391
599	596	554	577	559	498	552	465	483	456	443	463	470	438	428	430	394	421	402	416	381	369	447	380	377	379	338	380	396	358	382	434	358	395	400	402	371	400	374	408	372	416	413	409	396	458	390	400	383	441
569	648	605	509	514	557	551	536	468	464	493	448	466	468	469	412	440	448	394	445	441	429	396	386	430	399	376	436	383	400	400	423	392	437	420	413	382	414	428	434	442	416	434	410	411	417	394	435	416	438
620	628	657	575	549	565	514	515	569	478	494	473	494	463	466	447	455	445	382	424	428	442	405	418	416	422	420	398	422	418	426	408	416	451	417	418	444	417	444	421	475	485	465	447	468	473	470	462	465	491
650	651	674	558	535	571	500	562	571	520	507	496	521	512	507	476	448	471	453	519	452	496	401	442	411	417	448	471	428	470	430	416	416	409	420	427	468	510	478	447	442	462	423	452	463	473	469	471	492	472
643	671	618	613	583	574	565	619	560	524	541	541	513	492	497	506	485	486	495	468	472	477	479	464	450	439	439	492	442	418	435	451	426	447	470	450	508	425	453	452	522	502	481	489	463	479	502	461	501	511
677	674	604	612	608	603	574	593	571	606	579	532	522	527	507	537	489	525	480	486	481	485	471	469	483	512	469	457	459	468	495	452	480	477	457	453	486	477	457	493	526	476	494	514	559	537	488	488	524	529
700	708	665	641	584	620	647	584	575	564	568	513	563	553	574	535	518	508	490	457	514	509	451	491	469	503	475	483	450	477	463	486	524	490	538	494	496	487	533	473	550	543	519	527	571	535	522	563	587	552
707	735	684	619	627	609	618	608	550	581	556	545	534	562	533	569	571	552	543	506	505	539	522	484	498	473	494	546	528	494	515	475	515	497	562	502	499	505	575	553	557	567	573	579	588	536	526	559	587	586
683	654	711	676	637	609	555	642	600	562	645	538	600	535	531	547	571	569	549	511	511	530	576	546	510	544	519	557	510	537	518	510	510	572	539	531	539	517	587	544	572	608	554	557	572	561	593	572	608	592
704	679	683	670	684	660	718	649	619	613	645	578	595	543	586	548	549	578	580	541	545	566	505	588	539	554	514	523	524	525	520	567	537	589	564	561	560	576	597	577	595	616	581	594	633	582	606	650	651	644
655	728	698	665	667	626	695	633	616	633	671	602	629	578	599	602	574	578	535	557	553	539	533	605	569	568	572	578	550	588	574	565	592	548	568	520	601	588	632	589	636	602	621	712	642	612	664	641	696	684
731	665	644	690	698	649	658	665	632	635	648	562	570	575	559	531	606	637	633	589	546	519	588	550	579	566	553	600	568	558	614	544	614	543	624	595	688	641	633	644	671	701	642	628	663	689	698	714	721	696
695	704	704	723	750	710	668	709	663	633	668	621	604	665	668	609	608	625	601	568	606	634	620	547	636	605	577	597	598	588	609	602	660	632	644	612	663	674	685	686	681	693	655	684	692	690	703	711	708	670
757	740	706	740	687	662	693	710	650	675	650	660	650	676	617	653	684	596	615	611	592	604	616	581	624	602	685	668	645	642	643	629	675	645	619	691	651	629	671	757	705	694	692	739	746	722	747	753	756	781
764	734	730	752	689	730	729	684	637	626	648	655	677	685	648	679	642	683	606	581	652	648	638	658	609	604	667	649	648	700	619	671	654	666	698	652	700	715	675	723	745	761	757	829	750	751	757	727	761	734
794	803	697	683	721	666	730	767	754	689	753	655	716	709	685	645	633	655	682	626	671	669	714	696	635	650	677	693	677	657	701	678	713	687	701	698	646	740	719	747	780	789	718	754	729	755	773	854	811	792
786	733	720	770	797	714	691	753	733	669	692	747	678	696	675	692	630	694	676	650	670	696	708	703	682	677	698	677	683	701	750	657	737	689	709	775	749	718	711	783	819	763	826	831	819	810	790	868	793	828
800	762	763	748	748	767	732	746	743	727	738	701	704	742	666	739	675	735	687	679	712	731	693	728	682	697	707	749	665	804	710	711	686	704	705	729	749	767	830	795	824	818	847	842	818	910	847	804	813	858
787	793	759	805	759	775	743	754	736	755	737	696	718	747	765	731	774	748	678	734	707	678	724	685	713	716	765	701	744	779	752	706	764	677	766	763	831	794	778	819	905	755	803	840	878	818	872	833	889	860
750	790	782	770	801	765	770	819	726	716	798	766	728	742	721	765	766	782	727	709	747	757	740	697	693	770	777	757	755	778	754	756	759	764	807	759	814	759	820	817	844	848	867	892	891	887	829	892	816	935
869	867	814	806	821	754	805	792	773	763	772	813	732	778	762	746	770	707	731	721	716	776	751	734	797	784	795	823	777	775	816	841	848	773	846	785	838	829	837	899	919	809	893	879	937	852	886	924	878	852
796	813	831	858	755	774	790	758	758	795	786	793	817	769	763	783	820	745	783	799	768	761	810	777	805	782	773	816	779	830	838	817	852	844	840	866	818	861	873	904	944	882	898	880	909	896	876	895	866	989
846	861	816	840	786	789	788	833	766	736	758	794	774	743	766	827	758	807	893	811	789	790	821	814	832	793	878	820	822	827	819	787	887	893	902	830	908	859	912	905	924	954	890	978	983	948	895	915	940	877
816	863	858	844	810	799	813	823	788	828	800	809	781	782	847	866	837	845	858	833	838	803	816	858	877	915	881	862	876	868	870	872	901	860	902	864	867	891	894	992	928	933	941	972	935	909	932	914	881	949
803	899	848	807	841	836	821	831	805	818	857	822	811	866	847	864	800	823	835	815	875	859	818	870	805	849	846	854	829	847	921	868	987	881	952	887	959	929	972	930	935	989	930	1018	936	934	945	1000	957	1005
871	853	921	842	799	872	821	837	812	795	860	885	809	890	856	845	788	918	857	802	840	873	853	831	897	858	890	853	885	814	875	929	946	866	934	922	956	905	919	1048	984	936	908	957	978	966	979	937	944	1005
829	879	873	829	935	840	824	872	831	850	825	848	854	825	867	864	873	864	871	860	876	898	963	894	974	923	876	944	876	913	979	958	929	896	966	951	963	983	984	998	1021	979	976	981	994	982	1030	1002	981	961
859	879	851	911	899	862	866	913	839	851	873	841	826	895	887	915	847	852	919	901	917	842	896	957	893	932	924	986	966	880	934	961	952	899	961	946	1022	961	981	1052	1054	1033	949	941	1035	1020	1014	1018	987	1015
880	896	870	908	909	857	866	913	873	816	892	868	846	919	869	926	897	905	933	877	898	942	968	896	940	937	977	956	982	947	936	975	966	981	1041	1009	987	1004	967	1067	1049	1095	1016	1078	983	1051	1094	1000	1056	1031
858	911	905	900	892	891	859	848	911	897	916	958	858	907	869	912	879	912	889	911	870	962	962	999	910	1052	1019	963	984	951	1018	939	993	1035	999	1034	1076	1001	1090	1109	1108	1046	1049	1063	1059	999	1009	1063	1024	991
904	949	955	892	975	945	903	938	932	899	918	904	860	946	862	956	857	901	950	950	932	966	959	992	961	1065	1047	1009	963	983	1057	1052	1007	1039	994	985	1035	1031	1082	1110	1081	1085	1074	1050	1069	1087	1058	1005	1024	1043
903	944	977	883	918	848	909	957	892	901	899	948	957	947	946	966	922	890	1019	979	978	968	991	990	1024	992	1065	1043	993	1019	1042	994	1042	1015	1104	1145	1087	1087	1123	1110	1158	1077	1022	1049	1069	1053	1125	991	1021	1084
961	926	922	925	886	890	951	948	959	904	943	995	945	967	950	951	968	907	1003	939	956	995	1025	1028	1005	1060	1124	1110	1039	1103	1030	1057	1116	1064	1088	1051	1119	1045	1098	1147	1197	1141	1083	1057	1061	1039	1143	1030	1047	1028
922	929	934	882	943	997	945	948	920	936	983	957	944	923	982	970	949	1022	955	974	974	1058	1020	1064	1042	1041	1107	1068	1064	1174	1124	1060	1079	1094	1101	1103	1110	1137	1086	1157	1209	1152	1170	1056	1091	1031	1014	1055	977	1026
950	935	941	1003	958	869	957	999	977	932	932	970	958	1023	972	930	978	973	1053	1011	1019	1077	1017	1152	1102	1042	1081	1118	1090	1100	1136	1119	1080	1103	1186	1132	1121	1156	1114	1210	1228	1119	1113	1069	1077	1035	1044	1053	975	1025
960	1000	1008	1020	962	847	966	956	923	977	996	1050	974	1007	980	1016	997	1078	987	1036	1028	1096	1064	1047	1130	1117	1134	1122	1078	1109	1156	1100	1102	1121	1146	1229	1099	1204	1199	1216	1223	1179	1094	1227	1031	1068	1024	1087	1020	1007
1048	1027	923	940	969	1001	958	1013	940	950	996	1039	1035	992	947	1003	979	1055	988	1024	996	1099	1094	1050	1072	1068	1156	1088	1133	1139	1119	1055	1140	1140	1222	1178	1157	1147	1195	1233	1201	1255	1206	1175	1049	1002	1020	1016	1047	1034
971	994	968	1017	946	977	975	994	966	966	1016	1017	955	1004	1055	1002	1019	1097	1061	950	1051	1069	1083	1078	1139	1165	1152	1209	1166	1140	1159	1180	1153	1117	1191	1214	1151	1198	1197	1253	1236	1159	1120	1073	1139	1073	1047	1052	1140	1070
1047	917	991	991	999	962	998	1072	1012	1023	1006	1002	989	1028	993	1028	1055	1023	1073	1057	1048	1069	1165	1157	1160	1199	1162	1148	1086	1136	1102	1153	1211	1180	1154	1182	1133	1212	1201	1230	1228	1190	1193	1120	1078	1133	1083	1092	1110	1074
1025	994	975	1045	978	1038	936	1026	934	1024	999	1045	916	1000	1026	1040	1082	1074	1022	1065	1074	1082	1161	1084	1160	1130	1227	1126	1163	1179	1199	1211	1179	1211	1152	1174	1277	1236	1182	1276	1249	1280	1188	1197	1164	1145	1107	1107	1165	1124
1008	969	1005	1040	1059	983	968	988	960	1013	982	1092	942	1097	1015	1090	1013	1084	1037	1080	1012	1128	1091	1183	1086	1166	1132	1177	1159	1134	1182	1166	1238	1213	1199	1262	1215	1231	1202	1222	1273	1242	1262	1245	1256	1180	1188	1161	1231	1123
990	997	996	1004	1000	1011	1057	972	1023	960	1012	1075	1025	1041	985	1133	1066	1050	1080	1013	1058	1097	1079	1052	1040	1116	1153	1236	1109	1132	1231	1141	1195	1234	1230	1207	1180	1275	1246	1378	1238	1287	1226	1284	1204	1207	1210	1252	1167	1169
998	946	983	1035	1038	1053	1043	994	1076	993	974	1010	987	1053	1020	1091	1063	1087	1018	1033	1111	1083	1113	1117	1112	1107	1161	1178	1157	1119	1158	1209	1215	1171	1231	1197	1269	1201	1238	1231	1324	1230	1164	1279	1186	1201	1250	1275	1233	1254
974	992	974	1037	972	1040	1012	1073	967	1021	1017	998	1005	1027	989	1122	1064	1119	1071	1053	1083	1109	1143	1091	1101	1183	1130	1140	1106	1144	1210	1194	1235	1224	1232	1152	1232	1223	1302	1317	1266	1214	1252	1237	1275	1239	1276	1166	1248	1212
993	973	1057	1035	1045	990	1025	973	1013	991	996	986	1046	1118	1032	1044	1042	1081	1039	1066	1050	1127	1094	1097	1146	1065	1113	1214	1092	1148	1169	1195	1211	1125	1277	1216	1206	1249	1261	1299	1252	1231	1256	1276	1215	1253	1171	1313	1244	1243
1009	983	1013	970	987	925	1005	988	924	983	993	1005	1035	1063	1072	1030	1018	1044	1102	998	1116	1125	1078	1074	1110	1099	1133	1129	1146	1151	1161	1185	1197	1233	1200	1225	1198	1214	1306	1200	1262	1227	1274	1189	1263	1230	1272	1160	1297	1209
1015	950	1031	1008	971	1010	1008	1008	1038	941	993	1008	1031	1014	1094	1116	996	1062	1011	1065	1048	1126	1053	1009	1096	1084	1089	1134	1076	1191	1202	1127	1145	1248	1184	1234	1184	1236	1232	1241	1282	1332	1209	1296	1178	1221	1217	1253	1262	1304
1021	966	944	1008	1011	946	982	990	987	974	984	1004	988	1000	1104	998	1037	1046	1024	1028	1075	1086	1026	1071	1039	1137	1100	1105	1089	1154	1140	1212	1255	1188	1225	1203	1182	1164	1210	1273	1259	1226	1267	1282	1207	1342	1235	1283	1257	1262
1006	952	972	997	976	885	1004	969	981	1065	969	1022	938	954	1021	988	996	985	1089	1044	1039	1104	1063	1068	1035	1085	1151	1116	1020	1143	1147	1132	1141	1150	1234	1206	1206	1214	1215	1345	1294	1242	1275	1237	1185	1276	1222	1309	1248	1368
1004	935	940	929	974	954	958	989	981	938	951	955	1003	965	998	914	1025	1008	1004	997	1072	1032	1047	1026	1050	1075	1120	1108	1066	1106	1128	1151	1170	1181	1176	1224	1159	1236	1222	1265	1278	1268	1268	1257	1219	1234	1301	1218	1260	1272
983	887	971	952	950	1008	970	954	994	868	979	978	938	937	1014	942	956	1004	1063	1029	1039	1002	980	1078	1068	1002	1096	1047	1097	1052	1188	1081	1204	1157	1136	1167	1267	1253	1215	1311	1276	1287	1272	1231	1292	1268	1285	1259	1172	1249
936	912	884	926	934	938	971	891	955	906	931	933	958	955	982	960	934	958	946	959	1005	964	1058	1017	1021	1017	1058	1024	995	1133	1087	1114	1137	1111	1111	1138	1223	1272	1224	1301	1403	1192	1236	1275	1247	1292	1316	1343	1250	1265
988	880	880	954	923	928	935	958	947	875	973	975	920	922	931	962	1001	994	893	950	943	979	932	1041	990	1051	994	1066	1069	1099	1160	1066	1046	1078	1117	1145	1179	1170	1199	1243	1252	1259	1282	1311	1238	1250	1230	1298	1207	1382
857	895	898	867	911	914	936	952	941	920	904	980	890	949	958	932	947	965	949	954	951	971	1032	967	980	1032	1023	983	1041	975	1093	1004	1058	1066	1104	1089	1127	1068	1218	1242	1232	1320	1242	1268	1231	1229	1260	1264	1271	1277
912	835	879	910	874	882	1006	891	891	896	927	909	852	956	914	899	945	952	942	923	989	917	998	920	963	990	989	992	1036	992	1043	1023	1024	1012	1063	1043	1050	1106	1164	1155	1263	1236	1279	1279	1283	1278	1223	1240	1267	1290
916	892	954	815	905	874	915	844	928	875	893	906	883	842	874	882	907	917	900	907	961	929	1006	1004	955	893	953	1028	951	959	1036	1018	1009	987	1038	1013	1083	1125	1096	1186	1258	1251	1241	1281	1242	1258	1217	1335	1293	1315
881	914	897	839	886	870	903	933	844	893	857	855	818	849	949	926	889	887	980	888	831	878	949	962	934	905	982	950	944	972	906	938	952	998	997	950	1035	1032	1142	1167	1263	1234	1172	1256	1252	1285	1180	1243	1257	1244
858	842	852	839	868	865	869	847	932	858	824	861	808	849	880	887	899	875	885	856	865	883	859	886	896	869	924	914	950	940	901	937	927	931	899	978	967	1060	1049	1233	1179	1251	1213	1244	1165	1197	1173	1303	1242	1289
810	854	849	773	872	822	862	829	860	840	845	854	815	858	815	934	913	852	942	912	871	922	896	899	808	846	845	872	888	899	860	971	943	927	891	926	1009	1034	1073	1159	1189	1204	1266	1247	1226	1187	1136	1253	1186	1195
850	798	766	842	835	770	875	848	877	804	857	842	848	805	860	828	875	849	846	840	874	864	871	888	801	792	862	844	877	911	917	942	924	936	991	1004	1029	991	1077	1178	1185	1206	1225	1201	1192	1207	1164	1230	1220	1276
822	791	815	810	844	755	813	810	800	765	791	841	815	796	812	865	878	814	895	860	842	844	788	825	759	751	759	848	883	873	846	898	999	939	926	924	971	1078	1096	1212	1139	1270	1202	1169	1206	1139	1184	1286	1178	1288
792	821	762	784	823	764	809	800	792	794	821	785	861	802	800	822	840	870	817	830	840	813	818	728	748	721	777	808	727	913	889	883	1014	902	948	997	1027	1082	1042	1111	1052	1150	1189	1187	1138	1165	1102	1222	1180	1144
778	809	726	774	779	798	831	832	744	782	825	710	795	764	780	787	868	817	822	796	843	754	843	776	739	776	710	789	804	829	893	955	908	941	898	975	1013	1044	1100	1057	1054	1129	1108	1234	1136	1124	1108	1169	1213	1197
751	757	746	696	767	754	826	830	811	753	771	798	753	744	787	795	826	815	811	809	808	807	797	764	702	762	775	806	823	864	840	928	917	986	898	959	976	999	1029	1110	1111	1164	1144	1179	1137	1163	1111	1207	1158	1188
766	727	782	689	735	729	797	749	783	756	705	759	761	756	811	731	796	855	796	803	812	763	781	747	805	740	684	804	851	831	861	900	941	886	944	974	991	1012	1006	1065	1117	1061	1212	1096	1058	1117	1099	1158	1061	1071
744	698	755	739	713	775	770	735	729	686	678	742	711	730	725	762	835	816	824	776	824	817	788	763	770	822	763	774	776	853	854	877	958	916	952	891	931	916	1015	1034	1019	1092	1102	1114	1095	1082	1092	1105	1100	1166
652	747	798	693	736	771	697	780	732	766	729	747	800	733	692	735	823	743	775	785	788	771	787	749	793	785	801	846	808	806	800	867	848	915	963	899	944	925	1014	1028	1064	1008	1083	1142	1089	1093	1007	1087	1096	1065
688	714	753	694	728	704	683	759	745	696	702	670	782	694	768	798	756	798	788	812	807	827	783	831	721	797	801	798	817	879	799	832	829	865	899	909	938	937	952	1022	1001	1024	1016	1073	1073	1064	1001	1098	1007	1022
672	646	717	693	738	695	688	726	737	711	691	701	726	748	748	743	742	765	736	761	774	794	787	779	790	777	813	841	821	821	803	837	887	889	873	924	908	951	920	1028	981	1058	1060	1028	1004	974	914	1014	968	952
672	693	722	713	706	690	683	696	733	732	695	648	721	701	717	729	742	710	741	787	819	745	759	685	763	773	742	788	791	803	807	816	816	884	848	868	837	929	943	961	982	1024	949	974	1015	920	969	962	1001	1002
687	644	686	711	656	690	660	711	718	707	674	678	732	667	751	727	788	693	747	770	827	765	736	741	795	793	745	821	817	853	794	827	815	835	874	879	867	860	917	918	999	976	918	992	940	984	946	925	936	960
640	712	676	677	657	668	656	689	736	648	707	656	705	691	700	794	720	751	718	761	767	770	707	701	769	773	795	786	849	806	788	819	820	808	833	795	891	889	913	936	887	913	963	983	907	921	989	914	904	892
576	662	659	665	640	666	645	652	713	668	653	643	687	666	681	679	733	689	720	736	787	739	722	737	724	775	752	810	768	792	796	833	797	834	780	799	833	848	914	935	895	909	923	971	911	869	935	913	853	907
617	613	661	631	605	655	626	675	619	634	648	661	636	644	678	690	658	753	691	730	745	792	708	723	756	759	741	766	734	736	760	758	750	754	772	784	801	804	798	869	902	889	934	924	897	873	839	869	859	885
573	602	628	680	639	653	644	627	641	652	684	655	655	680	663	662	735	657	714	689	712	696	688	737	708	747	751	749	753	830	722	790	788	799	764	823	785	792	859	878	867	839	817	868	806	811	888	874	854	880
621	593	650	567	585	646	575	621	631	614	632	615	719	641	621	628	673	664	666	676	718	684	684	764	658	800	700	761	716	728	741	774	751	751	788	803	763	785	767	846	848	795	845	833	823	819	817	761	754	795
562	613	575	536	613	611	617	663	666	650	654	597	618	684	650	627	630	648	651	640	683	696	661	716	702	706	693	739	727	749	750	732	717	690	790	755	726	768	829	850	752	819	817	841	778	810	777	767	710	790
575	576	567	651	625	617	595	606	613	614	633	605	592	584	610	640	621	628	632	677	708	698	619	690	638	672	666	695	680	657	715	725	764	733	692	759	753	768	736	835	723	745	726	764	756	768	726	752	734	728
554	593	577	603	622	631	591	638	641	605	627	646	630	587	638	615	630	626	644	620	666	668	628	693	683	687	681	749	693	688	725	666	674	666	718	744	701	750	703	781	759	773	723	758	693	727	676	720	750	703
511	621	567	585	503	577	596	584	600	604	613	632	617	638	587	618	608	618	668	625	644	672	676	654	649	621	671	656	685	708	724	663	672	685	677	697	732	694	747	715	689	766	743	692	740	707	711	667	676	661
544	581	518	567	545	583	565	596	596	631	573	599	637	593	622	585	629	602	641	582	659	619	601	642	622	611	708	654	659	640	642	635	626	662	712	720	605	684	693	714	671	677	649	682	631	676	651	664	651	658
554	537	510	575	543	555	562	597	604	621	561	593	622	548	606	545	594	632	586	576	628	609	643	634	647	595	640	668	606	606	660	636	642	616	621	682	664	650	666	757	614	642	631	677	633	627	597	622	663	590
551	554	547	492	514	574	555	559	543	553	550	618	582	588	563	587	540	607	579	572	598	598	620	608	619	649	636	614	623	626	636	644	621	633	642	584	644	644	687	657	600	649	656	612	648	581	585	643	593	572
565	559	530	553	532	525	577	637	584	565	540	565	583	554	557	562	582	568	604	573	551	616	597	575	586	590	568	630	612	577	602	656	588	607	587	591	595	644	650	673	566	615	640	632	548	579	574	597	548	495
522	510	522	535	500	517	506	600	578	577	530	517	547	574	571	499	574	600	581	583	586	568	624	587	599	591	610	621	605	618	581	566	586	586	598	599	601	620	568	612	513	608	560	576	581	565	554	536	530	515
500	508	512	549	499	483	517	547	542	557	505	580	541	505	582	525	505	569	574	541	552	536	538	493	531	597	563	600	540	572	538	612	582	559	515	554	552	577	566	606	524	568	578	525	469	545	500	457	479	486
501	562	468	498	513	497	518	560	510	534	481	515	526	530	558	524	534	551	542	544	509	553	537	527	518	565	578	531	513	530	561	567	552	514	528	508	558	556	543	555	481	542	541	517	536	510	481	485	484	423
513	470	549	506	479	488	525	536	524	501	492	482	499	518	494	488	496	497	519	537	542	532	501	489	509	541	525	552	500	544	538	522	485	488	467	513	451	499	522	496	466	510	461	476	471	470	456	452	406	456
486	476	490	486	465	466	491	497	494	490	503	495	483	493	463	486	452	521	499	471	549	489	494	467	483	505	513	521	509	505	484	510	478	441	461	508	475	456	467	472	474	495	485	501	435	481	394	420	418	410
501	462	477	489	490	464	490	452	466	458	501	448	513	485	481	440	492	491	473	484	484	478	488	425	482	509	468	471	443	512	458	503	444	450	435	450	447	475	457	457	438	465	486	451	434	445	423	453	379	399
481	501	498	455	455	489	500	481	469	469	459	493	466	489	458	460	449	426	472	438	459	487	454	453	469	486	464	471	430	479	423	469	424	424	393	439	406	474	426	440	424	416	413	399	425	396	407	374	411	389
488	466	523	480	476	445	444	449	469	489	429	461	464	446	422	459	440	421	413	440	483	444	417	468	439	461	422	458	416	426	420	441	421	434	393	429	391	436	456	422	370	399	408	393	380	385	396	394	363	339
458	425	449	449	423	451	421	442	465	429	423	434	432	438	432	414	413	379	414	439	459	389	440	405	421	408	409	426	413	410	399	435	410	404	417	413	390	466	408	427	347	385	350	392	364	361	338	324	340	327
503	416	448	445	451	452	416	454	457	457	394	493	417	442	417	440	436	444	378	400	370	363	417	380	373	408	426	395	406	351	401	380	420	385	413	358	357	404	374	373	334	350	350	322	345	342	317	334	345	316
505	442	411	432	434	429	437	422	387	407	385	413	464	410	423	363	432	419	442	384	435	423	420	416	395	384	404	377	314	378	398	413	381	336	357	331	334	370	352	357	319	328	320	312	335	347	319	283	281	322
427	436	442	438	378	435	398	387	405	423	381	414	420	374	372	338	405	372	400	380	391	391	360	385	351	352	352	353	337	353	360	340	342	338	358	321	319	312	330	363	333	339	315	301	310	313	306	285	276	284
467	422	440	435	428	405	414	369	370	378	362	395	414	373	377	359	369	346	382	342	386	391	378	373	339	362	354	342	325	349	341	316	321	350	321	319	311	343	305	328	317	286	292	326	293	297	280	273	266	285
479	454	459	396	406	393	400	439	382	373	389	383	364	383	363	340	357	315	376	364	359	329	326	339	300	328	350	335	281	308	332	313	305	313	293	318	298	291	307	282	272	282	285	283	258	270	273	255	253	262
437	440	423	448	384	428	392	406	401	357	364	377	382	352	392	341	362	366	324	315	336	309	331	327	318	329	337	273	301	318	271	316	308	250	297	313	266	288	299	258	260	285	274	278	247	256	284	237	256	234
428	412	379	408	407	415	382	346	339	388	353	380	338	370	343	324	317	292	337	320	334	303	317	311	294	282	291	310	288	268	288	274	279	270	297	272	242	259	274	286	244	255	262	238	237	220	243	240	224	217
430	433	425	395	428	329	364	364	355	328	332	329	332	322	334	297	339	263	336	308	297	344	280	313	292	274	300	297	267	306	290	300	247	249	285	271	222	237	267	276	242	246	240	228	225	240	204	235	199	200
455	422	417	386	377	364	358	356	351	362	344	342	366	310	342	298	316	300	334	298	290	302	272	268	275	301	265	255	248	255	240	239	259	269	257	234	246	267	249	243	239	272	232	200	221	206	221	194	188	196
440	433	434	378	401	365	350	343	339	331	306	326	308	319	316	288	281	273	300	288	267	281	277	259	249	261	256	254	287	224	252	233	229	225	238	219	240	248	230	225	230	240	210	202	210	220	207	205	206	194
414	374	447	396	368	364	345	352	314	295	331	335	290	284	290	289	275	276	278	276	269	257	265	254	268	232	257	247	227	236	243	243	203	247	216	221	203	220	251	228	213	202	207	197	234	187	185	197	207	174
441	433	420	404	361	307	339	345	347	319	338	312	314	297	317	267	256	242	268	251	254	227	221	229	261	256	230	207	209	206	227	185	240	205	212	205	196	190	193	194	193	191	206	192	187	201	167	218	188	171
360	413	393	406	371	330	325	328	335	310	313	309	293	279	273	214	283	241	280	233	268	226	238	245	250	235	234	207	204	225	198	220	171	194	212	234	183	220	202	186	199	197	176	181	178	190	178	181	175	188
408	404	380	373	349	363	358	340	299	304	291	313	309	299	290	253	298	219	255	245	265	249	239	245	212	219	221	198	185	222	203	170	191	179	224	217	159	188	181	202	211	199	173	176	185	167	165	191	177	194
475	421	365	414	358	328	343	335	276	283	290	287	261	260	237	222	229	249	256	239	254	232	213	218	212	202	187	219	196	182	211	197	187	181	166	191	180	181	181	185	169	200	176	187	185	165	177	173	166	176
422	442	386	384	355	312	319	303	324	268	262	300	279	273	274	200	245	245	212	232	203	242	201	189	206	160	208	201	191	211	199	189	139	172	161	193	148	176	182	180	155	159	175	141	166	187	141	137	150	174
432	410	388	375	312	334	342	357	278	299	277	245	253	249	209	251	209	245	242	211	192	222	193	200	197	195	187	189	181	177	176	142	186	152	190	165	151	173	157	171	155	174	158	182	170	163	150	160	146	141
426	429	369	359	325	329	317	289	295	269	253	258	268	217	232	256	227	228	194	225	199	187	173	190	183	182	171	192	184	169	181	152	169	166	173	181	163	178	161	162	157	147	177	149	149	168	175	145	192	148
415	425	349	357	354	301	331	304	275	255	260	285	262	245	245	199	230	226	214	208	186	217	198	187	175	176	189	188	195	167	151	144	146	173	166	160	157	156	162	171	151	163	173	155	147	121	141	150	167	154
399	393	379	412	371	331	323	332	321	271	252	258	247	224	237	223	208	217	196	197	222	198	200	192	200	164	197	169	189	166	126	140	147	137	162	182	159	160	139	165	158	162	151	160	125	129	146	133	166	154
457	378	353	361	318	328	274	287	281	250	272	243	238	230	215	196	241	233	211	215	183	168	163	182	195	170	166	157	153	152	152	156	148	148	140	139	146	136	159	141	146	119	135	128	135	137	137	142	155	159
437	380	355	366	330	296	271	290	264	251	243	238	237	234	230	216	203	207	195	163	187	184	192	192	168	139	143	174	151	154	175	145	139	141	139	144	124	140	136	133	131	137	156	150	173	119	150	122	151	136
404	371	384	381	322	304	291	303	257	273	255	245	222	220	233	210	221	202	207	177	169	186	167	139	151	182	161	157	144	159	150	150	128	138	130	132	129	130	157	145	115	112	138	144	141	125	135	140	133	135
430	378	367	349	324	304	288	295	298	274	257	211	248	212	246	206	209	196	201	160	168	166	182	187	164	146	166	156	136	120	167	160	143	151	146	141	117	119	140	121	143	126	135	111	112	151	142	132	139	143
415	388	369	323	323	314	266	293	287	257	245	235	217	208	211	237	189	212	185	197	190	169	175	155	149	148	138	154	133	151	147	158	154	143	136	139	125	139	127	108	137	120	137	134	126	147	146	151	127	121
427	384	395	350	343	285	278	263	269	255	206	238	213	219	223	206	175	189	186	154	193	160	146	137	145	136	135	175	151	165	123	147	132	132	107	120	128	141	128	138	136	128	133	141	133	149	123	132	121	138
358	368	381	318	322	278	290	322	248	226	230	227	239	241	190	217	221	179	198	174	137	179	180	147	149	141	135	138	146	127	139	139	133	125	137	111	125	124	119	140	143	149	121	132	129	124	113	101	122	133
408	407	347	305	310	300	279	253	265	217	225	258	238	196	182	184	201	179	179	179	160	151	183	160	147	135	136	139	134	142	117	137	117	133	134	143	139	113	128	108	144	124	108	117	155	104	157	116	128	103
433	369	376	333	316	303	294	272	239	246	237	226	241	228	218	222	166	194	173	152	183	179	159	137	133	134	129	141	129	142	149	114	143	138	146	136	122	119	115	120	127	106	128	135	108	133	107	123	135	141
416	401	362	411	345	267	298	295	239	212	223	245	234	178	208	196	183	182	179	182	173	137	153	155	142	156	132	155	116	146	123	123	132	131	132	112	136	120	117	151	125	117	127	109	124	113	112	128	102	119
418	382	353	323	346	279	261	309	232	232	250	201	219	210	182	208	184	188	173	167	157	172	165	132	168	145	138	136	141	132	128	125	113	126	113	109	153	127	121	116	127	132	107	129	108	129	118	113	101	133
459	370	363	307	291	309	251	264	245	260	251	213	224	225	182	196	166	189	186	174	182	168	154	162	154	159	155	133	144	155	136	136	132	110	120	115	103	96	122	115	137	105	118	118	124	135	126	104	127	144
413	387	362	329	323	284	277	288	242	230	232	236	205	180	200	167	180	158	175	198	175	144	160	148	160	156	163	129	119	147	147	121	129	124	127	136	138	135	109	129	125	131	129	104	111	107	126	122	117	113
403	356	322	367	342	269	295	260	257	221	221	202	213	197	228	177	179	175	160	170	160	150	157	157	134	127	134	130	123	128	116	129	121	118	138	122	127	127	119	115	108	135	110	108	123	129	133	129	142	106
397	378	348	292	308	288	272	247	252	276	254	186	209	208	211	212	201	172	193	169	158	147	161	154	143	153	122	129	129	131	124	113	131	109	116	114	123	110	123	107	111	131	129	112	113	119	125	120	127	132
416	378	327	285	305	259	271	278	273	244	257	213	241	167	168	199	185	190	177	152	153	179	171	143	147	134	151	134	127	116	131	137	108	119	119	128	147	116	130	92	134	122	107	136	112	114	127	121	120	157
403	384	359	346	296	283	290	274	259	224	217	219	218	198	181	188	207	185	173	175	177	144	155	149	136	127	121	127	126	120	148	141	111	119	128	152	122	148	118	133	117	125	113	121	115	111	106	111	119	132
438	410	364	349	289	282	275	303	249	241	237	231	209	194	211	203	220	180	177	159	169	169	160	159	140	150	127	127	135	149	125	116	126	107	114	120	112	150	121	118	125	127	137	126	133	106	118	132	130	113
426	374	330	303	309	251	272	245	246	246	228	210	230	206	203	211	182	156	143	166	158	147	149	139	146	137	128	124	124	148	128	135	142	113	104	110	115	104	151	129	130	113	117	109	129	97	129	119	110	122
386	350	351	309	279	271	280	248	225	254	213	218	216	167	186	206	195	160	164	184	149	162	168	142	148	149	133	121	147	133	124	111	123	122	119	136	118	131	134	126	116	112	120	110	122	124	132	119	147	120
387	378	353	374	309	269	285	273	255	253	251	239	226	228	191	181	195	172	161	184	146	170	141	150	138	148	150	131	147	110	127	118	122	107	128	139	147	123	113	129	110	119	110	109	113	102	108	126	122	117
404	353	353	286	272	273	266	257	248	236	223	216	203	191	216	178	183	176	177	195	185	170	138	156	162	135	156	126	155	121	111	145	129	117	138	144	139	115	100	117	114	112	143	130	124	112	126	116	131	112
363	357	315	358	299	268	258	250	244	204	227	205	215	195	183	192	180	168	168	193	162	128	163	145	116	146	152	141	151	133	125	135	122	116	144	113	121	122	118	125	125	135	128	120	106	137	123	141	116	112
378	353	320	308	316	270	256	274	235	216	211	211	218	176	185	182	167	202	166	176	163	129	152	153	150	131	155	126	131	149	132	118	138	128	111	132	135	113	110	111	103	111	119	120	112	113	118	107	133	107
436	355	333	320	295	271	243	252	240	232	226	207	209	167	186	163	195	176	175	184	179	166	179	159	151	142	144	135	145	130	131	124	138	126	157	140	153	119	126	120	112	122	117	136	133	141	108	115	118	134
345	352	339	287	282	256	288	277	242	243	216	227	204	183	187	234	192	192	181	177	162	192	142	155	148	150	148	151	126	146	146	142	103	130	108	133	118	122	136	139	142	113	132	138	108	137	129	114	129	115
370	356	334	319	280	267	314	295	247	219	250	208	211	215	177	199	188	171	179	179	176	166	205	155	165	148	134	166	154	142	148	150	130	116	142	134	126	126	141	148	124	135	122	125	125	124	126	117	128	124
354	335	342	298	292	288	259	254	253	202	253	211	209	211	233	183	198	203	182	194	182	166	165	163	136	149	157	126	164	140	145	174	166	124	142	134	144	132	122	132	110	136	135	130	150	115	135	138	127	129
369	314	336	322	262	322	246	255	239	230	230	238	220	216	200	207	216	188	152	162	202	173	153	147	168	156	154	177	153	140	147	159	138	117	144	160	135	137	140	133	130	158	114	139	135	145	118	137	128	119
367	332	301	289	293	298	271	262	245	249	234	224	232	219	246	235	201	201	183	184	200	182	190	159	149	177	150	176	161	165	158	158	152	160	138	143	163	126	141	151	122	136	127	125	121	126	155	150	127	149
343	356	296	302	314	272	306	270	260	206	226	258	252	202	232	179	176	191	200	200	176	171	182	137	172	158	166	158	169	155	152	164	171	166	171	159	162	138	134	160	147	130	134	130	157	121	166	121	131	115
335	342	323	334	302	286	292	270	260	222	196	219	236	223	253	221	213	207	206	192	161	168	184	189	155	177	179	186	173	158	173	179	170	138	151	144	165	150	158	147	132	145	158	159	148	164	144	156	133	130
341	341	312	320	317	255	278	291	233	237	201	206	231	226	224	197	181	203	193	210	179	198	169	180	192	202	182	177	194	185	186	166	161	170	160	159	119	182	164	159	143	137	138	143	138	139	152	133	136	141
329	318	317	315	278	273	285	224	247	236	224	261	235	246	219	236	199	211	175	213	211	196	210	196	170	195	185	204	184	193	179	173	189	191	186	187	166	161	169	169	150	157	135	134	176	155	148	162	151	129
336	315	330	283	288	292	241	255	258	226	249	246	248	236	221	218	220	220	197	216	184	191	236	187	178	213	205	190	185	198	184	220	180	187	191	177	163	164	176	183	162	155	160	140	164	174	155	158	175	131
347	320	322	305	305	271	273	278	256	241	222	276	237	228	206	218	222	233	218	211	208	205	211	204	181	186	211	194	206	188	171	173	191	182	199	163	186	177	188	169	174	144	128	190	135	181	156	158	148	161
368	337	330	283	306	296	283	248	273	286	247	256	265	237	217	253	241	229	236	233	210	219	212	261	225	205	232	194	227	217	186	201	213	211	168	192	192	184	157	185	180	158	174	155	153	170	158	152	161	183
327	290	343	291	302	290	297	283	269	251	282	275	227	269	253	228	215	228	208	216	204	243	234	237	227	248	187	206	223	222	201	186	205	197	194	195	200	166	191	192	188	172	179	165	180	172	172	155	179	155
329	322	323	288	271	298	283	290	271	243	267	270	240	227	225	250	225	253	276	240	247	238	214	198	235	229	237	229	243	243	215	214	209	228	218	220	214	195	186	195	188	198	178	186	174	190	166	174	164	174
314	322	304	282	351	307	283	258	298	260	251	288	273	256	249	250	266	249	255	252	235	241	262	248	243	240	234	236	265	268	257	239	232	242	228	225	233	225	224	184	201	183	161	179	183	182	179	163	168	164
339	364	284	307	311	307	328	259	273	266	243	273	254	271	239	256	250	282	233	254	264	277	296	245	274	226	240	259	250	220	239	205	226	225	245	249	255	211	205	231	198	205	184	203	198	166	192	174	166	173
365	339	328	318	271	296	276	312	273	256	271	282	287	283	295	298	312	292	285	270	282	267	300	281	266	263	258	249	271	238	245	256	247	244	246	224	233	249	224	236	209	231	220	218	201	218	207	183	180	189
347	326	317	311	277	296	310	287	282	266	293	262	277	355	291	271	282	310	287	278	271	279	282	286	267	286	303	310	287	292	278	252	268	239	279	288	286	251	235	244	245	220	225	232	203	212	201	206	205	209
316	286	284	289	311	302	316	298	315	295	320	300	312	279	281	314	317	291	284	281	264	300	284	286	300	293	281	292	274	318	286	274	262	307	284	289	264	253	253	228	223	244	237	236	209	214	204	223	203	180
336	316	368	316	303	285	275	297	314	316	284	299	305	323	312	299	303	303	318	321	318	334	310	311	305	295	317	306	289	323	342	300	331	302	241	268	269	242	256	295	276	261	232	251	208	202	217	229	212	212
331	314	329	310	307	292	326	331	303	280	317	302	311	312	321	321	328	325	316	324	324	331	332	320	299	348	320	317	320	323	317	310	297	291	277	298	314	263	277	271	240	236	249	258	239	261	227	216	197	221
338	344	313	298	311	311	325	299	319	288	326	314	323	308	285	305	311	343	332	350	323	331	323	335	316	315	298	334	317	349	267	339	312	321	314	287	300	298	293	284	263	251	258	254	230	274	214	215	206	234
327	366	348	340	324	326	325	333	313	346	346	317	307	338	357	322	361	370	306	396	338	348	394	339	340	321	354	372	319	321	348	306	317	311	352	314	292	297	309	328	314	301	278	247	287	269	247	232	238	213
361	343	324	308	337	357	338	310	331	332	346	314	321	337	359	353	312	377	309	374	309	357	340	335	326	343	334	351	336	371	345	332	319	365	349	318	319	322	325	307	299	300	242	280	257	236	276	251	237	249
330	350	323	327	328	353	356	341	358	323	319	365	357	359	342	334	357	322	342	378	345	346	372	366	389	355	380	355	376	379	344	364	341	354	333	337	332	323	319	301	328	317	288	276	284	261	292	259	259	248
323	332	354	330	348	329	328	358	360	334	369	335	334	375	379	368	351	385	356	360	351	386	374	387	411	343	362	374	355	369	377	354	354	347	323	349	362	338	360	332	330	307	314	262	313	267	285	290	264	262
322	364	338	328	351	318	370	359	360	354	328	345	351	395	411	360	367	364	344	380	369	386	371	402	358	362	410	391	342	415	355	369	364	366	355	356	365	378	338	331	314	349	325	247	285	281	270	275	233	243
350	374	356	341	357	328	350	388	371	333	334	371	393	352	390	336	408	398	397	381	323	389	370	411	415	374	385	442	419	400	408	374	397	403	360	370	378	395	313	358	321	363	325	318	293	327	287	289	250	285
367	366	364	348	347	365	362	370	370	334	348	355	378	348	398	397	355	371	387	386	395	373	406	398	416	369	354	435	415	405	423	370	373	374	352	365	375	370	363	349	320	350	336	325	304	292	282	262	280	311
364	332	366	336	357	369	367	338	375	368	368	349	355	389	395	399	378	413	347	347	363	403	399	391	397	361	417	407	400	356	378	380	394	370	362	387	394	339	372	346	329	350	338	333	298	290	306	305	301	275
338	378	343	346	320	375	340	354	387	349	344	366	368	418	416	385	422	424	392	387	376	383	378	426	387	389	383	428	346	402	404	428	369	386	402	387	427	385	359	394	381	351	348	309	335	304	317	304	283	289
330	386	378	349	341	375	365	349	357	411	370	361	366	391	395	439	374	392	394	388	415	386	398	409	414	399	425	432	400	422	405	382	337	377	390	407	366	398	380	405	353	361	374	344	361	361	326	300	310	299
358	371	379	321	358	350	409	367	369	374	352	341	413	388	400	388	417	359	378	379	332	400	395	385	379	417	370	373	377	394	371	377	395	377	381	407	391	355	390	385	359	386	345	326	344	328	327	362	287	283
367	330	375	342	372	341	359	397	386	358	349	358	345	365	420	398	421	383	348	374	387	355	412	385	398	373	365	357	386	380	416	371	359	406	418	400	394	363	367	368	333	355	353	347	336	311	355	320	312	309
344	352	383	340	398	402	393	342	382	334	332	358	350	392	431	374	365	371	387	391	390	375	408	370	333	329	396	396	389	355	368	379	365	404	367	386	372	368	366	360	375	366	351	376	364	319	320	274	304	321
358	366	349	331	312	367	381	377	385	362	372	361	369	365	430	413	391	383	377	336	367	350	380	339	355	333	382	424	342	371	382	350	315	411	402	391	358	374	373	337	371	391	390	337	338	383	318	339	298	317
406	335	373	362	357	362	362	373	348	382	373	337	387	367	376	381	417	370	378	371	370	373	374	363	332	345	342	389	322	378	404	379	362	368	351	376	346	383	387	377	342	352	380	342	339	344	309	327	336	332
424	375	368	338	410	348	355	363	375	367	374	348	367	384	392	393	365	379	389	353	397	337	383	357	328	331	324	340	345	376	369	354	365	358	381	367	360	367	357	386	335	367	352	339	345	361	347	318	316	316
371	412	390	372	353	391	400	351	354	395	365	363	379	371	404	415	364	398	389	375	377	393	359	354	326	320	312	337	325	325	351	374	365	379	354	364	360	335	375	366	387	345	359	332	355	324	324	345	345	303
354	415	393	387	345	373	379	386	385	375	386	344	363	374	377	367	400	393	350	362	376	348	376	315	307	340	317	308	349	333	355	368	335	355	359	376	427	371	399	359	322	352	367	334	357	363	343	356	323	327
374	379	333	381	351	370	368	345	398	382	403	372	386	339	383	364	395	367	361	355	344	334	325	332	294	333	321	352	308	364	334	349	369	340	375	359	332	311	372	338	335	330	376	341	367	330	295	291	337	330
372	419	388	330	358	373	363	363	390	375	349	392	387	347	372	397	349	346	324	322	326	314	315	329	343	345	326	353	297	304	326	333	346	328	373	384	395	364	367	367	348	381	345	326	319	291	327	337	325	328
393	416	372	344	373	378	402	359	390	403	446	355	422	362	365	377	389	338	320	367	302	315	310	344	312	345	299	308	319	321	311	334	351	326	365	367	353	343	358	365	358	331	395	305	339	339	347	305	308	285
421	406	359	393	348	365	370	375	417	348	407	377	400	397	381	393	336	324	303	302	276	317	298	305	309	327	322	277	316	330	327	359	329	296	348	354	316	331	354	349	348	329	350	323	366	366	367	332	308	298
356	375	365	394	358	395	352	384	391	406	390	350	395	384	338	385	361	324	291	276	265	288	273	305	299	309	301	291	317	289	291	296	326	291	351	349	320	323	361	361	354	357	354	313	344	314	327	289	307	299
350	423	390	367	392	368	379	405	412	371	414	369	392	364	382	394	336	312	276	249	245	268	259	292	309	268	303	297	248	262	278	286	334	269	331	360	356	346	380	341	347	353	349	328	359	331	305	308	299	317
370	426	404	372	387	393	367	352	403	385	424	359	394	333	360	396	360	300	243	218	223	256	257	290	296	309	308	262	282	217	264	253	312	238	312	343	339	364	393	371	341	328	331	330	325	298	308	292	324	275
402	392	397	392	366	372	380	360	420	357	403	364	414	397	404	366	359	274	253	278	277	233	225	308	309	315	297	259	209	209	226	244	282	237	345	356	326	302	369	320	338	365	406	350	321	342	303	334	331	279
390	378	386	404	381	408	406	371	406	415	391	415	409	368	372	362	362	325	267	287	234	277	240	244	298	314	264	245	232	218	213	227	268	221	289	281	366	328	390	373	380	331	328	338	344	330	322	302	322	280
386	438	373	382	353	409	432	378	412	397	411	379	429	366	348	409	357	297	288	296	250	296	286	255	297	312	282	259	248	224	219	223	282	243	288	338	332	339	369	360	365	359	311	348	335	332	333	289	304	296
430	416	377	396	423	400	371	414	373	417	447	375	372	341	422	336	372	381	317	310	265	277	295	330	304	295	295	297	286	294	238	254	292	255	308	351	341	340	371	369	350	354	366	333	369	309	301	315	263	308
386	431	392	371	366	359	428	407	400	390	415	406	404	402	412	380	361	373	333	331	311	307	321	323	335	322	322	317	253	309	228	228	289	272	329	319	346	340	370	357	373	344	377	340	357	329	323	320	307	278
403	405	409	403	400	417	406	380	373	407	408	382	392	413	397	379	391	397	360	354	349	309	325	363	322	322	375	335	311	314	278	268	375	297	335	324	333	371	360	358	363	308	362	331	378	364	320	312	322	306
371	417	413	391	390	391	378	411	415	438	458	403	388	417	437	354	375	389	390	338	357	360	371	315	318	340	284	324	327	326	286	280	299	313	327	365	336	387	351	379	350	332	325	333	322	314	319	291	288	284
385	411	378	387	408	380	384	419	441	432	408	408	421	428	457	421	409	381	378	334	356	357	340	348	392	332	369	338	323	377	351	333	351	341	353	337	361	349	337	327	367	342	337	351	352	358	311	306	299	301
416	455	415	352	425	416	395	395	443	403	446	389	461	392	442	399	393	393	349	368	377	354	350	367	361	355	386	347	332	355	312	307	341	347	367	395	341	348	356	347	346	354	334	369	334	317	343	257	319	295
396	389	405	409	424	401	428	379	409	425	445	416	448	438	445	408	394	441	408	334	360	364	395	375	344	368	383	376	376	356	357	368	357	331	349	335	365	345	325	347	361	318	323	343	343	302	357	286	302	292
403	424	402	411	372	412	413	388	441	428	422	423	446	434	402	415	413	392	367	369	392	382	391	395	377	392	362	377	373	344	333	369	354	336	353	349	366	379	363	347	341	371	383	321	350	319	320	283	303	342
381	401	381	406	396	423	440	404	382	409	475	432	423	472	422	388	422	420	374	387	409	438	397	343	380	375	384	357	373	420	328	365	358	378	393	386	355	346	362	367	328	341	359	323	361	327	278	306	318	298
420	403	364	394	387	402	418	400	451	418	513	406	429	448	444	442	405	432	419	424	399	410	401	385	391	388	380	385	364	377	376	393	371	376	362	374	381	346	342	380	356	307	322	344	338	324	298	300	315	310
389	417	385	413	404	404	422	391	427	415	408	421	418	413	419	429	395	441	457	427	418	399	421	361	405	371	370	358	360	395	377	360	376	393	352	389	368	344	339	371	327	349	357	323	329	341	301	300	311	260
396	410	380	422	415	413	458	424	424	414	496	454	442	397	472	453	417	444	454	403	377	416	426	394	394	371	411	396	386	396	334	369	377	393	355	354	376	362	351	343	310	346	322	336	342	313	297	283	309	276
368	374	415	358	406	426	447	422	453	412	442	481	443	427	435	435	458	451	422	419	402	403	423	414	430	388	386	414	412	420	363	353	332	385	375	366	358	368	347	335	365	331	301	329	342	291	299	299	278	268
349	414	401	370	439	400	417	388	427	386	416	411	429	461	485	434	417	476	462	452	418	404	465	401	412	397	399	444	345	405	348	348	386	418	391	337	354	347	330	358	359	352	304	349	344	299	315	261	282	279
387	391	358	412	391	391	426	406	441	388	458	451	439	412	467	446	404	466	434	468	417	394	438	411	413	413	389	413	411	429	368	389	388	422	352	395	389	388	344	337	306	346	321	306	324	288	278	290	288	262
355	381	330	409	380	405	383	425	439	405	437	417	417	451	444	480	432	436	404	437	441	407	439	417	392	394	399	393	402	409	380	360	376	416	377	406	398	342	352	321	323	357	333	280	303	279	266	265	273	270
314	374	372	348	392	431	414	394	409	423	455	425	427	471	490	489	405	445	431	462	451	445	425	401	435	390	385	421	394	427	366	402	426	437	365	337	358	342	332	365	308	282	331	290	305	274	257	254	252	274
364	386	357	363	390	396	389	398	412	375	395	425	411	395	441	422	426	419	425	450	433	394	438	393	397	396	426	417	375	414	395	347	388	407	339	364	370	348	353	336	379	323	286	301	320	287	302	239	270	259
344	346	343	354	362	358	417	397	421	376	437	391	371	436	467	409	422	410	443	434	394	427	423	385	406	393	448	430	368	406	352	399	404	374	359	355	338	326	350	334	320	310	312	300	287	278	281	249	279	236
350	309	322	371	371	361	396	365	400	331	414	423	396	424	401	423	398	429	421	449	443	427	423	415	427	383	363	406	381	414	380	366	380	422	346	335	333	313	293	315	302	306	271	285	287	306	296	254	233	266
288	350	362	342	323	346	354	367	411	389	404	396	399	418	405	404	404	404	400	434	453	355	413	408	398	398	380	391	360	411	346	354	371	387	333	326	354	336	282	322	315	332	313	278	310	248	237	226	238	210
302	310	309	328	335	364	351	350	361	348	355	372	370	379	411	394	407	395	403	439	404	403	448	428	385	401	454	396	370	367	396	361	352	372	359	336	322	291	301	288	356	300	322	253	260	253	233	242	235	238
317	275	295	313	326	325	349	313	327	343	343	371	378	392	415	381	355	368	404	389	390	388	394	387	407	373	395	417	368	374	315	335	355	318	311	301	314	318	315	302	284	272	262	296	262	218	231	222	194	232
317	317	298	290	296	349	359	361	352	332	329	362	370	372	411	370	389	360	333	365	386	385	350	395	376	334	368	396	334	374	339	323	360	319	307	301	327	311	270	307	277	298	275	246	257	219	268	215	222	216
282	284	304	274	297	296	330	334	332	349	370	338	339	360	378	373	373	388	377	382	334	370	368	348	324	359	373	370	345	340	336	313	322	326	301	306	286	299	311	294	275	284	247	252	259	239	217	198	238	201
260	279	248	285	285	307	267	312	286	288	298	318	308	375	350	382	356	357	357	348	343	367	342	331	339	329	322	358	343	346	327	323	296	336	299	279	291	277	283	259	257	283	245	215	220	238	256	196	210	224
250	279	266	253	297	297	330	286	318	310	299	280	313	320	348	344	351	327	356	366	354	312	338	354	324	292	355	347	269	321	332	326	301	343	284	253	292	250	266	259	266	244	208	211	229	207	232	195	173	171
234	237	262	238	274	286	291	284	277	282	304	300	295	320	322	337	339	323	322	373	315	324	314	327	298	297	311	327	283	308	267	283	260	329	271	263	297	244	250	241	253	226	273	212	234	204	197	200	176	165
266	241	235	242	255	259	264	239	253	267	271	326	289	327	324	310	319	321	330	337	340	318	327	314	307	276	283	316	303	322	311	311	264	278	290	254	220	259	235	225	241	261	251	196	236	206	208	197	155	167
216	204	235	221	232	248	250	269	271	260	270	259	244	284	298	296	289	310	278	290	307	280	292	262	281	321	250	295	220	254	258	273	246	280	285	220	237	235	220	240	224	217	210	197	191	170	161	157	157	149
223	210	202	240	217	241	217	236	234	254	291	262	244	278	315	254	286	287	276	287	271	284	300	275	247	239	280	283	256	277	278	254	228	261	264	220	228	231	212	237	210	192	179	186	213	195	184	177	166	161
201	207	228	206	244	221	230	238	239	241	233	251	251	248	283	281	237	275	307	282	268	265	278	257	244	260	252	261	238	249	247	244	221	246	220	212	206	233	219	196	192	163	204	180	210	186	168	168	144	157
191	200	176	211	236	225	212	239	250	243	240	204	236	231	260	228	239	226	239	281	276	279	274	224	234	265	216	251	224	218	222	250	229	231	258	209	212	181	185	214	168	186	184	182	176	172	172	155	164	145
197	208	185	191	200	231	228	200	218	195	197	226	232	216	260	210	212	226	238	234	238	235	238	235	232	234	230	243	235	223	208	217	224	216	210	191	225	189	170	178	198	205	169	172	168	158	170	148	134	154
201	193	184	178	169	189	211	169	209	188	215	212	185	223	225	256	230	211	201	224	222	230	227	229	204	211	202	208	210	210	221	198	184	239	196	178	216	186	167	159	168	171	163	152	169	158	149	156	160	131
174	172	187	172	161	206	182	186	203	180	196	221	233	206	213	221	215	245	207	199	239	198	212	197	213	226	204	239	188	210	207	195	183	179	192	195	155	172	160	161	193	181	169	149	161	159	124	138	132	130
170	157	174	177	165	146	142	162	178	184	167	182	173	217	196	199	206	197	216	212	183	186	192	231	195	168	197	214	162	180	182	179	173	205	194	163	195	162	147	169	166	159	145	170	144	145	166	153	137	140
159	164	142	172	159	165	187	166	138	179	182	181	200	176	190	172	191	192	184	160	185	184	203	172	176	196	195	178	180	183	160	157	164	169	153	160	187	163	161	162	144	159	149	146	158	148	141	151	131	131
148	173	135	167	161	172	157	159	153	150	160	184	174	189	159	177	186	178	192	185	184	168	191	153	165	181	150	154	164	175	176	151	153	173	187	161	179	175	156	158	144	127	163	149	164	147	150	126	116	136
147	148	136	128	134	127	130	164	153	137	158	153	143	164	162	143	149	171	167	188	173	191	180	170	183	178	177	173	163	165	172	144	168	150	175	137	134	143	143	168	153	139	158	135	162	149	140	128	130	115
124	116	141	147	137	133	156	162	130	129	147	166	127	142	176	151	148	157	175	158	179	140	159	161	144	160	155	180	152	152	129	151	149	169	139	165	137	144	125	160	131	150	140	124	158	154	141	116	142	136
124	129	143	141	128	153	146	142	158	134	134	150	134	139	132	148	150	161	152	162	149	146	141	135	146	135	142	141	132	168	152	129	149	126	156	148	167	136	134	144	144	151	127	134	151	144	149	138	126	128
108	121	101	125	133	149	129	110	110	125	120	126	115	152	145	142	148	128	155	145	147	134	150	149	139	133	133	160	128	121	165	153	132	146	156	147	141	130	134	107	140	175	138	139	156	128	122	116	130	135
100	127	119	132	126	125	120	124	121	131	133	154	141	139	128	159	130	144	121	135	113	140	136	142	110	116	133	154	131	125	123	126	111	142	133	135	141	122	145	131	139	137	137	121	132	132	137	149	141	147
107	130	119	107	133	103	125	124	109	115	127	114	124	133	126	140	127	140	132	143	114	136	116	139	141	119	147	139	141	122	109	137	151	131	150	133	149	125	130	136	123	148	121	130	141	145	114	147	126	152
112	117	107	106	103	112	108	97	113	107	124	135	131	113	105	119	135	140	151	120	137	112	129	130	138	136	115	125	114	125	125	115	108	140	127	110	133	116	133	125	116	132	122	133	125	140	130	125	117	138
120	130	101	96	118	103	101	107	123	109	116	113	112	113	125	102	121	111	132	118	132	108	119	153	121	113	131	117	131	127	122	149	120	140	116	154	136	128	128	129	134	140	152	145	141	131	140	125	135	116
119	102	101	100	109	133	109	92	91	104	112	112	127	123	111	100	114	100	98	106	121	105	105	124	151	108	113	144	115	131	138	119	120	125	127	115	124	143	145	133	126	131	138	136	151	125	139	140	163	128
107	105	91	117	105	109	98	114	105	100	104	110	106	100	99	126	116	90	110	118	110	108	96	113	129	121	126	102	140	126	97	107	139	133	128	126	112	129	120	129	148	151	140	121	139	133	159	144	157	115
91	107	105	97	114	105	103	93	96	105	87	84	132	98	120	117	121	113	106	100	111	135	105	116	124	123	111	130	108	133	130	136	147	127	132	121	122	138	141	127	120	128	147	156	128	151	141	143	135	157
88	107	102	85	97	107	90	89	76	109	90	104	105	127	97	106	120	96	118	128	122	111	125	133	117	103	119	142	140	111	109	120	134	133	123	126	162	117	147	148	118	147	149	159	148	168	160	153	167	168
93	111	92	101	92	89	100	92	109	91	102	97	95	85	100	93	120	104	102	96	120	103	107	102	125	120	102	145	130	127	125	131	129	108	117	114	112	136	145	134	137	144	141	141	160	180	171	172	182	170
88	97	96	82	90	96	91	100	87	92	78	100	103	76	119	100	108	93	107	96	98	102	100	122	120	122	120	110	105	110	112	133	126	139	135	131	137	121	121	131	138	146	160	146	162	151	159	169	198	153
102	86	98	90	90	90	99	102	84	89	111	84	104	102	93	98	108	115	114	112	98	109	114	106	120	104	119	121	119	118	140	111	130	130	138	132	130	123	148	123	132	154	163	173	183	153	161	175	164	193
95	102	83	98	76	78	92	103	95	90	87	101	98	110	87	80	97	106	113	113	113	111	117	132	115	111	120	133	124	126	126	140	133	136	146	135	146	145	149	137	132	154	154	166	144	178	184	189	194	179
102	90	85	88	98	80	93	83	98	94	112	89	93	100	103	124	115	116	105	99	125	114	109	121	117	118	109	113	124	125	130	102	121	141	143	146	110	137	144	148	147	148	172	155	184	173	171	192	214	169
87	91	84	83	75	92	94	78	96	78	91	62	100	111	101	94	93	118	83	117	117	110	116	110	106	116	123	132	134	132	138	136	137	155	136	122	165	133	177	169	167	174	162	200	157	157	209	188	197	219
93	76	90	88	105	94	85	81	100	115	88	99	101	103	102	93	99	88	99	106	110	118	114	108	118	105	111	101	143	127	138	141	140	134	154	151	147	151	151	169	156	176	181	178	173	193	207	162	200	190
100	84	93	71	87	92	83	99	91	83	93	91	99	95	102	101	86	86	112	109	106	113	115	121	131	105	117	124	115	130	145	137	140	146	154	124	146	130	184	164	167	184	166	180	181	210	207	191	198	222
81	71	85	90	88	78	89	97	97	98	108	99	100	101	97	118	112	94	117	111	123	99	103	112	116	112	121	142	143	135	135	135	142	145	168	139	141	176	166	186	181	178	180	189	236	194	246	215	227	223
77	87	97	89	87	101	105	90	81	98	86	96	103	87	93	104	109	96	108	111	128	126	115	102	124	131	129	138	115	136	148	143	137	123	160	167	162	169	161	195	179	179	201	210	213	207	200	207	216	237
96	89	96	63	71	83	81	98	85	104	99	101	101	109	95	110	95	89	108	110	128	116	92	126	136	129	134	118	119	123	134	137	142	161	151	156	160	161	150	165	181	204	223	205	219	232	206	225	240	243
81	88	90	90	93	78	70	69	83	88	82	97	99	94	101	100	97	106	119	103	122	107	101	126	113	127	133	145	145	140	127	142	150	157	157	182	165	177	192	184	194	209	221	232	204	246	262	231	224	253
95	82	62	92	88	91	80	103	81	91	95	92	103	80	88	109	105	115	105	107	111	113	145	108	123	128	130	124	134	160	144	147	173	157	148	181	156	186	181	195	200	216	204	201	214	246	231	253	294	277
78	79	86	93	88	85	90	82	77	79	83	99	94	95	87	95	87	100	113	113	105	122	107	112	132	135	148	143	147	129	161	165	175	159	170	174	177	194	172	200	225	224	206	267	256	264	275	280	288	286
65	79	79	91	82	86	96	98	102	92	93	83	90	100	102	78	104	114	109	118	111	111	121	138	124	144	138	126	161	147	164	136	152	160	187	171	180	168	217	191	210	226	242	254	236	291	254	248	286	311
79	80	99	82	88	91	90	109	97	82	103	95	80	106	103	116	107	103	109	110	117	109	124	153	130	143	118	139	156	131	161	148	178	177	188	194	191	206	221	217	222	201	237	248	262	230	250	256	291	302
75	83	92	94	85	81	107	106	109	79	105	115	90	112	115	97	111	111	119	119	119	119	114	149	143	143	126	154	157	166	160	157	175	192	187	191	190	205	218	230	221	263	235	251	249	259	305	273	284	314
80	80	90	67	99	77	84	91	88	76	106	87	113	112	110	85	108	114	95	128	123	106	127	129	139	128	139	148	164	163	166	193	179	178	181	176	210	203	238	216	249	220	254	307	297	267	290	299	315	305
64	93	86	68	88	85	69	83	94	95	85	74	107	106	96	105	101	117	133	110	108	129	124	144	149	132	150	137	156	171	165	201	185	168	210	214	204	204	230	197	250	258	296	266	275	318	321	324	336	348
91	96	81	81	95	90	97	102	86	101	102	98	91	99	122	103	111	106	112	143	124	120	129	115	150	149	132	170	167	151	161	163	189	189	200	190	205	235	247	240	275	261	279	311	285	327	328	320	352	332
76	96	85	79	90	93	85	81	93	115	93	103	114	99	109	89	123	115	115	108	137	129	115	142	124	152	142	153	140	145	161	183	216	186	187	218	220	226	223	244	249	264	264	321	335	328	338	333	349	363
86	82	73	82	86	106	85	86	95	88	88	79	80	117	102	115	94	108	119	112	119	119	125	138	143	151	154	162	161	209	180	171	181	190	203	210	247	243	238	226	303	260	288	295	313	333	324	312	372	392
80	76	95	91	93	107	99	101	104	101	87	106	105	111	102	115	119	101	125	133	115	145	145	146	144	157	142	145	182	175	161	214	217	173	238	216	234	270	243	270	279	276	273	310	303	327	360	335	364	399
87	81	89	81	78	97	88	81	100	103	82	88	102	99	110	106	110	117	114	113	118	105	155	152	142	146	118	153	180	152	174	193	184	188	200	221	275	256	217	268	284	327	327	359	367	354	338	370	392	403
92	94	84	79	74	85	81	82	111	91	97	105	105	105	119	113	89	120	128	132	125	140	141	156	155	142	153	176	209	185	183	179	206	206	238	226	261	232	265	269	316	304	348	330	364	330	416	373	410	420
84	73	81	79	86	82	97	95	81	93	87	101	98	108	120	115	120	107	119	104	141	131	123	160	153	176	165	164	184	189	196	192	215	196	250	219	264	274	255	280	293	311	346	330	316	370	370	384	439	404
90	78	82	69	97	99	86	103	99	96	115	101	104	111	109	102	104	130	123	130	142	140	151	146	162	173	175	183	205	179	208	198	207	191	262	244	262	251	288	289	317	310	351	375	325	367	400	414	423	410
80	97	101	93	85	98	81	117	96	91	100	120	111	91	114	106	127	113	120	136	144	117	138	146	184	154	188	174	208	205	195	180	213	241	237	235	249	271	298	264	304	338	372	366	386	388	431	408	444	439
68	71	97	67	88	95	101	86	97	112	91	110	105	113	112	116	113	88	120	112	147	134	124	145	160	171	196	178	178	180	179	193	270	214	246	244	276	272	290	327	352	316	355	366	380	412	421	424	459	489
80	95	98	94	91	90	93	85	100	107	87	85	96	105	91	108	105	98	109	125	144	150	150	145	179	166	148	189	191	200	197	228	230	262	273	242	251	292	304	279	350	344	384	358	342	397	389	411	461	493
110	94	87	93	83	84	102	93	99	92	90	102	96	113	114	116	107	106	134	110	127	129	137	142	184	138	158	179	201	202	231	211	242	259	223	290	249	311	317	291	353	357	386	386	351	406	467	485	472	451
68	70	94	95	84	87	106	91	100	97	98	98	116	93	104	89	132	117	137	125	124	163	148	158	162	170	172	193	192	196	254	231	231	226	261	246	271	325	338	313	367	364	400	413	421	389	443	482	454	502
74	72	93	83	86	101	101	68	114	111	105	86	118	118	110	135	101	108	130	113	158	131	152	135	147	185	181	185	201	207	225	216	237	225	246	301	274	332	307	337	373	363	420	426	398	417	478	455	510	482
91	85	76	88	96	86	77	103	88	96	108	109	109	107	111	123	127	128	139	136	130	149	136	155	173	164	187	199	195	236	235	227	242	259	244	337	293	291	338	356	376	449	414	395	383	434	415	485	482	517
94	77	78	83	84	86	84	105	114	103	114	97	107	117	93	134	106	137	154	123	141	145	158	165	163	174	168	174	211	202	219	233	247	271	255	270	289	323	330	337	323	406	389	434	475	408	524	487	526	501
87	89	75	82	89	100	87	84	94	102	103	94	118	107	107	105	124	128	114	133	141	117	160	155	174	176	189	204	215	211	237	252	291	230	235	286	344	308	347	384	384	419	430	418	436	478	432	466	495	546
97	110	83	99	96	111	98	106	93	98	111	90	101	102	111	132	132	129	139	137	146	167	148	152	162	175	193	187	223	240	247	235	279	243	296	326	312	324	362	352	423	402	423	427	433	473	523	508	526	552
92	116	74	91	80	89	90	88	100	102	83	108	112	118	132	128	114	124	134	135	165	136	161	180	175	189	179	197	226	217	228	248	248	291	290	308	302	355	387	369	383	400	411	432	450	440	509	468	507	538
84	91	92	103	88	99	103	111	110	107	97	102	107	94	101	127	109	121	145	121	155	161	150	164	170	231	170	171	234	185	232	219	273	271	294	299	344	328	351	352	404	421	438	499	462	432	497	501	557	525
83	87	91	93	101	99	101	96	123	124	101	102	117	103	111	125	106	131	140	143	135	140	163	136	170	162	191	200	216	244	225	241	261	303	312	298	327	355	331	358	421	436	446	512	454	495	513	511	542	567
89	99	88	97	110	76	98	91	95	105	105	118	105	122	108	139	134	124	159	146	152	151	146	145	199	183	214	207	225	218	247	280	250	310	298	360	336	340	364	355	418	445	443	445	484	436	494	540	566	600
71	88	75	73	83	110	80	82	95	113	100	115	134	127	103	110	143	122	129	124	145	129	145	157	185	187	205	225	213	225	220	234	268	284	272	306	316	345	353	374	442	428	484	433	528	496	512	559	541	550
95	93	81	96	92	88	107	95	96	90	101	98	109	98	115	119	127	126	126	133	143	171	155	135	171	169	193	237	226	245	234	276	286	264	317	318	352	357	350	370	461	444	496	472	506	528	553	527	560	562
81	76	94	91	99	89	94	89	111	113	92	95	117	118	101	118	116	127	127	149	149	162	162	176	188	177	229	199	199	253	261	274	251	307	325	337	343	328	367	364	415	436	485	471	512	536	568	528	577	587
88	89	105	110	103	91	92	90	120	113	102	99	121	112	119	118	135	115	158	149	134	155	165	185	174	168	189	190	207	228	265	269	248	287	285	295	315	325	376	384	423	443	440	452	512	522	487	555	558	638
76	86	90	95	86	100	113	93	110	102	97	111	107	148	112	117	129	116	144	136	154	149	173	178	162	172	180	194	203	240	220	239	264	300	335	322	335	317	354	388	465	453	452	419	498	509	573	549	558	604
80	82	84	87	99	106	91	102	121	101	97	108	98	129	121	126	127	129	139	154	127	156	165	174	167	161	201	229	245	223	236	256	301	287	321	338	364	366	411	392	457	423	494	461	545	578	573	540	584	645
99	109	98	95	91	86	99	101	99	125	111	107	107	106	126	133	116	128	140	154	136	167	155	202	214	161	213	209	201	287	259	264	279	315	321	306	297	380	415	385	430	466	482	496	510	485	537	515	563	612
84	83	89	103	91	104	88	107	88	92	95	106	95	99	99	131	131	151	124	134	178	140	157	207	165	172	211	214	219	216	264	262	278	294	311	305	354	345	383	416	424	476	445	436	578	514	519	572	589	619
82	82	86	98	100	92	102	112	115	115	96	112	110	135	116	118	120	138	125	138	147	156	142	164	160	177	196	223	201	256	227	256	294	298	325	322	344	374	348	396	424	440	449	479	531	508	564	569	539	671
97	91	86	105	86	83	109	98	103	98	98	103	135	114	126	111	132	127	127	143	168	151	159	182	154	183	179	218	252	222	253	253	282	299	334	334	349	358	358	385	404	425	414	532	496	494	560	499	534	617
90	79	92	96	91	95	95	94	89	106	107	112	110	117	89	113	117	135	137	151	161	155	152	185	182	185	194	244	199	252	265	285	276	303	286	295	366	389	366	415	406	459	458	425	499	506	592	555	612	651
80	105	104	95	71	115	102	107	87	90	75	97	122	113	109	117	141	149	157	134	163	140	132	167	205	184	202	200	237	263	237	247	297	273	314	314	356	368	385	400	418	404	464	441	508	486	504	535	556	673
96	87	105	72	80	112	87	93	94	98	116	99	100	112	135	116	121	131	166	140	160	134	137	180	188	200	170	207	216	245	254	255	266	299	288	308	308	330	365	369	448	444	455	461	515	478	554	571	546	627
87	90	96	82	111	106	124	96	118	104	103	81	111	135	115	132	118	150	162	150	159	147	165	152	175	193	203	220	205	234	255	262	241	297	284	315	349	328	355	395	413	440	461	468	506	503	616	553	580	622
81	89	92	107	92	102	96	108	107	111	109	107	118	116	110	132	131	120	162	122	127	149	154	169	188	240	195	193	224	208	220	236	261	278	293	307	358	333	390	422	418	451	431	478	466	520	526	617	587	589
91	105	87	89	96	107	103	102	101	106	109	125	119	125	134	123	134	126	154	143	139	159	163	181	180	189	188	182	243	246	231	251	260	309	301	313	323	305	360	383	402	391	455	448	493	494	567	565	470	654
84	79	109	91	93	87	86	87	121	99	98	110	118	118	140	127	121	144	132	139	169	178	146	172	162	184	194	218	244	248	232	279	265	259	278	320	328	327	367	369	444	412	449	506	473	503	576	575	592	635
96	93	103	99	103	91	97	85	95	98	108	118	117	130	119	143	121	132	141	161	140	170	167	184	186	198	176	235	201	199	240	245	253	275	302	319	308	337	330	370	415	379	477	481	466	498	542	546	597	616
97	109	107	103	100	114	104	110	100	109	99	110	141	108	115	125	129	122	141	111	145	166	182	168	184	169	194	210	246	225	236	246	261	262	295	297	333	343	338	399	406	400	470	459	434	514	501	549	527	583
91	83	84	91	88	107	96	122	124	109	125	123	110	137	118	120	116	142	124	135	163	148	162	163	167	189	169	194	234	220	241	290	274	262	284	332	296	359	333	366	411	379	442	533	436	476	543	508	564	556
95	111	121	107	90	102	124	85	114	117	103	116	131	103	104	108	139	158	143	144	146	155	172	192	172	187	182	198	194	217	235	239	220	253	280	304	292	301	319	390	399	395	467	471	474	487	526	496	552	543
100	85	117	129	101	99	107	93	114	103	113	101	145	125	115	135	125	136	147	136	161	172	137	170	187	196	197	221	230	205	237	216	256	256	287	307	307	327	318	382	362	361	405	472	433	500	541	496	529	560
92	85	107	103	98	115	99	128	91	112	113	109	119	131	124	120	133	131	140	145	177	142	149	156	178	188	188	183	220	196	210	222	260	284	292	314	287	349	331	352	381	423	403	475	413	459	515	506	509	561
115	102	118	103	120	97	99	95	109	111	120	138	111	130	120	139	121	140	147	135	130	149	165	158	194	175	178	216	180	201	268	245	236	268	284	277	288	301	342	364	380	359	425	405	414	440	486	489	594	532
110	110	87	116	117	112	96	106	121	112	109	115	102	117	118	117	124	137	128	145	145	145	152	161	170	190	191	218	207	222	197	218	220	238	242	278	332	309	304	353	376	410	435	438	455	474	488	489	552	529
78	111	91	96	104	102	104	126	121	112	101	121	116	125	119	142	132	119	145	164	158	172	153	161	170	180	190	191	231	240	236	234	257	258	267	263	308	304	317	348	385	342	388	420	413	410	454	499	483	550
87	108	123	106	108	113	113	98	119	106	119	118	136	136	125	103	149	138	144	137	153	138	147	169	171	209	207	154	191	222	220	230	228	244	281	291	281	323	302	355	376	351	390	410	411	432	450	477	478	490
107	113	92	102	119	110	112	88	120	127	101	118	128	119	135	140	126	137	137	136	158	144	171	160	159	159	169	188	209	196	233	258	236	238	250	251	321	310	293	334	373	390	377	415	422	385	466	480	504	540
90	105	106	114	113	106	126	116	116	117	105	115	113	127	119	134	129	142	154	146	160	138	156	196	156	183	190	176	209	201	204	228	268	234	246	288	286	289	302	342	322	370	380	367	441	401	468	426	502	545
93	102	103	106	112	115	110	98	123	111	105	120	118	128	152	119	130	154	117	142	161	168	156	202	189	167	169	179	185	242	188	199	262	249	246	277	277	299	293	299	351	347	372	361	425	420	404	437	453	502
109	99	105	96	105	132	127	119	116	113	110	131	134	114	134	138	133	151	150	139	173	154	171	173	150	185	192	188	200	195	233	217	252	255	282	282	313	282	295	292	282	340	381	397	378	430	396	448	483	529
111	108	108	133	114	122	101	140	117	101	128	129	141	116	140	125	146	122	148	130	145	148	167	180	195	175	181	190	197	198	225	217	221	237	261	256	263	277	291	289	332	347	352	342	398	387	423	445	470	482
100	109	110	116	119	108	117	112	131	130	126	134	112	143	114	147	118	141	150	137	170	133	133	189	184	182	183	212	224	206	224	194	234	236	234	254	289	291	314	336	323	334	329	369	421	409	419	429	392	508
108	116	126	123	132	134	124	136	138	111	114	140	129	139	138	146	139	150	153	154	177	167	145	190	186	184	199	191	219	220	216	230	241	264	233	260	270	276	263	265	326	293	349	360	399	370	405	431	411	436
118	103	113	125	127	124	114	131	121	109	133	118	129	137	133	150	126	139	150	158	144	160	147	185	168	181	182	203	196	175	213	210	220	240	244	273	252	261	244	282	286	308	330	330	376	365	379	396	441	449
104	116	99	115	122	130	137	138	145	108	115	123	153	138	136	129	130	143	141	145	162	150	165	173	164	171	190	202	201	195	192	209	249	208	238	245	244	278	285	308	298	343	327	346	398	354	400	422	391	466
119	116	121	143	100	121	122	125	135	106	138	136	147	134	137	148	144	156	150	179	158	159	154	186	178	196	191	189	184	198	206	229	230	236	229	237	278	283	282	298	316	307	353	306	351	372	381	377	392	460
112	119	99	120	127	149	123	132	144	129	161	130	124	140	142	149	152	142	166	129	139	162	182	168	205	209	188	200	188	217	189	205	212	243	222	230	282	265	284	247	300	308	329	351	355	384	433	422	413	464
132	112	119	127	128	125	134	137	123	121	132	145	169	139	144	137	165	151	140	125	183	164	205	184	151	183	186	212	214	200	204	212	234	213	242	256	268	250	281	250	317	334	295	372	365	353	395	420	378	416
135	118	127	136	129	149	128	154	129	136	123	162	154	136	120	142	143	160	167	155	173	153	188	187	194	175	189	195	200	191	202	225	223	224	224	227	252	278	295	283	295	303	322	321	335	366	394	389	404	484
127	106	128	109	133	144	133	146	140	119	129	130	128	138	143	140	147	157	143	175	165	161	180	198	196	189	183	195	197	214	184	185	219	231	259	252	264	251	290	251	272	304	306	334	336	341	370	417	417	391
129	116	114	127	126	124	117	119	140	170	158	144	145	147	143	163	159	161	173	155	168	164	174	181	184	192	211	189	209	199	215	238	267	238	253	236	267	269	254	286	296	302	368	329	306	376	337	409	410	463
137	133	137	135	142	130	130	153	138	129	156	146	159	138	170	154	158	160	161	145	154	162	181	184	197	169	201	209	185	195	200	220	242	235	239	283	246	276	317	303	286	340	341	324	358	380	376	381	386	453
126	115	147	129	133	141	151	147	133	140	140	139	150	152	177	142	165	162	157	163	177	200	178	185	206	198	191	188	198	216	206	201	231	238	226	259	269	255	278	307	265	304	301	323	382	355	384	387	356	404
130	122	124	124	119	147	160	141	167	166	154	157	159	141	144	150	168	162	143	159	150	182	191	180	182	189	206	214	208	215	222	192	206	242	247	247	255	269	279	274	299	327	342	319	362	332	370	364	429	427
145	135	138	136	126	136	133	137	143	146	161	151	134	142	152	140	178	167	172	149	170	171	177	187	193	214	190	188	210	187	223	217	228	247	226	253	258	262	290	277	287	331	304	322	327	367	378	370	428	420
138	141	150	160	161	133	130	146	142	142	144	152	152	150	170	162	163	169	152	192	165	202	175	182	167	198	195	184	216	212	220	208	225	238	255	243	258	276	289	281	279	329	324	329	367	340	376	458	389	423
132	138	143	122	130	142	137	139	139	141	154	162	176	173	130	163	172	125	166	157	163	157	177	185	182	204	190	220	217	195	195	246	219	237	255	262	243	251	296	257	303	325	357	307	356	356	389	418	411	441
137	163	145	152	152	155	140	146	143	145	152	147	154	151	151	163	170	155	161	155	162	165	209	179	189	193	208	180	202	227	208	240	229	248	236	235	259	288	300	274	304	320	323	331	343	351	396	363	432	408
134	156	150	144	134	144	152	145	151	156	142	176	152	128	151	134	141	149	179	169	178	173	185	210	183	181	219	178	189	208	205	222	244	226	210	259	232	277	277	264	293	321	297	340	336	378	343	398	374	406
137	155	148	141	159	141	139	146	148	136	159	155	182	165	164	168	176	166	181	170	164	199	178	178	201	175	197	195	187	212	195	217	218	241	240	242	263	271	276	280	282	297	346	355	352	360	355	408	439	409
137	161	128	151	144	149	155	158	149	134	145	160	181	157	156	169	181	170	162	170	180	180	182	198	217	176	164	216	208	212	200	244	241	230	229	237	270	273	281	256	304	326	351	338	334	378	390	399	443	420
143	121	143	142	140	156	152	171	164	136	163	158	158	158	167	162	144	162	156	168	203	197	167	165	186	203	217	206	204	232	240	240	211	238	271	245	245	259	283	233	297	327	344	358	366	376	355	365	395	402
131	140	146	159	143	160	174	143	168	153	153	152	166	169	157	162	156	154	167	142	173	170	168	170	211	170	189	196	178	198	221	226	232	240	230	240	273	269	275	314	280	342	332	353	366	375	367	418	411	416
106	141	143	149	143	172	151	153	156	145	169	177	161	175	167	154	172	167	163	170	162	171	146	192	184	207	187	196	192	189	208	228	259	243	247	237	262	232	291	270	313	325	321	325	355	376	362	408	453	451
151	136	135	137	176	174	153	166	165	160	166	170	166	169	151	157	159	169	172	131	173	162	158	169	181	176	169	193	211	183	187	215	227	229	209	227	241	262	237	268	316	321	291	368	321	387	330	367	438	459
132	153	151	169	152	153	137	158	170	150	162	186	188	157	159	148	153	161	153	170	164	173	158	164	160	188	175	187	201	188	229	216	204	243	202	222	250	226	257	251	247	311	338	342	339	375	339	395	384	391
147	147	140	168	165	143	159	131	148	157	165	194	143	143	169	151	170	156	190	156	189	178	144	163	159	194	151	179	173	194	211	200	228	198	196	254	238	253	300	286	298	295	298	353	339	335	387	386	376	428
133	161	156	187	152	158	147	177	160	168	155	149	169	138	124	164	184	175	166	158	143	139	164	169	191	162	191	194	168	186	217	209	189	204	217	245	232	259	250	257	303	268	312	329	331	342	338	385	402	438
152	165	147	153	155	172	156	153	154	173	123	159	169	138	152	159	147	138	169	159	158	163	185	146	190	179	161	161	182	204	215	204	203	184	214	220	231	288	280	275	306	293	305	339	343	307	352	343	400	447
169	145	170	157	181	164	153	151	160	144	150	164	168	159	171	121	168	154	170	160	151	159	159	170	165	182	197	184	181	174	173	202	186	216	212	197	257	246	261	259	290	259	299	323	325	348	409	416	382	402
137	155	143	148	148	173	182	156	198	178	117	182	133	164	151	133	164	159	144	164	157	128	155	182	179	177	184	197	187	206	161	216	184	227	236	227	223	242	264	271	273	273	303	327	348	320	341	348	404	414
136	172	146	159	178	167	146	152	176	151	146	154	153	155	141	151	162	159	162	140	145	158	146	152	152	183	134	182	173	178	166	193	220	259	233	225	229	262	274	264	281	263	284	323	357	317	336	339	347	416
166	160	163	158	163	176	174	155	164	159	153	148	158	160	159	153	138	147	137	157	148	146	158	164	156	159	177	166	180	160	209	195	207	189	183	205	229	230	216	284	255	269	363	319	342	353	342	337	368	393
150	158	147	154	153	170	166	179	140	170	172	143	155	155	144	175	144	151	155	149	147	135	152	148	157	166	144	143	175	163	194	213	215	168	194	208	216	252	279	257	288	317	312	283	345	308	385	355	388	406
157	194	159	159	166	174	165	152	184	150	151	161	158	180	141	164	151	149	145	146	155	145	148	146	136	140	159	141	178	163	189	176	181	178	205	185	241	259	236	240	275	283	288	316	322	329	318	391	361	379
148	166	158	146	142	150	179	186	163	159	139	155	169	158	144	152	145	152	144	166	163	147	146	165	146	139	144	136	159	144	183	173	215	205	195	202	197	240	220	237	242	313	292	264	308	316	334	356	379	372
136	156	182	161	167	159	163	144	168	152	164	160	135	165	145	173	146	152	172	128	158	127	137	151	156	125	137	133	166	169	153	177	203	175	194	214	216	222	262	250	280	282	288	281	311	314	347	371	364	389
144	167	147	155	152	170	171	140	182	165	141	155	180	148	140	174	161	158	163	124	154	164	155	148	148	147	127	130	160	161	163	195	187	194	188	221	209	220	247	268	278	246	296	287	286	322	357	358	400	356
143	168	134	152	141	159	169	169	183	155	141	172	159	159	155	154	151	135	163	164	152	134	146	129	133	125	147	142	164	171	164	187	174	176	175	236	215	226	234	252	247	223	275	286	290	306	349	381	363	406
153	183	165	175	145	192	171	153	162	172	177	142	163	161	137	142	158	154	155	160	158	136	153	151	131	151	133	161	159	150	148	187	208	197	207	185	221	231	235	254	237	281	291	293	312	310	312	325	322	360
163	192	162	160	171	159	161	144	151	165	157	155	180	167	157	161	155	158	167	155	147	157	130	133	169	140	164	148	171	154	164	190	191	193	193	219	226	199	217	223	263	309	265	302	298	279	325	347	328	370
141	171	150	156	164	161	158	158	166	127	146	165	138	143	157	125	131	156	176	148	129	156	178	133	152	135	167	143	173	167	161	161	174	217	212	200	215	224	211	246	250	281	291	304	321	284	311	339	355	360
163	152	143	144	150	173	180	145	152	152	160	148	158	144	146	159	179	159	153	158	162	165	171	131	156	153	159	164	178	159	170	142	221	183	207	185	213	237	240	258	224	250	241	273	294	306	336	346	333	349
162	173	156	138	170	150	157	141	144	162	170	152	152	150	163	158	146	159	141	179	177	166	163	151	140	154	143	164	190	180	162	173	199	167	207	227	207	214	229	234	244	282	244	333	289	300	294	321	317	350
152	173	171	155	176	175	149	167	157	160	165	129	169	160	139	149	154	166	195	165	144	147	149	153	171	153	174	188	166	165	194	181	193	198	197	218	210	217	238	261	263	249	276	276	268	264	318	308	308	312
165	159	159	160	164	184	150	170	174	145	158	169	155	162	147	176	152	155	130	143	162	158	160	140	124	174	157	161	178	175	168	165	208	208	195	199	239	246	212	266	215	279	266	284	313	294	317	359	308	338
142	154	169	170	161	176	151	121	176	152	180	185	146	175	155	160	158	167	149	161	156	143	148	149	165	157	175	162	188	153	179	171	223	171	210	196	189	205	225	228	251	265	287	277	266	284	277	337	310	347
163	154	169	151	169	174	176	162	148	190	141	203	167	168	169	173	144	176	174	141	152	178	142	179	156	175	165	163	177	186	167	183	193	189	190	193	205	239	220	247	245	255	274	298	261	302	309	307	306	324
171	141	139	171	171	169	142	152	175	168	171	158	156	148	176	166	144	157	167	168	166	152	173	168	139	172	149	160	183	181	180	179	212	195	196	230	237	213	229	246	226	232	294	269	267	276	306	286	284	275
141	147	179	166	162	193	179	172	176	144	179	163	173	159	162	153	175	173	175	168	171	163	164	176	181	164	163	176	215	163	170	199	193	169	196	190	221	227	243	252	219	260	253	256	267	265	290	326	303	356
150	175	166	167	174	182	192	149	155	189	190	146	168	154	174	150	171	165	163	145	183	180	164	183	173	184	156	169	193	166	179	186	191	190	236	190	226	223	230	251	226	247	250	265	258	293	281	325	291	327
156	203	141	163	165	183	143	186	164	169	172	153	166	159	174	166	156	154	169	183	157	174	177	151	179	178	171	158	182	201	185	186	207	182	195	198	212	193	217	238	244	263	280	279	266	256	300	289	321	312
163	169	157	177	183	177	156	165	170	188	161	165	170	158	176	173	185	189	154	174	138	186	167	199	174	191	193	167	181	153	199	202	170	198	179	195	194	245	247	240	257	234	263	250	256	277	304	290	306	294
148	149	177	155	178	183	149	187	165	179	155	149	157	152	145	183	179	166	199	158	171	153	192	179	193	182	154	191	174	179	174	181	185	194	198	210	172	239	221	258	261	223	260	262	253	304	284	289	301	316
128	144	181	148	152	158	157	161	153	168	156	172	183	160	165	162	157	163	169	179	172	166	213	154	138	156	173	156	178	188	196	175	221	177	205	189	213	244	226	237	268	230	266	279	266	288	312	277	301	334
138	153	165	164	168	165	156	148	156	155	160	158	161	153	174	157	199	161	192	197	150	168	163	189	189	170	182	162	158	173	182	173	201	208	156	209	207	206	211	224	236	244	254	292	281	242	268	284	291	291
176	171	168	155	191	165	158	166	172	172	161	178	181	155	144	157	175	161	169	178	158	163	164	172	184	185	195	170	171	180	183	185	198	193	169	196	177	197	210	245	200	222	259	255	268	227	256	293	272	293
136	179	148	160	169	141	151	146	166	163	168	177	171	162	184	163	155	169	165	195	185	160	151	185	203	171	158	188	202	177	187	195	209	187	183	177	230	225	220	214	261	224	237	279	257	254	267	265	259	281
151	149	170	169	129	178	163	179	164	170	156	166	174	157	160	188	170	147	171	169	162	183	146	174	169	185	172	169	201	165	204	174	204	187	199	199	198	195	242	216	212	265	245	274	242	258	255	265	288	283
152	152	183	133	163	194	160	148	178	180	154	153	166	148	137	163	164	157	176	181	170	164	164	168	189	200	185	186	191	183	190	200	193	197	198	199	205	206	237	237	236	255	238	248	225	269	246	276	317	291
137	158	129	143	156	159	149	177	188	160	154	161	170	151	174	162	183	139	152	159	176	151	150	166	187	178	188	173	192	204	182	188	187	193	189	197	209	214	241	248	221	207	262	269	281	273	266	244	264	297
175	147	136	152	160	163	130	184	160	152	158	161	156	147	169	175	175	166	177	160	156	176	177	165	163	212	200	193	181	163	173	178	201	177	198	209	207	246	218	231	259	291	261	229	252	241	275	288	266	283
153	146	147	154	123	140	157	166	132	161	168	157	157	175	158	179	166	179	160	179	178	169	159	174	183	172	166	193	169	192	180	191	221	195	209	183	187	221	223	246	183	242	233	254	207	279	238	254	262	286
164	128	160	138	151	154	150	147	171	151	139	164	160	158	140	153	163	186	164	180	167	178	180	157	182	158	181	162	188	196	182	183	200	189	179	201	190	210	208	227	258	249	202	267	255	252	235	266	245	275
109	147	161	161	164	158	147	139	151	157	161	157	154	156	121	151	144	170	202	180	158	164	177	162	180	191	165	201	197	182	194	176	210	221	194	208	204	213	228	236	222	245	235	229	249	250	296	315	266	317
164	145	149	135	157	163	163	149	171	158	144	138	154	126	148	147	148	158	154	154	155	171	164	167	181	184	198	168	173	190	173	202	173	177	192	176	203	194	200	214	215	259	225	225	253	249	263	253	249	298
139	140	129	148	135	158	134	155	137	160	138	125	145	153	182	172	167	147	160	163	177	173	165	157	175	182	192	189	185	157	187	204	204	173	195	205	177	197	193	240	212	227	233	244	235	248	224	282	264	280
163	139	172	151	165	158	150	138	136	149	165	191	142	165	150	155	154	171	163	143	128	165	144	182	178	149	202	190	190	168	189	165	201	193	156	166	210	200	212	225	222	224	222	238	256	218	270	243	287	297
[truncated: 350 more columns]
