# Supplementary material for: Nanorods with multidimensional optical information beyond the diffraction limit
Source: Nat Commun. 2020 Nov 27;11:6047. doi: 10.1038/s41467-020-19952-x (PMC7695702; doi:10.1038/s41467-020-19952-x)
Supplement: Supplementary file 3 — Source Data [file 41467_2020_19952_MOESM3_ESM.zip › Source data/Fig. 2/f/075417_intensity_profile_x.txt]

132
138
143
122
130
142
137
139
139
141
154
162
176
173
130
163
172
125
166
157
163
157
177
185
182
204
190
220
217
195
195
246
219
237
255
262
243
251
296
257
303
325
357
307
356
356
389
418
411
441
453
482
494
511
512
552
609
617
640
680
706
678
774
735
739
785
887
809
808
931
875
904
897
990
975
952
1061
1098
1042
1060
1070
1051
1121
1023
1227
1135
1184
1282
1257
1445
1462
1511
1531
1691
1759
1670
1769
1866
1955
2034
1921
2011
2063
2076
2040
2229
2173
2118
2366
2259
2194
2205
2230
2298
2150
2251
2226
2140
2120
2062
2124
2123
2129
2097
2062
2026
2027
1971
2000
2079
2015
2141
2088
2211
2126
2113
2039
2052
2092
2096
2101
2140
2124
2111
2108
2184
1944
2004
1845
1857
1722
1740
1629
1738
1669
1719
1648
1583
1608
1518
1386
1387
1330
1416
1258
1275
1234
1243
1198
1174
1100
1057
1048
1005
981
919
869
832
811
749
779
636
741
677
606
631
580
571
558
523
514
464
413
412
392
415
393
358
334
333
354
363
319
295
327
296
328
253
247
262
224
260
245
241
223
224
235
197
189
219
190
206
183
216
162
153
177
186
181
179
143
156
155
147
148
125
139
145
129
132
130
124
121
135
99
112
125
100
114
89
121
100
101
128
131
114
105
133
127
102
144
135
152
161
152
134
138
167
178
161
197
215
242
195
263
209
251
239
290
271
279
308
368
344
394
461
431
419
496
519
506
593
633
603
639
693
710
656
700
726
776
841
844
812
858
880
888
905
913
878
938
943
952
916
863
933
870
917
863
857
871
843
805
830
869
834
815
817
818
761
765
760
892
755
744
696
763
723
739
693
705
702
645
618
621
565
597
554
511
489
437
456
394
408
405
390
357
351
290
282
242
258
266
218
218
207
192
207
187
155
149
171
143
133
133
106
131
100
89
83
102
83
94
67
77
84
63
79
66
71
56
64
64
63
52
47
50
48
39
51
