# Supplementary material for: Nanorods with multidimensional optical information beyond the diffraction limit
Source: Nat Commun. 2020 Nov 27;11:6047. doi: 10.1038/s41467-020-19952-x (PMC7695702; doi:10.1038/s41467-020-19952-x)
Supplement: Supplementary file 3 — Source Data [file 41467_2020_19952_MOESM3_ESM.zip › Source data/Fig. 2/f/075417_intensity_profile_y_or_z.txt]

223
201
222
228
242
212
223
230
228
213
237
254
257
226
241
254
246
261
282
257
273
279
285
280
303
261
307
317
328
330
350
373
354
373
412
381
389
423
406
447
482
452
542
545
586
586
589
606
651
682
686
722
758
763
797
796
856
854
826
910
908
927
949
969
955
954
974
1006
1002
930
984
898
939
941
930
871
933
860
785
838
837
816
763
807
733
729
729
806
824
888
911
952
859
961
949
947
964
992
1010
996
994
947
892
998
877
864
891
857
822
752
786
856
771
706
741
688
631
580
591
517
537
472
471
405
431
390
344
345
346
342
337
313
321
303
286
260
282
293
277
246
298
289
251
288
262
280
277
284
299
285
312
334
314
329
357
367
354
379
391
376
398
429
410
410
410
480
434
451
424
414
478
473
468
432
435
478
449
484
443
448
445
442
408
423
403
376
413
402
418
399
398
408
390
391
337
354
350
349
337
309
330
307
292
274
284
279
270
250
224
248
229
199
199
216
180
169
178
164
154
140
162
148
135
125
130
122
100
127
117
104
92
133
104
128
108
119
104
88
110
95
104
110
83
110
129
97
122
111
107
139
117
107
117
149
129
135
146
133
144
189
176
188
206
196
180
183
194
206
218
216
254
246
296
320
363
345
353
370
391
444
422
459
489
516
541
579
553
617
624
647
718
745
810
783
844
806
851
873
878
900
911
982
985
975
969
1070
1070
1085
1153
1126
1124
1093
1159
1171
1270
1272
1288
1354
1435
1469
1415
1515
1548
1696
1701
1731
1698
1821
1863
1977
2014
2118
2130
2063
2090
2198
2274
2283
2311
2242
2210
2259
2250
2304
2337
2307
2318
2282
2366
2240
2274
2175
2272
2240
2174
2136
2108
2024
2121
2068
2031
1944
1885
1930
1915
1797
1777
1691
1726
1574
1564
1588
1517
1508
1532
1476
1454
1445
1392
1358
1373
1336
1276
1269
1218
1130
1215
1150
1130
1029
1100
1065
1053
1061
1053
1052
1023
969
986
980
