# Supplementary material for: Nanorods with multidimensional optical information beyond the diffraction limit
Source: Nat Commun. 2020 Nov 27;11:6047. doi: 10.1038/s41467-020-19952-x (PMC7695702; doi:10.1038/s41467-020-19952-x)
Supplement: Supplementary file 3 — Source Data [file 41467_2020_19952_MOESM3_ESM.zip › Source data/Fig. 2/g/443319position_axis.txt]

0.000
0.010
0.020
0.030
0.040
0.050
0.060
0.070
0.080
0.090
0.100
0.110
0.120
0.130
0.140
0.150
0.160
0.170
0.180
0.190
0.200
0.210
0.220
0.230
0.240
0.250
0.260
0.270
0.280
0.290
0.300
0.310
0.320
0.330
0.340
0.350
0.360
0.370
0.380
0.390
0.400
0.410
0.420
0.430
0.440
0.450
0.460
0.470
0.480
0.490
0.500
0.510
0.520
0.530
0.540
0.550
0.560
0.570
0.580
0.590
0.600
0.610
0.620
0.630
0.640
0.650
0.660
0.670
0.680
0.690
0.700
0.710
0.720
0.730
0.740
0.750
0.760
0.770
0.780
0.790
0.800
0.810
0.820
0.830
0.840
0.850
0.860
0.870
0.880
0.890
0.900
0.910
0.920
0.930
0.940
0.950
0.960
0.970
0.980
0.990
1.000
1.010
1.020
1.030
1.040
1.050
1.060
1.070
1.080
1.090
1.100
1.110
1.120
1.130
1.140
1.150
1.160
1.170
1.180
1.190
1.200
1.210
1.220
1.230
1.240
1.250
1.260
1.270
1.280
1.290
1.300
1.310
1.320
1.330
1.340
1.350
1.360
1.370
1.380
1.390
1.400
1.410
1.420
1.430
1.440
1.450
1.460
1.470
1.480
1.490
1.500
1.510
1.520
1.530
1.540
1.550
1.560
1.570
1.580
1.590
1.600
1.610
1.620
1.630
1.640
1.650
1.660
1.670
1.680
1.690
1.700
1.710
1.720
1.730
1.740
1.750
1.760
1.770
1.780
1.790
1.800
1.810
1.820
1.830
1.840
1.850
1.860
1.870
1.880
1.890
1.900
1.910
1.920
1.930
1.940
1.950
1.960
1.970
1.980
1.990
