# Supplementary material for: Nanorods with multidimensional optical information beyond the diffraction limit
Source: Nat Commun. 2020 Nov 27;11:6047. doi: 10.1038/s41467-020-19952-x (PMC7695702; doi:10.1038/s41467-020-19952-x)
Supplement: Supplementary file 3 — Source Data [file 41467_2020_19952_MOESM3_ESM.zip › Source data/Fig. 2/g/443319_intensities_2D_PL.txt]

33	29	31	38	28	36	24	36	37	36	33	33	27	27	41	36	42	30	34	34	38	44	32	42	41	34	34	40	44	50	44	34	31	40	27	48	40	53	45	44	39	46	41	43	52	54	51	45	33	53
34	26	32	31	24	38	33	19	34	39	44	35	41	41	37	40	39	35	45	42	34	38	43	50	38	29	47	27	39	28	23	54	33	31	51	39	42	44	44	55	37	47	50	38	41	43	62	39	51	49
37	27	29	36	34	36	44	31	40	27	30	38	33	27	40	33	36	34	33	37	34	33	41	47	39	35	26	39	35	35	45	40	49	36	33	40	39	50	46	47	45	44	40	29	41	40	56	67	52	70
33	27	22	37	30	35	35	31	37	34	36	37	33	38	34	41	34	28	41	44	34	44	41	42	36	33	40	33	51	45	49	43	36	36	43	41	38	42	37	34	56	37	31	39	46	43	48	57	54	58
40	42	33	43	37	44	32	36	39	29	35	42	29	35	26	32	35	51	35	38	43	35	38	40	42	34	45	35	45	31	41	42	38	40	46	40	52	43	31	36	57	37	38	50	39	46	51	58	47	45
23	32	30	31	29	48	35	42	31	31	35	30	34	43	29	39	34	30	35	32	40	35	39	43	51	43	39	44	36	35	42	61	40	29	52	35	55	42	54	37	49	35	37	34	56	46	38	62	52	67
31	25	42	38	40	39	30	31	43	34	28	51	33	25	39	34	32	27	38	45	29	43	34	33	45	49	37	39	36	47	45	38	50	41	36	49	37	55	34	45	41	43	55	40	46	43	45	49	49	52
33	34	33	37	38	25	36	29	43	31	32	35	40	29	41	42	44	39	39	47	41	49	28	41	25	37	35	48	51	43	42	36	38	43	37	57	40	43	57	44	39	52	47	44	46	51	55	50	37	53
36	34	36	33	34	38	43	33	29	30	30	25	40	34	43	43	27	31	33	36	45	35	31	38	43	35	36	38	47	37	42	33	38	42	42	48	42	44	62	49	59	43	46	43	38	49	50	48	45	53
39	31	35	45	23	43	29	23	33	25	31	27	32	35	29	31	38	38	40	38	38	38	39	30	26	37	35	36	35	42	33	45	46	37	47	35	45	44	53	30	44	42	48	48	36	27	40	50	45	59
33	30	26	36	38	43	28	40	29	34	28	33	41	42	33	38	26	41	41	37	27	44	37	25	41	43	36	42	37	25	33	31	33	30	23	41	52	56	47	51	47	45	66	53	53	62	50	45	54	59
42	35	41	43	35	41	43	37	31	30	32	34	30	40	43	31	40	38	33	39	40	37	31	36	43	40	35	32	50	40	42	39	40	37	40	42	48	39	52	35	39	36	38	42	51	43	45	45	54	54
38	31	54	39	28	28	35	39	34	45	34	26	36	26	30	40	36	33	31	46	34	32	24	31	37	42	38	29	39	34	43	40	31	50	37	45	42	35	39	38	34	45	46	42	55	43	52	46	51	41
33	28	39	35	32	38	40	38	33	22	37	37	37	43	36	40	29	34	37	41	36	37	35	46	31	31	32	42	40	43	42	42	50	45	38	45	40	57	36	45	45	42	45	50	43	30	50	61	58	58
30	30	27	29	31	41	33	34	36	36	34	30	30	29	34	44	28	22	38	37	34	33	36	48	29	28	34	44	44	37	31	45	43	36	33	39	49	32	47	43	47	44	45	40	56	43	43	51	50	48
31	30	26	31	30	36	36	20	34	34	32	46	41	36	30	44	42	31	34	41	53	31	37	29	41	34	45	36	38	32	48	48	50	38	39	43	27	45	41	51	31	38	43	45	43	47	50	66	66	55
29	26	28	36	39	31	32	29	32	27	44	37	32	22	18	38	38	32	38	33	30	36	37	39	39	38	42	38	45	38	33	43	42	41	33	27	48	48	44	46	34	40	53	39	43	48	54	51	56	44
45	19	32	33	40	31	29	24	36	33	28	34	40	37	30	45	34	37	25	38	41	33	35	34	38	36	30	39	47	43	34	38	42	36	36	34	50	53	48	51	43	39	65	34	50	48	46	54	54	52
19	37	46	37	40	44	32	34	39	41	27	35	38	36	36	44	28	48	35	48	33	39	27	28	37	47	28	50	39	37	42	38	52	41	48	51	39	47	48	47	44	51	60	51	55	59	46	54	52	49
32	20	39	24	32	29	27	37	42	31	43	27	45	46	35	32	31	37	36	36	44	40	41	54	40	34	38	46	21	35	31	36	50	56	40	37	51	35	43	51	28	39	48	32	48	52	53	48	59	46
29	30	31	24	35	36	30	28	36	44	35	29	40	42	35	36	45	36	34	32	36	31	31	33	35	53	44	45	39	28	33	39	41	37	39	41	35	51	53	45	42	34	50	62	51	44	38	45	63	57
33	28	33	32	29	37	34	32	32	40	32	33	31	42	28	42	28	38	38	28	39	49	35	44	52	41	36	39	42	48	37	34	43	45	39	42	41	31	45	48	42	45	49	52	54	42	44	40	46	55
27	27	25	36	33	30	33	37	38	43	26	28	29	36	28	31	30	46	43	35	39	35	34	26	55	39	35	41	42	30	35	29	44	43	40	42	39	45	33	48	49	49	49	45	53	40	48	60	63	61
39	38	30	31	30	21	38	38	25	40	29	33	38	44	40	30	34	32	37	39	30	28	44	31	43	29	28	34	34	36	36	35	37	30	35	46	45	40	43	48	57	43	57	48	50	43	55	52	57	52
22	36	25	40	29	43	30	27	49	51	30	44	49	41	30	36	34	29	38	30	41	34	37	36	27	31	33	32	33	39	32	33	48	40	42	45	36	44	44	45	53	42	57	57	54	53	58	55	54	55
41	24	33	44	41	41	34	35	35	38	27	31	27	33	25	37	38	31	32	40	44	36	45	34	34	38	41	45	29	48	36	34	46	33	45	47	45	43	37	49	44	36	46	49	44	48	57	53	60	55
39	34	34	38	42	32	35	33	32	33	40	31	39	39	33	30	36	40	40	32	27	36	30	28	28	31	39	29	25	43	44	36	39	42	37	39	29	41	49	41	36	48	53	55	44	61	67	59	62	68
39	32	33	30	39	35	18	31	43	35	33	36	36	33	30	30	33	38	31	40	35	38	38	40	34	36	41	48	31	26	46	38	39	40	46	39	41	26	38	45	63	56	60	51	44	49	73	65	57	44
35	30	34	38	32	26	44	46	29	42	48	30	34	28	35	36	34	30	36	45	25	37	40	36	42	37	45	38	35	37	43	39	33	50	46	51	39	44	45	59	56	62	54	57	55	76	57	53	49	55
28	39	38	25	38	34	25	38	40	35	42	36	38	40	35	34	38	33	43	30	32	37	36	31	36	50	42	26	39	35	45	41	35	35	44	35	52	31	45	38	31	52	48	51	62	61	62	59	48	71
40	23	34	35	39	40	34	33	38	22	30	42	31	40	31	31	39	53	30	38	36	35	37	38	40	37	39	40	27	43	44	53	48	43	35	33	35	45	41	43	47	48	40	55	57	50	72	71	57	63
39	33	33	36	42	33	31	33	31	35	44	34	29	38	29	24	32	39	44	35	34	38	35	35	44	26	33	46	49	41	48	41	45	46	32	40	43	62	56	51	53	61	53	52	70	48	60	57	64	62
31	31	26	41	37	26	35	32	41	33	30	29	36	27	37	35	27	41	38	27	38	36	48	38	37	44	28	31	52	48	31	48	36	52	39	42	44	42	46	51	61	61	66	58	55	50	47	78	60	68
35	42	37	31	32	27	41	38	37	28	36	28	26	34	40	39	40	45	29	38	31	35	32	38	44	43	35	53	44	57	37	41	39	35	44	42	47	45	43	61	56	62	46	60	58	52	63	56	59	66
34	43	37	35	32	36	35	34	40	34	27	31	40	35	36	43	43	31	38	39	34	31	35	42	46	32	39	44	41	45	43	43	40	42	55	45	58	41	50	53	43	52	74	43	52	58	68	59	70	65
37	33	26	29	31	39	38	29	36	35	35	30	30	30	39	34	37	40	26	40	36	23	27	24	32	36	27	39	28	45	39	36	38	38	47	41	53	48	52	51	49	48	56	57	67	77	79	62	64	85
39	30	42	29	49	33	25	34	42	27	47	29	40	33	29	44	44	40	32	34	35	36	31	42	35	37	35	43	30	41	40	39	33	33	52	42	42	39	48	53	52	64	63	62	60	73	56	67	79	75
31	32	39	36	17	35	35	43	50	40	25	29	40	30	39	35	32	26	32	29	37	42	26	38	37	42	33	32	45	47	52	51	46	43	45	28	61	37	51	39	56	54	56	58	73	46	70	65	77	83
39	30	31	26	41	35	42	46	31	42	30	34	36	36	39	31	48	29	38	33	33	40	34	33	40	45	33	56	34	48	44	34	40	43	45	42	71	51	55	67	44	69	62	61	73	58	56	75	95	75
33	34	30	37	39	42	35	32	37	28	36	30	45	39	35	39	41	35	28	35	43	30	29	32	26	33	48	55	33	46	39	50	41	37	45	54	56	53	44	50	58	55	65	72	50	58	78	66	67	80
38	40	42	30	30	26	36	35	31	30	32	41	35	44	38	30	32	40	46	27	34	50	42	35	57	30	41	40	41	53	47	43	40	45	47	39	46	54	50	60	44	55	51	63	62	64	66	103	83	85
32	26	35	46	32	44	25	38	33	33	40	26	25	31	29	34	35	26	39	45	48	31	43	38	37	42	50	40	43	38	33	49	42	49	43	40	39	56	77	63	78	71	60	68	64	82	69	81	81	89
41	38	35	32	42	34	44	45	34	35	38	34	36	35	39	38	36	46	45	36	39	38	43	40	33	34	28	36	43	37	66	50	39	50	62	49	68	49	49	52	62	54	65	70	71	70	81	85	95	93
28	39	27	28	42	33	36	39	42	40	45	29	41	35	39	39	29	42	29	35	37	33	51	35	39	34	45	42	42	43	60	41	52	59	49	41	51	50	62	70	59	60	76	72	62	79	62	87	77	106
33	30	28	29	43	29	47	39	40	34	33	43	35	32	35	35	32	39	31	39	35	44	33	37	25	34	34	39	41	31	47	49	43	46	49	47	44	49	56	59	45	54	50	65	73	83	73	72	88	74
44	38	28	38	34	34	29	38	34	32	23	29	34	24	48	44	34	30	33	47	45	40	30	47	39	46	43	30	41	39	48	50	34	63	50	47	45	48	55	50	62	55	71	80	83	78	79	97	70	114
34	40	40	32	42	32	43	19	38	36	33	43	29	33	46	48	43	40	25	38	39	33	34	44	41	45	39	46	48	38	50	45	42	51	59	58	49	61	63	74	55	69	69	55	80	98	100	101	99	88
36	39	36	32	47	36	35	41	48	23	25	24	42	36	38	38	40	35	31	40	38	49	32	52	29	46	51	49	49	49	57	61	46	42	49	53	60	55	48	61	60	82	69	78	74	69	86	103	95	110
37	45	29	43	36	34	33	36	36	45	36	42	41	26	42	34	37	49	37	54	41	44	39	34	41	50	35	38	45	49	51	49	45	55	55	64	54	61	59	60	72	71	82	76	73	73	80	98	121	99
41	38	42	36	37	42	39	28	37	36	35	47	29	38	46	52	50	34	39	42	42	38	40	29	41	43	36	35	51	29	51	43	59	42	63	56	60	72	66	68	76	69	62	85	77	66	84	91	112	91
42	41	48	49	31	39	38	44	33	40	50	36	45	46	36	25	36	48	40	28	43	47	44	35	38	46	45	40	35	39	63	62	47	53	50	51	44	69	66	59	58	69	75	72	93	84	85	104	112	91
38	37	46	40	40	36	39	42	38	32	39	36	34	47	36	25	52	45	41	37	49	40	42	36	47	46	47	38	38	35	53	54	37	46	41	42	61	53	63	73	62	67	82	74	76	88	113	102	95	103
31	26	36	38	32	36	49	36	32	42	30	36	31	32	43	33	51	36	41	52	41	42	35	49	47	43	36	38	41	41	40	37	58	36	42	65	60	46	48	68	88	69	70	75	77	87	97	100	107	111
46	46	44	35	35	34	38	31	40	40	28	45	46	45	34	42	53	40	47	44	39	45	37	35	43	44	53	58	63	45	39	54	47	51	60	68	56	70	72	74	79	75	88	93	101	82	89	91	82	112
33	38	34	39	33	29	37	43	35	36	44	43	40	40	42	49	34	34	39	53	45	54	29	37	59	37	48	44	41	43	61	53	41	45	54	63	53	66	67	58	65	73	75	88	85	78	86	105	117	91
32	37	38	51	32	43	32	36	33	40	53	37	39	41	42	40	54	27	46	38	34	43	31	47	45	50	35	44	44	57	54	58	37	50	56	47	73	76	65	57	62	73	64	67	76	95	90	117	114	131
39	30	40	35	38	38	38	35	42	44	34	40	34	44	27	36	41	40	44	43	44	34	39	47	43	47	47	44	51	50	50	62	64	55	60	55	56	58	56	83	72	77	80	80	82	103	94	98	99	105
56	29	39	35	44	38	38	35	43	30	36	42	48	32	49	33	36	53	54	38	46	40	42	46	52	57	33	43	46	52	45	54	62	55	61	66	70	66	86	57	72	72	86	91	84	104	89	116	106	105
48	38	46	35	38	38	34	31	46	34	36	31	45	48	46	48	44	41	44	47	38	38	33	33	42	45	47	50	50	48	50	49	52	63	69	59	56	72	71	64	76	74	75	83	82	98	102	102	106	130
39	44	42	43	37	44	47	41	40	43	49	34	40	41	50	29	42	56	37	57	40	59	51	39	41	38	40	50	48	55	53	47	51	66	48	63	77	63	73	49	79	66	69	90	90	90	87	99	110	113
52	44	35	42	30	41	30	37	51	48	41	58	34	34	44	40	45	45	55	44	49	39	47	36	35	45	38	45	40	49	59	54	51	56	44	50	59	72	68	70	71	70	71	83	102	104	106	121	119	121
47	33	34	31	28	42	38	35	38	41	39	36	29	42	41	42	41	43	34	40	39	44	34	47	56	44	40	45	49	45	50	46	45	55	61	69	49	71	80	88	66	78	65	78	90	87	106	110	118	110
39	38	52	43	46	41	40	38	36	43	44	45	49	48	41	26	29	40	55	45	54	35	44	37	49	53	49	62	61	56	47	60	57	54	55	60	66	63	75	74	72	90	70	89	94	127	102	122	123	114
42	55	37	40	39	49	38	42	37	38	37	53	28	32	38	33	47	49	32	54	57	54	37	48	52	46	45	60	53	49	56	47	51	65	63	64	59	63	53	82	72	92	93	84	81	107	80	94	108	107
38	43	38	40	44	56	44	48	57	40	46	36	35	42	51	53	43	52	26	41	43	45	44	42	49	44	58	64	58	47	45	70	47	55	68	60	80	71	81	60	83	76	88	104	92	96	89	87	101	113
53	38	39	38	33	47	52	30	46	48	44	47	52	45	47	48	48	36	35	45	52	51	47	42	53	58	53	57	50	55	63	44	44	56	58	68	77	65	79	74	66	70	70	86	88	102	123	113	121	121
52	52	44	34	38	47	39	48	43	38	47	40	38	43	45	41	41	45	34	43	52	40	46	57	53	57	53	44	66	62	62	42	60	56	50	53	62	69	73	68	71	84	90	94	100	92	124	106	101	142
55	38	45	39	35	45	52	50	41	47	40	45	44	27	41	46	48	45	37	47	49	42	49	57	51	41	60	44	60	48	57	66	59	62	69	70	47	74	60	78	79	84	80	91	103	99	108	108	116	137
41	45	49	46	51	32	44	36	37	45	47	61	52	30	46	40	45	45	48	41	61	49	45	53	43	47	53	49	46	51	51	55	43	60	68	69	67	67	102	65	68	113	82	93	82	80	97	103	107	113
36	36	43	47	43	32	37	52	59	53	45	47	44	42	43	44	54	52	44	49	51	59	41	60	53	50	59	60	44	61	64	51	55	56	68	75	56	74	73	81	86	76	80	104	107	92	109	96	103	116
45	42	40	52	52	41	45	49	54	51	50	49	44	59	53	45	47	40	42	44	50	52	56	48	48	68	61	55	68	60	43	58	41	52	54	58	65	73	57	86	83	83	59	92	94	108	123	97	114	121
40	32	39	39	42	40	49	50	46	48	40	53	56	51	57	42	46	48	55	49	52	54	52	55	48	60	41	57	47	55	55	66	74	62	63	48	58	65	64	67	78	74	82	94	97	103	100	120	131	114
49	43	51	44	52	51	39	46	45	44	48	60	50	47	51	45	50	32	50	46	49	48	56	69	46	43	46	47	55	51	49	57	56	70	63	71	68	69	51	68	87	90	86	82	98	112	100	127	117	116
50	48	55	50	38	42	34	47	44	50	38	38	37	44	57	59	47	51	44	55	43	41	59	58	69	52	55	51	53	55	58	58	63	63	62	71	87	55	91	60	94	65	76	92	101	110	104	102	128	145
51	48	43	58	50	49	49	62	49	38	44	47	55	52	41	45	42	35	49	53	51	40	52	45	53	57	55	67	67	64	59	51	66	53	61	69	81	66	90	79	95	97	78	89	100	105	107	108	110	116
47	46	46	44	43	43	42	52	51	57	49	43	51	48	48	64	42	44	54	57	48	43	55	52	60	38	56	69	47	52	62	57	51	71	55	68	77	72	80	90	81	84	114	99	91	139	119	112	104	116
50	29	47	44	55	44	52	52	38	31	50	44	52	44	45	39	58	52	50	59	48	57	43	53	47	49	66	61	74	60	68	54	57	67	64	61	82	81	83	94	100	96	86	86	106	101	106	101	144	113
45	36	46	50	43	48	52	41	35	32	52	47	44	45	41	47	41	63	54	55	37	40	57	55	52	66	50	56	59	59	54	47	59	51	66	79	68	96	72	73	85	100	80	90	97	93	93	107	115	139
46	43	42	52	49	52	45	50	51	47	48	50	45	54	43	50	50	43	57	38	33	53	52	59	45	44	68	56	56	61	54	54	61	79	69	76	87	48	65	85	80	85	102	106	104	100	124	118	126	143
43	44	50	35	50	35	28	45	52	57	50	42	46	62	57	44	47	45	45	58	51	63	54	57	62	69	42	50	56	65	64	70	68	77	81	94	70	72	82	65	85	95	99	123	108	99	139	109	102	126
42	49	41	52	46	46	50	61	40	53	56	62	42	42	53	56	53	48	57	50	59	59	45	65	60	50	50	51	73	69	71	67	67	71	60	77	81	87	92	78	79	88	85	97	104	131	151	131	143	146
48	37	37	39	51	39	52	57	51	49	57	53	51	62	59	45	37	51	50	42	64	56	51	60	50	60	55	57	71	74	47	68	63	69	75	79	81	107	95	104	73	101	93	105	110	126	107	145	146	136
46	46	59	40	48	47	43	42	41	37	56	55	41	58	54	54	61	61	45	45	42	47	59	52	60	64	54	58	62	64	68	71	77	75	82	78	88	75	88	96	89	95	123	94	106	116	125	131	139	118
45	46	56	39	43	48	50	51	60	52	43	57	51	49	52	64	47	52	53	54	43	47	42	58	52	60	70	63	69	71	84	74	81	82	76	91	78	67	84	85	94	92	113	121	137	112	114	123	129	132
53	54	40	42	46	54	48	63	52	54	43	53	56	62	60	41	49	48	47	61	55	56	56	52	65	47	58	60	72	84	75	62	89	71	73	65	88	93	89	87	96	120	105	131	125	110	126	113	142	136
47	56	57	69	64	49	57	44	43	49	38	59	50	66	48	52	65	57	43	66	54	55	58	63	69	67	65	74	82	72	68	60	73	77	75	92	88	99	103	112	97	111	83	102	143	155	126	139	137	154
52	43	44	54	48	46	64	48	49	47	45	55	59	41	45	54	55	54	59	78	50	58	54	54	59	60	79	71	74	64	85	84	79	77	76	73	93	95	115	94	101	111	120	116	152	120	124	138	154	153
49	48	53	43	49	44	55	40	49	58	62	49	54	57	62	44	48	67	67	58	56	60	65	57	49	70	73	60	60	74	72	87	89	95	92	89	110	111	81	103	115	138	129	115	127	145	142	145	153	144
50	43	45	71	51	57	42	54	47	51	44	34	48	60	51	48	47	39	65	62	58	63	57	59	68	74	61	62	80	62	89	73	71	81	105	101	89	91	108	108	124	122	127	131	127	127	139	130	146	182
57	40	68	26	38	57	52	61	63	45	45	46	42	54	51	55	49	44	61	55	61	63	55	53	61	69	82	83	77	71	89	60	102	99	79	104	108	92	103	117	105	116	115	172	138	153	154	147	148	195
51	40	43	43	43	58	59	41	55	48	47	52	60	50	59	42	66	58	57	64	64	54	67	52	56	66	90	70	77	79	92	72	77	88	106	87	91	112	105	109	102	121	129	139	144	149	177	155	146	158
46	42	50	49	53	41	62	55	59	61	59	45	53	54	38	47	55	43	61	60	65	54	72	69	64	61	75	64	68	69	73	92	98	81	105	95	106	106	120	145	129	123	108	126	138	152	156	150	199	183
53	47	53	43	57	51	44	56	48	45	57	46	55	56	49	55	72	52	51	80	56	61	66	72	74	69	69	58	64	76	94	89	86	107	79	125	97	99	116	121	108	123	121	147	147	167	158	170	203	186
50	37	53	55	54	50	42	46	49	39	55	51	60	57	58	47	60	50	59	61	49	56	71	69	83	69	79	91	64	82	95	84	106	102	92	118	120	117	113	124	136	123	135	149	170	168	134	176	220	185
51	57	73	51	51	38	41	59	58	52	60	40	50	61	54	70	46	54	63	63	53	66	70	72	66	62	53	78	73	91	95	85	86	111	103	99	107	114	136	134	128	143	164	168	186	168	162	192	185	167
47	55	59	50	42	45	43	59	51	66	49	31	45	61	55	44	50	57	60	72	68	79	60	76	64	69	78	88	88	89	87	94	88	104	113	92	113	93	133	133	137	132	144	170	171	185	228	208	188	224
41	49	44	42	49	46	61	49	42	54	55	67	54	49	52	61	54	55	48	55	68	78	65	69	85	78	79	73	69	83	110	100	98	99	127	118	99	131	141	130	152	176	132	169	195	179	195	186	216	236
48	49	55	47	43	49	57	49	61	50	48	49	66	60	52	53	56	68	57	81	86	71	68	64	63	81	86	90	83	87	92	88	113	104	121	117	119	120	142	125	161	152	172	152	184	167	186	214	218	197
54	42	62	59	45	58	58	50	48	56	44	57	42	71	70	65	69	66	74	74	73	76	71	67	81	93	84	82	90	95	102	86	122	105	115	118	131	127	160	130	170	162	190	197	186	196	178	196	228	227
62	49	46	46	61	45	48	65	55	52	76	57	51	59	56	59	58	52	65	68	69	76	69	68	89	66	88	97	98	117	100	104	90	110	130	124	132	116	160	130	175	162	190	182	160	216	193	209	222	227
60	58	49	62	57	58	45	51	63	69	52	46	63	49	62	57	57	59	48	47	70	60	70	79	74	77	96	96	86	104	103	105	105	131	141	137	114	140	143	169	150	154	162	213	198	188	199	231	231	235
56	40	57	50	42	62	60	44	58	52	59	54	70	58	70	69	56	69	76	69	64	77	63	71	77	90	68	103	89	108	103	97	103	112	144	138	117	146	147	199	140	146	159	188	219	218	230	264	235	270
43	41	59	44	53	64	54	51	42	57	47	57	46	57	63	58	60	65	77	60	66	71	61	91	91	85	84	76	101	94	110	106	132	121	126	132	161	140	187	174	164	209	201	191	183	223	235	240	240	243
41	43	52	53	66	53	58	73	55	39	47	70	65	63	67	62	63	67	77	69	76	77	79	84	79	87	95	98	92	102	97	121	113	109	164	156	144	150	162	171	197	199	193	252	189	217	213	240	248	263
45	64	54	49	54	57	42	48	54	59	44	55	60	64	62	53	75	48	73	67	79	73	58	86	72	89	90	94	107	100	100	124	138	121	120	169	162	162	173	169	197	176	194	209	220	251	251	252	245	271
46	45	51	52	42	56	54	55	74	65	54	64	61	52	69	76	54	69	72	66	79	76	88	75	80	64	80	99	109	111	114	92	139	142	129	136	161	162	184	166	170	199	186	218	256	250	256	271	234	250
58	45	60	54	59	45	58	54	41	67	58	60	55	70	55	72	57	83	61	66	59	70	67	89	89	79	82	78	96	106	110	119	110	122	134	158	153	153	177	183	196	205	217	223	266	245	279	285	265	310
47	53	47	48	48	61	63	41	48	51	57	46	60	67	58	56	58	77	79	60	61	90	93	62	82	96	119	102	84	103	117	151	116	172	143	143	191	163	165	193	187	232	222	224	242	252	267	293	328	286
45	52	51	38	55	41	59	56	71	47	57	57	59	59	62	64	75	81	76	68	72	82	72	92	78	110	100	119	116	111	140	122	122	153	153	163	166	163	186	166	223	208	219	239	221	253	270	276	300	296
50	62	61	72	52	48	50	58	59	61	59	55	57	61	73	67	72	58	91	57	90	89	88	99	90	84	113	103	146	107	116	123	130	155	178	155	195	205	217	178	256	201	210	244	274	275	234	295	299	291
43	42	51	52	49	57	53	56	60	54	53	63	50	62	65	72	55	64	82	71	79	86	81	84	102	93	82	91	125	107	130	133	140	122	149	165	180	211	199	205	196	175	224	245	267	296	284	288	271	313
49	55	41	68	47	46	38	51	43	67	52	43	58	56	52	55	73	74	75	79	74	83	90	103	100	92	95	98	95	130	127	130	148	154	137	173	187	186	217	207	214	227	234	233	294	270	331	290	292	321
55	61	63	46	54	67	57	62	60	68	63	57	60	71	61	66	65	68	81	75	78	64	85	110	95	105	98	109	102	124	123	135	159	153	170	174	158	165	199	193	207	248	248	285	235	244	333	310	310	351
63	43	49	52	49	49	52	63	55	60	62	72	54	63	54	67	61	77	91	74	83	88	85	98	81	122	123	118	134	125	142	144	148	149	174	180	191	179	219	195	261	261	267	224	260	292	300	314	340	339
61	66	47	53	44	61	62	63	63	50	64	54	51	67	76	72	73	65	77	92	77	69	106	91	100	87	97	136	105	139	140	131	153	146	148	179	204	187	217	220	229	219	227	289	286	359	290	298	343	344
75	70	55	51	54	69	69	53	53	54	64	62	52	64	74	70	72	72	68	73	65	84	82	95	98	101	111	108	134	155	128	151	133	160	166	187	183	207	201	232	248	231	220	302	317	325	297	352	308	356
68	55	62	56	59	62	47	55	53	65	56	69	70	63	57	76	58	67	78	99	68	89	92	96	95	109	103	106	121	126	130	150	137	147	177	181	159	226	230	202	231	254	269	264	289	301	335	350	326	352
61	59	58	67	65	56	66	59	61	54	60	64	51	74	61	66	59	67	67	85	83	76	93	106	115	108	114	103	104	132	147	175	144	164	188	167	209	186	205	224	262	231	225	265	279	332	360	359	384	388
46	58	56	58	65	50	50	56	69	59	66	56	63	53	58	61	69	72	79	71	86	83	114	93	102	126	109	137	128	126	139	157	143	183	184	206	203	195	193	236	258	253	260	294	307	295	325	311	343	350
61	67	48	55	48	61	45	55	69	62	61	60	54	71	51	75	71	59	77	89	81	87	90	105	111	109	117	127	131	128	149	146	165	167	174	209	197	225	235	236	266	251	270	324	272	324	306	339	343	341
44	51	56	65	67	59	48	53	60	53	57	49	73	52	76	64	75	60	67	100	87	105	113	110	85	89	98	131	134	144	143	149	152	150	176	187	210	234	225	216	249	275	261	323	280	315	342	315	331	343
61	74	58	69	54	65	61	67	63	58	71	50	61	55	63	70	86	79	79	92	80	65	103	106	90	99	119	105	125	152	116	151	155	176	190	181	187	210	235	254	210	292	293	253	321	309	345	333	356	395
65	60	47	64	64	65	59	64	70	58	55	57	73	77	73	83	65	81	85	77	79	96	95	100	122	114	129	105	116	115	127	175	169	181	185	186	215	232	201	277	260	260	266	274	287	290	335	353	343	393
62	59	64	54	69	59	55	54	64	64	62	57	73	75	80	77	81	68	93	78	91	95	94	106	120	119	118	128	152	132	167	158	190	177	162	219	222	192	233	238	245	282	285	302	295	293	315	329	379	378
66	72	60	63	69	54	81	67	69	78	76	62	56	69	68	84	75	69	72	83	87	89	103	101	106	101	114	127	136	143	180	161	179	157	192	185	230	205	229	218	254	270	316	278	310	303	297	319	321	339
61	59	76	59	67	61	44	58	60	63	57	43	60	58	91	76	85	93	77	84	89	90	101	82	83	114	103	113	139	145	140	158	175	161	172	204	208	217	227	236	254	259	260	299	331	344	325	348	331	366
57	66	59	49	44	57	64	68	44	54	66	60	70	75	75	81	60	79	70	72	89	94	102	132	94	127	107	120	119	121	125	126	164	162	173	195	191	234	232	221	259	266	265	287	334	304	335	342	313	363
69	87	58	55	66	59	70	66	71	69	60	69	59	68	73	71	66	94	92	75	68	87	114	108	112	106	121	118	132	125	162	166	150	153	167	199	239	210	209	226	291	272	264	284	294	308	352	316	336	339
79	66	58	53	51	57	52	68	61	54	61	81	57	71	67	65	72	66	93	90	83	109	78	110	116	117	97	127	129	159	131	140	161	172	201	200	213	204	208	223	268	272	277	287	272	293	313	354	335	358
73	64	59	55	57	76	70	68	59	51	71	64	71	74	80	91	69	87	80	81	110	90	91	85	82	129	100	132	116	163	151	141	161	182	160	198	218	220	252	222	243	249	279	252	290	326	287	308	322	307
72	73	46	60	64	48	67	58	74	59	55	59	62	58	67	63	91	78	81	79	82	102	98	90	111	94	106	120	130	138	149	126	151	156	155	180	187	216	243	208	246	274	256	276	298	300	317	344	311	340
65	75	57	60	61	79	54	54	67	65	53	73	60	76	74	85	71	79	77	70	73	86	96	111	114	112	129	110	109	118	124	123	146	164	179	185	197	199	218	218	212	243	269	262	322	283	313	312	336	316
59	55	81	49	49	58	65	68	56	62	57	68	57	59	61	81	66	67	99	79	63	78	92	85	132	108	122	114	106	113	123	136	154	159	156	194	160	191	189	234	251	230	249	246	258	321	317	316	301	332
71	69	65	80	65	73	57	51	67	59	55	73	61	65	62	68	85	64	92	96	87	99	94	75	121	116	126	120	142	130	135	152	171	174	188	173	188	180	233	184	231	277	272	274	266	313	320	316	374	332
67	72	72	69	58	65	47	71	55	62	61	64	61	75	78	69	57	76	80	89	101	96	91	101	105	126	81	122	112	167	125	136	142	169	160	177	200	179	207	203	231	235	238	265	262	292	307	307	303	332
67	79	90	52	67	70	55	74	67	63	48	55	79	63	68	87	83	79	64	78	84	88	94	86	103	116	102	119	137	130	128	144	133	155	166	156	166	199	237	213	238	231	257	261	280	249	285	305	265	326
72	70	75	78	61	71	80	57	59	73	74	64	82	82	61	74	56	75	66	79	93	83	90	103	108	93	120	124	93	102	124	139	144	160	171	156	172	214	192	222	204	213	216	234	256	297	280	274	316	303
61	68	76	60	54	56	64	70	83	56	74	78	63	69	73	72	71	62	77	78	91	94	67	103	93	96	99	114	126	101	124	134	156	154	171	156	167	172	209	182	217	214	231	263	261	254	272	274	282	295
76	73	68	63	69	78	70	79	62	61	73	72	66	63	75	80	75	90	81	81	91	99	83	97	104	110	106	121	95	133	133	134	163	149	145	171	155	170	168	190	199	220	243	232	251	241	253	262	259	292
70	64	75	69	65	60	70	69	61	55	61	70	67	69	74	76	82	74	73	89	85	89	76	71	85	113	119	126	117	104	133	125	164	131	131	158	168	188	198	186	227	189	228	242	229	235	246	269	286	285
77	78	81	52	71	68	59	61	62	67	66	83	83	68	82	70	92	72	90	81	80	97	97	94	112	81	100	129	136	96	122	121	108	115	129	149	173	190	190	183	173	214	190	194	247	237	267	245	260	251
60	62	64	69	71	76	54	66	71	70	63	87	68	60	61	65	68	56	66	74	85	79	71	87	88	88	98	108	108	126	102	139	114	156	146	133	149	181	202	174	175	201	199	205	260	217	249	263	241	291
71	80	66	69	70	79	86	61	68	67	66	83	88	70	76	78	71	84	88	79	72	101	85	94	95	111	107	105	103	116	114	139	150	160	135	133	146	167	143	159	193	205	192	180	208	197	193	240	242	239
85	68	72	71	75	78	79	60	64	59	84	54	62	80	73	76	72	82	84	88	87	80	76	91	96	102	85	90	103	109	126	130	119	138	163	160	136	153	170	184	199	183	191	216	217	233	197	209	214	235
84	69	70	83	51	74	63	74	78	72	82	60	77	71	68	66	78	73	72	78	85	87	82	88	86	93	94	98	109	117	144	108	109	127	126	138	139	160	160	185	173	163	202	190	212	198	229	210	231	209
73	65	73	68	74	70	86	60	78	72	72	69	79	75	65	69	86	84	59	77	79	85	84	88	89	78	102	117	98	120	137	114	113	129	140	125	133	128	166	142	185	149	183	185	205	202	191	233	215	212
65	69	80	64	74	59	61	68	60	52	81	71	86	52	73	63	67	73	73	87	68	94	85	102	97	87	90	117	108	109	115	114	137	106	148	147	136	132	139	155	156	170	167	187	175	194	196	210	206	207
93	69	76	68	70	70	57	66	73	80	70	65	58	75	79	77	63	67	77	81	73	83	93	83	96	109	96	92	101	100	114	118	120	103	140	147	143	129	149	158	135	141	178	164	198	176	200	200	207	211
90	83	81	84	73	90	64	61	54	83	59	71	67	72	67	77	76	77	80	76	93	70	75	85	100	104	104	87	81	104	117	102	112	106	138	129	125	140	143	148	171	169	170	146	168	181	172	186	196	199
90	76	91	69	58	59	67	58	71	65	79	70	60	63	72	58	77	68	83	88	85	74	83	77	90	105	83	121	87	99	103	101	110	115	126	120	136	134	140	136	150	159	165	172	151	168	177	151	195	188
76	66	68	83	93	73	75	55	75	86	84	78	65	80	66	56	81	90	72	60	67	81	88	92	91	95	79	80	110	101	112	125	104	106	122	124	139	130	138	155	125	143	140	133	161	163	165	164	167	197
96	68	69	83	83	74	64	65	56	68	71	76	66	74	76	64	61	72	60	78	87	79	84	92	100	86	75	98	94	91	109	112	103	100	118	98	124	144	135	147	137	141	160	159	150	149	164	204	193	163
70	85	79	76	61	70	65	67	75	63	90	73	69	93	68	69	71	83	73	80	88	74	86	82	80	88	84	91	104	101	90	76	97	106	105	101	115	115	126	135	113	137	144	129	132	170	149	165	135	153
92	91	87	81	52	75	87	43	63	67	82	57	89	90	76	76	83	68	76	75	77	79	70	89	94	80	93	96	91	107	91	103	102	86	120	114	130	102	112	124	135	135	148	157	157	150	166	153	141	163
93	70	68	56	70	59	73	66	76	74	74	83	74	70	87	65	61	62	82	87	72	82	85	96	91	77	99	98	106	113	97	100	99	133	102	119	115	109	127	115	150	119	137	137	147	126	146	159	171	142
69	93	74	90	71	57	79	54	68	66	67	64	58	79	76	81	83	59	74	73	80	74	88	98	80	91	86	82	77	73	102	90	109	89	79	100	111	112	129	103	131	116	118	121	152	126	160	138	128	155
89	88	92	69	84	70	65	78	69	74	66	80	82	78	85	60	68	81	64	71	97	74	97	80	75	71	96	103	94	101	97	90	99	88	111	106	129	128	128	120	109	134	120	133	148	156	147	129	145	154
96	81	64	69	72	67	76	71	67	75	94	58	78	73	74	79	62	71	83	81	76	76	94	80	70	80	97	80	94	118	97	118	98	105	118	98	109	94	108	118	101	115	124	133	135	128	139	148	161	152
66	75	80	86	67	79	75	70	68	63	53	64	96	94	72	75	86	79	70	78	82	82	81	80	82	79	81	83	99	90	75	85	110	101	105	109	109	117	113	129	130	114	108	120	103	112	127	131	147	131
79	77	85	55	85	69	92	80	65	82	85	68	74	70	74	71	75	75	79	94	82	79	96	87	107	98	86	101	90	86	71	96	92	104	117	112	100	106	97	119	105	114	105	106	114	140	121	146	134	133
84	93	90	68	82	77	73	67	82	65	72	78	80	76	86	85	80	81	75	93	70	75	99	96	113	94	90	77	97	89	76	80	90	84	93	118	103	114	100	114	119	114	125	119	125	112	135	123	140	138
85	83	90	71	69	67	67	80	84	64	93	75	74	73	79	78	72	85	69	80	79	84	98	84	100	93	86	108	88	103	81	109	100	109	98	99	105	85	99	119	115	113	113	114	123	112	110	125	115	125
75	77	66	78	67	56	73	79	74	76	76	73	80	73	61	73	91	87	81	75	86	67	97	70	77	93	82	85	84	94	101	100	75	87	98	111	99	102	95	131	113	99	98	120	99	107	122	111	121	127
87	85	75	77	76	74	77	85	70	72	67	67	79	79	65	79	78	91	87	86	79	94	88	86	78	85	94	86	75	92	88	112	77	97	92	115	114	92	110	127	103	101	90	104	113	109	125	135	126	119
72	64	77	71	87	80	64	66	91	73	73	81	65	77	83	73	84	79	82	73	102	88	67	77	86	77	87	82	88	97	87	98	91	98	89	82	98	85	108	102	107	111	110	107	102	115	96	100	101	108
78	86	94	83	94	86	76	68	69	75	69	68	74	84	74	77	82	78	78	84	91	72	83	102	85	85	107	104	112	93	101	111	101	90	97	105	103	97	106	93	95	95	119	112	110	135	100	117	116	124
82	80	79	59	79	79	75	66	87	90	81	79	75	88	72	91	81	69	64	90	92	99	87	97	98	103	105	96	97	91	98	108	99	104	96	98	87	119	92	92	112	109	99	98	95	109	111	119	113	112
88	87	80	61	89	88	67	73	83	90	82	72	90	76	89	79	77	86	90	71	87	93	90	92	97	85	80	96	101	89	83	101	106	97	105	93	106	90	119	105	117	109	124	129	104	120	107	117	103	112
71	77	90	81	83	77	75	84	68	78	68	72	75	68	88	75	81	90	83	88	88	87	93	112	74	105	91	91	86	92	104	106	96	104	108	99	86	96	99	114	108	96	121	124	107	104	92	114	131	134
78	90	76	76	89	68	76	77	94	79	96	73	94	71	67	79	92	75	94	103	93	91	93	86	87	113	93	108	128	118	105	103	102	108	111	112	105	116	116	108	99	102	123	121	125	109	96	126	130	113
77	79	75	79	73	82	92	79	67	96	97	87	72	73	86	84	73	87	90	113	106	98	103	92	95	105	118	107	113	92	109	94	112	76	102	110	102	131	96	98	108	109	107	111	107	115	114	104	123	114
85	79	72	76	83	84	99	84	82	80	90	96	82	90	76	91	96	87	98	90	108	101	103	117	100	104	97	105	109	93	104	96	107	132	109	129	109	124	114	136	102	111	123	114	112	128	114	119	128	112
76	83	64	82	65	78	81	79	71	78	76	74	88	80	75	81	89	84	104	107	95	105	73	108	108	98	104	106	81	90	94	103	130	104	119	110	122	112	127	140	111	139	102	126	103	125	116	104	121	125
97	77	85	83	86	91	86	93	74	98	89	74	86	111	91	97	95	106	100	107	116	110	93	86	104	126	119	123	100	118	106	100	131	131	105	105	105	97	117	129	121	121	133	127	103	104	135	138	124	119
85	86	84	78	82	90	93	80	82	92	83	73	89	93	105	92	88	95	90	91	106	102	92	99	106	115	97	115	123	113	131	112	111	135	137	121	128	107	121	118	142	104	133	145	114	133	123	111	138	126
95	85	84	92	73	76	89	79	92	93	91	109	83	88	91	99	90	109	112	97	104	100	104	102	111	97	109	129	115	110	117	112	126	119	111	121	132	139	123	126	118	113	149	116	121	136	138	126	111	97
109	68	72	85	88	83	89	85	82	88	81	97	106	97	87	116	98	99	123	88	115	115	127	108	116	126	113	113	121	116	103	135	106	124	116	124	128	146	118	160	135	134	108	141	143	133	146	121	152	105
88	92	92	94	76	87	82	76	79	102	94	99	94	113	107	115	112	107	98	116	109	121	107	130	133	139	126	125	124	124	118	123	148	125	141	134	121	117	122	121	146	129	136	134	128	136	115	126	132	125
77	75	77	79	82	87	83	100	99	93	98	83	97	78	113	101	125	102	112	115	118	117	117	102	113	138	135	122	123	107	130	153	130	169	131	127	125	109	134	153	142	139	130	122	132	143	127	130	122	113
73	94	82	96	76	86	99	91	88	102	103	87	97	95	102	102	112	114	108	116	120	120	132	121	122	115	135	133	124	120	141	131	134	140	117	131	149	132	119	125	110	146	135	119	123	135	141	156	128	149
90	88	80	90	110	94	97	92	84	94	101	73	78	108	103	107	93	123	107	113	134	115	115	106	129	122	137	133	125	140	154	135	161	138	138	145	161	133	121	167	126	155	159	130	132	143	125	145	123	138
105	100	83	95	83	92	90	95	90	105	103	103	110	128	109	110	106	124	129	116	131	124	136	134	154	123	128	142	115	131	123	149	133	150	147	121	142	127	147	151	161	155	143	126	133	142	137	135	133	140
90	86	89	103	101	107	97	98	94	84	96	106	121	122	95	110	110	127	126	123	117	134	133	120	128	128	131	137	145	144	125	156	167	140	136	146	173	149	147	162	145	151	124	130	147	144	145	130	126	161
87	96	97	108	94	109	107	108	101	93	101	118	131	128	121	134	92	118	143	125	136	138	119	131	155	147	166	150	137	168	148	145	163	144	162	144	146	143	157	151	141	158	137	154	150	152	135	153	151	161
76	75	93	74	99	91	92	109	104	90	117	124	113	115	141	127	140	116	136	137	122	133	151	148	145	145	144	166	154	172	147	156	143	145	151	164	143	142	157	158	157	163	146	151	146	148	140	140	142	139
95	99	100	102	79	88	106	91	104	108	120	116	120	110	126	134	126	117	119	130	138	112	155	152	131	134	134	148	142	167	177	139	171	154	155	157	167	153	178	183	167	163	147	177	172	125	162	175	140	151
95	109	102	95	112	106	98	114	111	100	136	112	108	117	143	120	121	118	131	140	176	145	134	162	160	159	156	155	141	164	140	148	174	187	166	143	170	170	178	165	181	172	175	162	163	162	150	152	144	145
88	111	97	111	108	113	104	115	100	116	132	118	105	131	130	123	114	159	160	153	142	133	146	176	156	152	173	149	171	154	161	160	194	158	174	177	164	158	184	159	159	162	158	178	154	176	133	160	163	138
93	91	107	120	105	101	129	109	103	106	93	122	121	130	128	127	130	117	148	146	151	169	164	157	169	123	151	168	156	140	187	154	178	158	157	179	159	165	155	159	167	164	163	158	149	166	161	161	149	138
98	88	95	111	111	94	105	113	116	103	127	118	118	144	149	130	147	135	150	145	194	158	147	154	160	153	146	175	190	169	162	171	191	185	154	180	171	182	177	184	163	162	191	178	165	139	181	152	182	167
91	96	101	118	105	106	121	124	120	134	125	119	170	128	137	158	133	136	152	160	188	166	157	142	155	182	193	154	174	199	172	186	168	192	183	156	174	165	164	170	161	170	185	172	165	165	167	163	181	182
105	81	85	99	104	115	101	104	110	128	156	127	121	140	140	139	140	146	157	167	157	184	184	157	171	169	156	177	177	183	192	163	175	162	175	175	173	153	150	152	155	170	163	183	153	152	164	158	173	162
106	80	87	109	94	109	106	113	111	104	142	141	129	149	146	127	119	156	178	169	151	171	188	152	200	180	166	193	199	175	186	162	177	148	157	148	164	144	150	159	167	153	192	160	159	161	184	157	159	166
91	91	95	100	126	120	110	114	136	132	143	126	140	134	139	130	171	147	165	174	185	182	169	168	170	184	160	179	184	166	199	172	156	162	143	143	175	146	157	156	157	169	174	155	168	174	171	171	175	143
102	117	96	114	105	114	138	98	147	130	114	120	147	153	150	169	147	184	149	187	170	189	177	151	188	187	192	176	176	193	166	209	190	179	170	140	133	155	160	144	149	180	191	177	161	168	187	181	179	187
93	97	105	125	124	104	137	118	121	146	131	148	142	125	139	156	161	178	153	169	158	202	199	176	161	176	203	179	169	198	194	174	167	195	161	161	141	148	149	169	154	145	191	191	170	150	180	182	163	188
87	114	112	116	97	118	118	115	134	164	141	138	161	130	143	147	190	178	187	176	161	192	210	178	179	196	206	196	194	208	175	138	165	175	169	173	140	143	151	177	159	155	161	175	183	183	187	186	174	153
106	104	112	113	111	151	134	132	127	130	150	153	157	148	149	167	161	167	189	171	203	190	183	187	173	202	170	213	186	184	198	183	187	183	160	146	145	131	143	151	164	156	165	164	172	165	183	172	183	192
105	97	94	112	106	140	115	120	117	145	143	163	164	154	170	162	171	179	190	202	207	228	174	174	199	213	212	184	211	229	183	186	215	190	156	177	191	155	156	149	181	189	162	179	181	190	183	206	195	204
101	117	124	139	135	124	128	129	150	125	128	162	156	148	184	178	170	207	172	173	211	188	206	185	196	220	183	210	201	192	187	194	184	186	173	140	186	159	194	168	200	154	186	196	201	191	203	215	183	188
[truncated: 150 more columns]
