# Supplementary material for: Nanorods with multidimensional optical information beyond the diffraction limit
Source: Nat Commun. 2020 Nov 27;11:6047. doi: 10.1038/s41467-020-19952-x (PMC7695702; doi:10.1038/s41467-020-19952-x)
Supplement: Supplementary file 3 — Source Data [file 41467_2020_19952_MOESM3_ESM.zip › Source data/Fig. 2/g/443319_intensity_profile_x.txt]

76
83
64
82
65
78
81
79
71
78
76
74
88
80
75
81
89
84
104
107
95
105
73
108
108
98
104
106
81
90
94
103
130
104
119
110
122
112
127
140
111
139
102
126
103
125
116
104
121
125
115
109
130
97
116
112
96
115
123
109
110
102
101
102
99
90
110
106
123
128
102
116
109
89
109
105
106
106
126
101
125
113
106
100
111
128
107
94
123
117
116
114
145
121
127
132
142
129
139
142
125
150
148
162
163
164
164
166
177
155
181
188
163
162
157
160
180
189
169
152
171
166
172
183
162
172
174
179
186
164
180
181
168
175
198
188
184
180
198
196
195
205
199
186
213
216
200
230
236
241
255
259
278
263
299
328
306
370
362
330
367
389
397
433
452
464
464
496
486
489
498
512
507
471
462
450
422
430
465
479
533
531
577
517
545
602
579
587
651
617
610
560
570
547
542
550
511
456
510
486
