# Supplementary material for: Nanorods with multidimensional optical information beyond the diffraction limit
Source: Nat Commun. 2020 Nov 27;11:6047. doi: 10.1038/s41467-020-19952-x (PMC7695702; doi:10.1038/s41467-020-19952-x)
Supplement: Supplementary file 3 — Source Data [file 41467_2020_19952_MOESM3_ESM.zip › Source data/Fig. 2/g/443319_intensity_profile_y_or_z.txt]

448
417
451
436
476
435
423
392
479
443
444
420
471
414
421
427
440
413
424
429
470
431
437
410
359
404
393
378
338
346
340
347
357
377
367
343
330
325
334
330
316
309
307
267
289
285
272
246
255
241
255
270
264
223
238
239
196
203
224
187
210
196
189
197
170
198
171
196
194
201
197
196
162
172
217
180
187
159
176
178
178
184
168
161
164
170
191
180
178
176
196
183
195
187
176
201
177
174
178
177
172
191
175
167
170
162
179
148
173
159
147
143
143
156
162
134
162
153
142
150
138
150
121
141
133
142
153
154
157
145
145
171
166
178
154
214
198
183
231
230
219
237
242
229
278
281
295
332
327
315
324
349
383
389
387
416
413
439
476
451
445
488
468
521
495
522
520
576
564
602
557
606
651
601
548
608
569
575
606
605
586
560
559
531
528
498
526
491
465
478
445
409
418
430
375
387
358
324
335
330
