# Supplementary material for: Nanorods with multidimensional optical information beyond the diffraction limit
Source: Nat Commun. 2020 Nov 27;11:6047. doi: 10.1038/s41467-020-19952-x (PMC7695702; doi:10.1038/s41467-020-19952-x)
Supplement: Supplementary file 3 — Source Data [file 41467_2020_19952_MOESM3_ESM.zip › Source data/Fig. 3/3b/b1/433218_intensities_2D_PL.txt]

236	239	255	227	255	237	235	225	235	216	231	225	207	229	188	199	206	199	187	182	184	199	204	216	188	171	208	179	160	180	188	193	186	181	183	183	164	160	169	169	179	192	140	154	163	171	151	177	150	142
263	256	239	252	262	235	248	216	200	211	215	256	217	216	216	201	212	211	211	187	215	193	226	180	210	161	194	180	183	202	200	175	185	171	171	183	197	174	167	166	172	170	150	190	171	177	169	170	169	164
233	250	262	235	247	249	225	230	234	236	229	214	191	224	221	205	217	176	177	212	190	217	193	185	200	201	186	167	191	174	188	200	169	188	181	181	161	170	184	178	204	166	165	180	176	172	160	159	124	148
270	237	230	259	212	253	245	242	219	210	221	210	221	197	206	209	213	190	195	195	193	202	201	213	185	182	183	201	186	190	159	193	192	179	184	171	175	180	186	155	147	187	194	151	184	165	145	155	165	142
298	226	255	252	244	215	229	231	260	216	209	209	224	213	194	198	244	225	193	233	216	191	185	198	198	202	190	190	185	167	171	179	187	193	175	192	181	177	178	193	150	159	166	186	185	160	172	138	183	164
226	275	264	236	226	243	246	202	223	238	232	225	221	197	204	203	209	193	186	215	217	237	198	206	184	191	207	192	194	185	177	159	180	170	178	174	175	182	180	179	166	169	171	145	146	191	164	152	174	159
257	266	258	235	248	227	250	237	217	218	283	224	235	213	234	181	201	185	223	206	203	203	183	182	220	179	181	196	190	209	173	176	195	188	200	173	188	192	174	135	167	153	152	151	163	154	157	160	128	169
252	281	266	231	235	230	243	218	225	233	225	210	234	208	235	222	203	212	192	224	200	197	201	195	176	155	199	203	181	185	189	184	167	164	181	165	177	194	199	171	153	192	193	151	158	166	159	166	142	146
282	262	274	241	256	243	253	241	227	230	208	231	218	217	261	211	224	226	235	215	208	193	180	214	189	200	185	180	171	193	174	185	182	187	209	222	149	180	173	179	150	165	162	180	157	180	154	148	148	154
253	273	259	257	253	246	221	243	234	268	228	236	220	229	220	227	223	237	222	191	203	221	202	195	206	210	199	199	167	170	186	203	181	167	208	193	190	162	159	179	173	177	170	166	156	150	174	140	143	155
253	305	237	251	267	233	236	244	245	269	237	259	252	226	230	230	197	187	206	221	188	228	213	215	205	202	193	201	209	213	200	186	200	168	173	182	163	178	181	138	149	170	158	174	166	167	165	173	154	151
246	281	243	277	241	247	264	249	255	242	236	233	227	205	227	223	214	244	226	221	221	244	194	212	208	194	212	204	217	205	207	189	189	189	147	167	188	190	158	162	180	161	160	166	173	187	165	151	139	145
255	284	255	288	238	229	244	268	249	236	235	263	238	233	204	234	220	221	236	228	201	212	207	220	200	194	200	196	192	207	180	221	198	199	201	174	164	155	181	183	156	162	177	157	166	155	156	141	153	156
264	300	287	259	284	275	258	221	268	242	241	251	250	234	270	213	215	229	201	206	199	220	210	198	215	198	230	212	204	195	224	207	197	179	187	199	187	191	182	176	160	178	172	185	174	174	169	172	178	187
307	275	276	256	294	263	254	263	267	283	292	238	281	217	259	223	259	245	224	262	239	244	241	223	211	202	199	214	181	195	180	192	187	185	187	207	169	183	179	163	175	156	200	171	179	153	156	164	178	167
314	316	268	278	301	276	276	277	286	278	287	278	267	276	226	245	247	230	213	206	248	206	220	239	214	214	219	208	194	203	184	204	200	194	204	196	199	197	177	167	173	176	189	174	173	143	167	170	164	124
288	293	297	298	306	276	310	299	279	270	291	270	257	283	265	253	236	246	225	223	230	217	229	224	221	210	198	219	224	204	182	208	203	185	184	202	196	170	186	201	138	178	165	187	159	172	174	150	151	174
286	343	347	311	288	293	266	279	250	345	280	286	245	250	260	273	244	252	273	269	236	215	226	207	252	240	196	224	231	229	230	183	187	213	191	189	189	185	172	159	164	154	171	173	159	148	153	176	183	151
337	365	320	313	354	292	327	311	302	303	296	279	276	286	292	259	288	255	241	238	239	255	252	238	235	196	205	247	205	209	195	215	203	192	187	219	178	183	176	182	164	161	175	176	162	168	164	196	192	158
368	336	324	369	325	344	308	304	320	297	302	347	303	274	278	276	254	310	271	303	221	259	252	222	227	235	234	203	196	216	187	227	199	204	223	186	180	209	192	198	172	190	188	174	159	183	188	192	147	163
373	337	344	328	365	371	346	346	348	355	308	324	357	292	332	286	281	260	247	242	294	277	252	246	231	226	256	252	200	231	229	213	250	191	177	210	206	202	181	223	221	168	185	188	185	185	186	146	156	164
367	394	388	402	369	363	406	358	362	347	336	335	317	312	304	318	300	293	313	285	271	259	251	250	262	274	225	231	221	234	226	228	194	213	201	196	211	214	195	183	191	175	193	191	169	156	194	197	161	161
407	419	431	386	391	410	396	388	374	347	372	377	334	359	359	346	311	303	280	285	292	273	242	280	248	244	279	256	238	238	230	234	215	214	199	206	210	191	178	186	202	174	179	177	184	199	186	198	184	183
421	453	412	431	415	404	378	415	415	385	408	362	366	317	344	349	311	314	311	294	307	285	267	288	295	263	258	273	262	229	210	237	208	205	221	206	208	208	216	208	214	212	191	178	182	173	186	193	168	167
479	471	474	438	436	447	436	448	393	423	377	401	361	382	381	347	311	343	312	343	280	290	297	290	316	287	263	275	270	260	268	235	269	247	240	223	206	184	201	226	225	187	222	185	204	194	179	183	184	184
505	497	493	512	512	466	472	474	477	467	411	428	389	390	421	406	359	298	318	369	320	329	330	293	281	304	278	271	278	289	239	250	236	265	236	228	218	204	226	195	196	205	223	178	206	163	213	164	186	182
543	577	529	516	548	455	483	495	457	478	411	423	433	414	414	393	368	357	354	342	379	301	317	289	290	308	277	278	292	276	252	240	238	240	223	238	220	212	219	213	185	203	196	200	206	165	177	169	144	175
523	559	546	565	530	561	536	537	468	458	488	476	454	414	416	414	443	374	381	358	360	315	344	322	325	296	276	283	301	273	239	255	277	233	259	223	218	229	206	193	201	228	204	188	174	200	183	189	182	172
595	613	581	625	619	552	570	555	520	557	523	511	471	430	452	447	447	406	421	378	383	345	409	363	343	354	278	324	290	291	247	249	275	254	263	235	231	220	230	253	202	216	240	231	185	158	189	202	210	195
605	609	613	602	648	597	574	617	569	595	539	510	514	513	495	395	438	431	454	406	401	360	376	356	332	366	333	344	280	327	319	257	273	254	275	248	254	252	235	187	264	204	213	210	211	203	192	243	174	191
699	640	683	588	653	594	654	629	606	589	535	542	580	517	521	501	478	463	442	456	414	425	389	366	373	328	371	333	317	335	331	286	254	264	281	253	251	250	232	234	201	181	227	193	198	228	221	197	174	159
728	691	705	725	747	647	704	674	630	602	640	600	554	558	546	558	496	481	492	522	475	437	397	370	370	406	336	328	308	343	308	331	285	276	274	247	278	247	279	187	228	241	221	211	230	214	199	168	188	193
752	706	751	766	758	722	759	702	677	651	637	615	590	608	636	528	543	487	503	512	449	469	414	420	404	363	384	366	344	313	321	305	305	291	345	254	276	258	229	212	245	237	232	193	222	196	203	221	176	205
766	852	806	777	796	746	772	732	738	705	695	652	670	624	598	574	551	557	526	515	487	500	429	463	409	402	375	385	393	326	352	340	328	293	292	292	263	266	242	250	228	248	243	209	224	239	197	205	189	214
849	838	830	842	828	831	816	875	733	790	717	682	729	608	661	636	587	571	585	529	513	528	480	462	479	433	408	380	364	357	377	343	296	314	321	292	303	273	285	242	236	230	207	227	237	227	238	196	185	184
922	858	925	915	879	883	882	819	775	798	813	797	750	698	686	620	611	597	623	539	537	489	514	496	458	426	397	352	382	356	379	320	340	331	346	293	273	283	258	283	265	256	228	243	220	226	227	205	192	208
1005	919	949	930	945	910	889	850	856	860	846	795	773	744	734	669	666	603	580	622	593	536	539	483	494	462	478	409	435	375	401	326	342	329	322	320	296	279	279	279	244	223	249	245	245	234	196	214	209	193
1068	1001	913	985	949	989	914	940	878	885	854	804	880	732	757	734	696	686	676	582	630	640	585	517	530	524	510	494	397	413	417	384	345	313	338	346	286	274	275	291	295	261	228	256	215	216	217	226	221	242
1036	1097	1027	1010	1004	968	956	953	938	971	909	899	885	781	761	755	708	710	690	639	612	584	600	536	516	495	472	486	444	412	424	378	369	338	378	366	323	326	315	298	313	288	266	214	277	270	245	252	180	196
1133	1110	1098	1123	1068	1053	996	1045	999	1031	946	931	941	869	830	836	806	722	697	687	623	623	618	632	546	531	530	459	477	420	399	343	387	379	325	375	376	350	285	287	269	250	288	249	270	254	239	204	240	219
1283	1123	1183	1142	1139	1111	1063	1107	993	1080	1004	998	978	880	888	826	784	802	736	748	707	626	639	606	585	607	496	533	489	436	442	481	396	377	413	378	322	326	326	292	279	309	295	253	268	247	231	252	210	224
1208	1279	1178	1234	1169	1167	1181	1134	1037	1078	1018	1045	950	951	909	924	860	847	783	738	702	728	676	695	671	605	534	527	495	471	474	458	408	390	406	369	350	313	307	324	300	276	260	241	248	251	234	255	224	216
1333	1321	1238	1337	1283	1283	1196	1282	1183	1101	1051	1011	1001	1004	945	916	884	894	832	788	761	706	693	659	624	618	612	524	455	540	493	481	469	420	413	414	378	329	311	314	311	299	294	263	252	268	225	260	235	239
1377	1317	1425	1324	1347	1314	1324	1272	1275	1171	1186	1203	1099	1118	1030	960	935	938	929	808	777	732	741	719	665	646	622	601	537	531	457	472	448	409	418	432	359	367	326	299	318	301	321	291	285	300	228	285	254	256
1423	1447	1398	1429	1378	1337	1301	1324	1244	1249	1184	1166	1147	1099	1121	1066	980	927	921	895	931	815	810	805	702	684	660	580	543	571	484	515	487	448	406	402	356	368	360	363	326	325	315	284	292	267	245	251	235	254
1547	1591	1457	1501	1418	1484	1405	1324	1394	1255	1260	1181	1195	1168	1103	1101	986	956	985	841	845	796	785	734	742	633	640	649	586	574	550	452	520	454	453	427	374	391	360	384	286	341	304	281	296	254	236	261	246	250
1560	1571	1586	1526	1533	1466	1433	1525	1381	1394	1299	1229	1251	1193	1169	1078	1069	1007	977	979	890	800	832	820	719	721	672	693	626	586	496	570	476	494	467	433	400	407	397	350	333	348	325	270	269	293	278	265	264	245
1641	1591	1658	1630	1610	1491	1527	1523	1503	1376	1275	1260	1244	1256	1193	1146	1110	1043	1054	947	949	947	875	908	727	761	676	633	616	561	556	526	487	556	416	466	489	393	375	408	350	373	316	315	293	315	269	291	280	251
1689	1705	1646	1663	1646	1594	1560	1581	1452	1517	1418	1371	1257	1337	1354	1178	1174	1088	1047	1035	1052	867	898	804	791	779	713	641	646	618	611	547	524	557	460	511	431	410	411	421	375	325	314	319	299	284	265	270	266	285
1711	1767	1691	1711	1631	1582	1632	1562	1536	1495	1484	1337	1384	1314	1383	1207	1207	1088	1116	1050	1019	937	888	824	834	826	757	745	730	598	622	555	565	490	426	449	468	403	381	405	336	327	335	288	304	298	306	269	288	229
1697	1813	1785	1748	1779	1751	1642	1683	1629	1645	1630	1475	1433	1419	1409	1274	1186	1136	1158	1113	1009	1053	953	856	855	868	777	736	683	672	626	608	527	540	494	468	458	395	390	376	384	349	326	323	346	316	286	263	260	241
1754	1806	1808	1829	1836	1858	1715	1720	1628	1672	1569	1538	1458	1406	1384	1393	1300	1194	1123	1119	1082	1067	998	889	865	820	789	734	685	683	652	593	588	619	478	525	464	419	435	414	354	332	345	328	326	293	287	291	287	244
1939	1840	1887	1869	1774	1806	1797	1737	1742	1703	1627	1597	1545	1499	1371	1371	1280	1160	1147	1192	1086	1017	978	848	932	807	857	795	742	613	651	643	595	560	505	502	480	447	422	395	366	354	357	328	311	297	319	287	285	262
1858	1869	1859	1899	1784	1786	1750	1851	1728	1846	1709	1625	1548	1519	1423	1427	1347	1218	1222	1169	1110	1015	1118	909	928	884	864	798	765	750	694	638	612	544	542	475	472	467	438	412	380	380	345	349	336	339	308	305	303	239
1931	1955	1902	1937	1912	1871	1866	1738	1804	1713	1730	1545	1577	1571	1437	1489	1347	1316	1250	1179	1243	1114	1098	1078	889	925	841	746	740	771	704	639	586	632	494	503	488	438	484	417	392	357	353	357	344	329	301	296	287	260
1924	1989	1953	2030	2015	1870	1882	1878	1714	1719	1707	1694	1639	1502	1500	1465	1388	1296	1250	1223	1157	1215	1050	1058	878	888	848	856	806	725	716	680	675	659	579	534	494	499	479	417	404	394	351	354	364	315	305	304	311	299
1980	2046	1927	1929	1934	1925	1875	1907	1874	1784	1798	1722	1687	1620	1491	1421	1473	1347	1408	1263	1213	1104	1183	1022	1020	975	848	894	767	749	746	657	636	574	565	538	540	465	457	450	376	413	411	348	367	332	316	297	320	272
2022	2027	2065	1945	1925	1993	1877	1951	1924	1850	1834	1738	1773	1729	1577	1433	1481	1383	1354	1328	1222	1183	1188	1096	966	986	866	842	856	855	692	683	648	677	642	540	562	474	478	447	382	405	336	371	364	322	329	345	297	297
2046	1990	2060	2023	1957	1933	1922	2018	1898	1875	1811	1680	1715	1705	1570	1501	1482	1391	1414	1306	1328	1256	1160	1116	991	1081	880	921	815	808	747	739	677	603	569	596	504	496	520	484	429	379	366	343	385	342	312	292	352	269
2074	2033	1991	2000	2018	2019	1977	1931	1893	1896	1858	1786	1789	1671	1712	1566	1535	1428	1385	1367	1283	1192	1249	1095	1024	951	900	878	841	774	772	766	698	610	626	627	553	500	518	517	456	389	373	387	337	333	325	334	334	280
2081	2007	1966	1946	2004	2000	1922	1938	2006	1992	1860	1811	1741	1719	1676	1587	1545	1519	1445	1409	1352	1211	1245	1151	1127	981	1004	962	859	818	746	690	723	591	646	554	591	532	475	487	450	427	398	383	355	364	328	353	345	304
2066	2044	1960	1955	1952	1916	1853	1994	1934	1951	1927	1827	1728	1746	1632	1634	1574	1519	1509	1395	1393	1359	1233	1173	1078	1032	996	890	889	812	771	737	700	603	715	577	558	557	537	518	429	454	398	390	332	346	368	317	327	345
1994	1912	1959	1872	1853	1883	1861	1919	1884	1888	1881	1859	1821	1704	1612	1656	1580	1522	1465	1428	1334	1358	1224	1199	1018	1030	980	881	849	804	793	846	704	665	634	653	559	597	474	534	490	448	426	370	344	328	409	322	347	331
1906	1787	1747	1809	1987	1984	1924	1988	1988	1911	1857	1873	1887	1703	1707	1644	1613	1523	1477	1501	1306	1181	1242	1196	1150	1074	1039	996	892	817	794	759	717	668	710	663	623	551	495	507	477	466	411	392	375	365	365	328	345	335
1898	1833	1826	1870	1889	1908	1882	1988	1946	1849	1970	1895	1835	1763	1735	1747	1585	1537	1523	1419	1431	1317	1264	1240	1188	1031	1034	1022	927	890	783	749	740	636	718	643	652	529	480	512	482	418	426	424	363	410	368	347	359	341
1836	1760	1868	1819	1882	1861	1905	2029	1927	1930	1939	1825	1854	1669	1702	1619	1607	1577	1551	1440	1384	1363	1278	1198	1114	1067	1093	902	908	860	844	800	725	720	767	671	565	575	542	505	503	493	387	440	414	395	340	372	370	329
1893	1846	1819	1844	1929	1917	1988	2011	1979	2047	1878	1863	1927	1801	1652	1617	1616	1521	1467	1432	1438	1313	1224	1255	1173	1083	1101	931	934	857	848	803	712	738	771	654	578	608	511	514	485	525	470	418	406	381	354	380	351	325
1905	1953	1952	1886	1984	1988	1931	2063	1950	2012	1898	1969	1794	1758	1815	1703	1674	1529	1546	1507	1385	1369	1237	1248	1262	1090	1082	1025	954	903	873	724	757	723	740	720	575	551	564	561	463	502	457	412	404	414	346	384	320	329
1955	1988	1955	1983	2012	1988	2046	2056	2076	2036	1988	1929	1799	1852	1685	1703	1699	1550	1567	1429	1360	1400	1274	1284	1203	1116	1035	971	969	967	829	833	798	768	658	697	603	574	535	586	491	460	495	458	397	442	403	358	335	339
1970	2088	2094	2067	2164	2137	2056	2002	2016	1990	1986	1976	1950	1726	1657	1535	1572	1620	1486	1548	1416	1383	1285	1215	1150	1165	1033	1007	919	953	917	923	750	791	688	726	602	609	557	591	524	503	475	455	450	369	377	417	353	310
2030	2161	2134	2094	2103	2012	2147	2090	1955	1996	1940	1955	1826	1753	1766	1668	1659	1523	1543	1548	1494	1404	1276	1267	1168	1157	1065	1040	938	875	916	811	769	765	713	730	640	624	568	567	506	494	466	470	434	429	407	390	370	369
2115	2147	2100	2156	2196	2133	2077	2075	2112	2000	1919	1831	1825	1791	1833	1663	1671	1611	1559	1469	1416	1462	1332	1313	1237	1157	1089	1046	961	920	853	812	791	696	651	676	648	577	592	584	554	499	489	414	425	466	366	384	404	359
2158	2182	2182	2146	2144	1981	2087	2013	2053	1973	1967	1929	1893	1766	1875	1692	1666	1545	1455	1422	1387	1389	1331	1261	1189	1142	1095	1095	997	946	908	943	864	819	720	707	642	585	591	542	539	550	463	463	424	370	399	405	350	345
2206	2201	2064	2128	2186	2064	2090	2029	1924	1921	1993	1928	1906	1720	1733	1709	1586	1581	1556	1560	1483	1421	1307	1310	1204	1180	1045	1067	1052	986	941	864	874	837	761	757	644	596	576	622	560	550	489	448	473	451	422	421	429	420
2153	2167	2141	2094	2170	2122	2059	2043	2100	1980	1937	1874	1758	1795	1809	1647	1654	1571	1554	1503	1445	1361	1359	1322	1312	1168	1046	1099	986	996	866	904	867	831	671	708	681	590	625	616	537	546	544	479	495	511	428	395	378	374
2235	2157	2143	2164	2073	2030	2120	1983	2087	1926	1879	1861	1811	1734	1773	1664	1635	1588	1517	1517	1383	1410	1276	1257	1214	1213	1144	1075	1024	994	932	862	921	825	783	713	693	625	613	583	564	543	469	520	471	458	407	396	440	400
2180	2089	2152	2095	2029	2019	2023	2007	2021	1985	1925	1858	1861	1705	1695	1649	1592	1566	1499	1424	1489	1385	1350	1202	1210	1180	1094	1028	1000	978	937	877	857	820	768	759	665	648	611	621	576	590	524	520	497	462	473	407	389	392
2180	2074	2067	2055	2100	2100	1990	2054	1970	1930	1864	1861	1751	1633	1783	1701	1692	1618	1531	1525	1409	1385	1445	1243	1157	1144	1112	1072	986	989	946	829	904	841	790	806	676	745	631	569	574	609	514	478	507	517	427	414	438	392
2062	2088	2038	1986	2150	1979	1907	2035	1994	1856	1933	1849	1794	1815	1690	1617	1649	1550	1472	1519	1402	1305	1331	1293	1273	1177	1157	1089	1045	1021	963	938	923	828	816	778	707	705	628	628	550	543	521	499	492	472	436	407	446	397
1970	2011	2043	1950	1997	1969	1865	1974	1949	1866	1819	1825	1839	1657	1658	1708	1702	1552	1472	1464	1426	1370	1308	1288	1222	1266	1172	1044	1026	1054	971	910	841	888	792	753	739	677	653	682	609	642	565	540	529	462	483	437	392	407
2012	1923	2023	2021	1948	1873	1861	1840	1840	1905	1829	1763	1811	1685	1705	1628	1623	1509	1470	1491	1420	1431	1345	1249	1184	1129	1206	1157	1082	1002	958	986	915	884	886	799	739	730	715	674	618	611	543	562	552	488	491	409	445	481
1915	1916	1864	1945	1878	1870	1874	1853	1801	1788	1755	1810	1789	1655	1697	1608	1550	1532	1565	1432	1431	1377	1358	1291	1216	1236	1102	1103	1039	1008	927	980	887	877	871	806	747	741	666	618	641	573	578	557	534	525	499	410	441	425
2021	1960	1928	1863	1877	1864	1850	1790	1874	1791	1753	1789	1736	1699	1594	1591	1610	1500	1510	1445	1393	1350	1341	1326	1249	1237	1094	1106	1104	1080	999	969	951	911	834	733	776	719	689	677	664	610	559	564	527	500	505	468	482	407
1922	1929	1926	1789	1919	1806	1815	1768	1833	1785	1751	1778	1759	1678	1657	1592	1648	1615	1415	1518	1399	1369	1391	1315	1215	1154	1121	1142	1115	1122	1072	980	896	905	963	766	799	761	710	712	650	661	581	615	582	584	543	491	472	441
1852	1888	1766	1914	1887	1851	1802	1815	1763	1717	1727	1753	1746	1582	1601	1620	1640	1496	1520	1549	1438	1413	1375	1259	1161	1266	1200	1089	1194	1129	965	970	936	847	867	842	785	823	688	686	678	664	616	574	583	579	519	505	488	432
1873	1779	1743	1829	1739	1788	1818	1778	1721	1658	1690	1705	1727	1626	1591	1532	1566	1519	1486	1450	1460	1342	1374	1294	1302	1193	1144	1169	1151	1051	996	1001	980	836	968	850	843	761	748	766	732	668	572	598	548	556	501	511	432	453
1757	1704	1764	1728	1704	1678	1719	1651	1763	1727	1702	1649	1668	1582	1616	1523	1487	1465	1462	1391	1385	1345	1375	1309	1233	1204	1129	1061	1215	1139	1055	989	963	920	957	844	880	777	732	783	614	649	655	621	593	527	559	551	494	436
1793	1716	1722	1626	1793	1709	1739	1718	1723	1783	1604	1672	1683	1600	1511	1597	1544	1503	1473	1443	1417	1475	1413	1245	1277	1227	1170	1181	1169	1103	1063	1066	1011	916	956	882	893	762	767	760	694	705	627	669	663	587	589	553	547	480
1687	1685	1716	1707	1720	1618	1673	1627	1649	1674	1691	1639	1560	1625	1560	1529	1523	1543	1425	1490	1402	1305	1373	1215	1142	1172	1162	1189	1088	1071	1058	1054	1033	922	978	909	886	871	831	747	756	708	688	660	620	571	573	489	498	463
1724	1587	1594	1641	1701	1534	1688	1611	1666	1642	1666	1628	1660	1584	1583	1561	1503	1462	1461	1459	1420	1259	1262	1253	1175	1177	1070	1123	1064	1147	1052	1054	1030	980	1024	909	877	875	818	794	741	713	694	676	573	576	546	540	528	488
1658	1669	1638	1652	1644	1603	1639	1611	1629	1595	1654	1628	1543	1578	1521	1499	1501	1504	1459	1330	1408	1388	1252	1182	1079	1100	1185	1084	1112	1105	1086	1094	983	994	1014	883	889	809	766	842	728	727	704	690	644	631	582	579	551	470
1503	1523	1632	1607	1580	1571	1547	1553	1580	1518	1565	1603	1574	1532	1478	1482	1479	1425	1426	1414	1345	1267	1211	1056	1059	1064	1088	1068	1093	1082	1074	1010	980	964	1003	992	872	846	796	829	784	735	696	644	612	583	530	529	516	479
1527	1536	1498	1533	1597	1580	1538	1579	1595	1521	1598	1560	1599	1490	1436	1500	1478	1349	1361	1322	1326	1167	1138	1087	1075	978	1013	1027	1057	1150	1106	1064	1031	993	943	968	854	862	808	832	737	753	690	652	631	603	578	605	563	493
1509	1496	1555	1612	1518	1525	1605	1549	1591	1613	1547	1571	1537	1559	1550	1519	1528	1465	1399	1340	1330	1151	1038	1124	1020	1008	995	1058	1040	1108	1118	1100	1039	994	1023	891	907	854	835	886	699	722	720	654	637	635	538	615	533	527
1433	1374	1493	1480	1521	1513	1537	1500	1509	1525	1550	1522	1581	1470	1518	1497	1418	1496	1393	1287	1276	1246	1108	1074	1048	998	967	973	1097	1059	1097	1047	1070	1013	961	926	937	931	901	834	799	779	713	702	698	654	612	596	547	514
1435	1436	1434	1431	1488	1573	1466	1520	1519	1510	1540	1572	1519	1500	1477	1370	1536	1443	1400	1256	1240	1161	1101	1050	1007	1015	1006	1028	1095	1087	1066	1129	1051	975	1006	996	906	871	907	835	771	740	716	686	691	669	622	637	545	505
1420	1408	1433	1380	1452	1390	1500	1460	1514	1507	1595	1435	1508	1469	1404	1446	1390	1348	1418	1349	1269	1124	1046	1036	1047	1054	986	1048	1079	1077	1078	1062	1023	1064	1062	968	906	905	904	848	770	756	734	692	624	614	636	573	568	545
1402	1377	1419	1427	1489	1354	1505	1423	1504	1468	1395	1525	1448	1533	1528	1468	1428	1465	1365	1360	1289	1228	1122	1108	1009	1039	1089	1095	1071	1123	1071	1073	985	1022	953	983	980	921	881	842	774	757	731	749	695	707	623	595	565	537
1309	1323	1362	1414	1387	1433	1518	1446	1454	1450	1462	1480	1482	1470	1437	1415	1429	1397	1369	1378	1252	1293	1195	1069	1040	1119	1042	1082	1171	1179	1103	1064	1091	1046	960	1054	914	947	827	790	858	737	744	729	670	660	611	582	581	554
1274	1348	1351	1402	1379	1349	1433	1395	1514	1426	1419	1464	1453	1436	1451	1361	1388	1437	1375	1336	1323	1269	1263	1191	1169	1273	1083	1073	1100	1120	1139	1104	1055	1047	996	977	962	914	891	899	791	773	738	743	685	615	638	575	563	554
1224	1340	1298	1322	1358	1268	1457	1371	1375	1408	1417	1400	1334	1391	1338	1303	1369	1349	1364	1367	1342	1375	1190	1192	1227	1302	1102	1161	1157	1184	1149	1124	1073	1005	1008	959	942	929	906	906	807	729	791	760	673	644	648	581	552	517
1298	1297	1309	1306	1349	1365	1442	1365	1430	1389	1371	1333	1346	1393	1343	1447	1308	1373	1374	1374	1346	1298	1201	1269	1205	1289	1192	1154	1191	1177	1119	1103	1128	1073	1071	1045	969	1000	873	864	831	747	747	728	692	681	612	627	612	533
1242	1295	1273	1273	1264	1364	1397	1305	1299	1372	1436	1364	1261	1259	1287	1335	1237	1352	1339	1421	1344	1345	1309	1314	1268	1284	1275	1213	1169	1183	1130	1144	1062	1110	1008	1034	914	865	923	836	837	770	734	704	676	674	638	601	545	548
1260	1235	1296	1222	1213	1297	1370	1327	1375	1334	1349	1338	1267	1189	1058	1140	1152	1242	1319	1200	1303	1324	1266	1287	1310	1324	1280	1232	1180	1159	1143	1109	1093	1111	1042	1013	927	919	912	915	769	727	720	743	673	636	696	676	556	525
1211	1252	1184	1240	1196	1245	1287	1306	1369	1340	1371	1253	1129	1206	1085	1114	1096	1215	1104	1203	1315	1327	1340	1341	1281	1342	1265	1233	1167	1119	1168	1108	1096	1080	1047	999	986	963	838	850	854	754	760	704	721	671	574	570	585	561
1105	1144	1119	1242	1195	1202	1350	1237	1352	1341	1297	1240	1132	1139	1153	1091	1056	1122	1186	1244	1300	1314	1365	1272	1229	1233	1239	1219	1162	1174	1131	1079	1121	1084	1039	1022	919	944	854	868	885	742	744	689	776	654	613	580	569	523
1174	1128	1181	1244	1171	1172	1278	1311	1315	1238	1258	1289	1157	1062	1022	1107	1028	1228	1164	1302	1256	1302	1308	1289	1252	1253	1254	1193	1185	1160	1173	1052	1064	1009	1000	1003	899	923	902	846	801	788	748	678	674	686	673	578	525	521
1100	1128	1167	1127	1170	1223	1231	1185	1308	1236	1202	1289	1137	1208	1040	1030	1104	1138	1086	1218	1303	1296	1296	1250	1206	1257	1229	1192	1210	1131	1084	1103	1133	1028	1016	954	981	932	841	865	815	731	694	748	674	693	652	550	593	526
1057	1111	1116	1145	1192	1209	1211	1162	1258	1254	1244	1226	1125	1242	1066	1062	1246	1095	1193	1207	1307	1327	1277	1213	1326	1223	1249	1215	1185	1162	1132	1156	1059	1069	1025	1013	938	881	872	841	798	761	720	730	731	663	624	570	588	501
1108	1129	1136	1144	1119	1170	1189	1164	1187	1178	1220	1270	1219	1194	1143	1162	1200	1173	1250	1237	1261	1217	1328	1167	1247	1298	1162	1169	1123	1119	1119	1041	997	985	986	922	921	949	846	787	813	727	695	727	689	637	612	542	563	525
1105	1116	1017	1127	1070	1195	1217	1216	1225	1220	1177	1241	1226	1125	1155	1180	1242	1221	1277	1275	1271	1290	1254	1218	1217	1219	1213	1109	1123	1112	1046	1025	1034	1001	984	912	896	917	828	808	767	751	682	664	631	649	592	548	563	503
1082	1008	1029	1053	1065	1136	1217	1148	1133	1146	1186	1167	1206	1246	1218	1199	1230	1181	1198	1255	1248	1199	1225	1202	1217	1250	1218	1111	1097	1120	1043	1095	1035	976	977	940	925	851	833	791	824	684	673	686	669	642	576	545	555	501
943	1034	1069	1066	1009	1130	1097	1148	1113	1139	1194	1225	1213	1176	1187	1188	1273	1251	1186	1171	1270	1224	1250	1161	1241	1167	1141	1122	1099	1102	1117	1036	959	1004	900	980	866	880	807	755	752	726	679	644	654	617	613	577	527	481
1002	1019	1021	1016	991	1070	1117	1053	1163	1098	1109	1234	1192	1205	1156	1190	1261	1230	1194	1192	1189	1163	1188	1150	1185	1176	1089	1085	1038	1079	963	1010	1004	876	901	867	869	846	819	850	692	738	672	605	631	630	582	539	488	475
990	912	967	1053	1027	1068	1128	1067	1010	1120	1119	1144	1162	1113	1178	1264	1174	1243	1194	1148	1115	1134	1131	1128	1097	1157	1156	1004	1014	980	958	970	997	880	906	924	859	821	794	790	745	627	683	625	576	572	564	499	495	439
973	941	879	987	1003	1068	1054	990	1022	1079	1029	1086	1134	1129	1146	1101	1140	1104	1171	1216	1096	1115	1146	1056	1112	1076	1080	1042	1056	997	988	978	902	933	916	855	798	765	737	753	707	681	657	646	600	505	527	497	520	475
916	878	894	889	995	1021	1013	1027	1025	998	1050	1047	1101	1133	1121	1123	1163	1114	1110	1091	1089	1114	1095	1086	1023	1060	1041	1007	995	985	971	958	862	856	892	851	822	779	786	773	644	664	598	611	550	584	488	535	468	485
866	879	897	934	947	957	1037	1021	992	1004	1059	1010	1094	1046	1073	1026	1055	1095	1167	1083	1145	1064	1113	1007	1041	1055	1043	1003	946	959	934	890	887	847	809	774	803	816	766	740	686	636	597	625	556	584	481	493	453	455
824	807	866	925	914	928	931	990	984	939	1068	1001	1037	1013	1021	1055	990	1085	1000	1075	1038	1101	1070	1045	1006	1009	1015	962	957	949	896	951	868	817	859	782	762	786	694	654	665	597	565	572	513	542	486	495	437	442
784	811	855	855	893	851	893	979	908	985	974	955	999	1000	995	1043	1026	1036	1042	1005	989	1010	1009	1047	1004	939	872	918	934	821	926	844	816	788	819	770	711	706	699	666	672	620	560	616	538	546	467	445	458	436
755	832	851	816	855	809	874	932	937	926	923	943	972	1001	977	983	1006	981	990	982	975	961	968	978	961	873	885	858	843	920	852	845	872	738	743	758	686	734	683	638	559	594	551	558	508	526	519	457	447	374
738	783	761	770	853	851	872	849	890	897	916	906	934	907	966	968	1011	871	941	970	975	910	934	894	874	932	872	889	867	821	811	814	817	717	767	714	706	688	644	667	576	514	531	529	508	489	465	455	414	420
715	719	801	762	813	766	816	827	849	844	856	911	876	919	864	897	915	931	879	918	932	918	889	927	809	868	895	806	844	774	762	780	748	715	717	734	687	610	640	597	560	529	519	491	428	470	484	423	387	393
727	775	684	758	770	798	795	830	816	857	853	847	859	859	943	825	930	905	945	924	950	933	932	854	852	813	912	814	844	805	813	721	656	651	710	642	677	626	548	628	533	568	486	536	477	466	440	415	386	398
639	686	716	727	740	720	752	800	791	771	737	876	868	850	805	820	899	853	857	847	867	823	863	828	843	850	828	743	774	748	738	700	738	666	722	664	605	597	647	621	523	495	472	444	443	450	400	370	397	368
678	675	692	708	683	698	755	767	729	789	708	816	807	824	816	799	823	804	789	817	889	793	827	799	816	743	800	773	727	737	735	701	694	656	603	665	580	562	529	545	486	446	448	478	376	436	428	372	368	379
596	681	666	699	712	744	717	727	689	719	750	775	813	756	833	793	786	782	791	698	797	783	794	714	755	722	744	724	767	717	680	722	644	613	585	646	611	512	518	538	501	452	463	406	392	403	359	389	359	331
621	600	566	656	666	650	642	765	716	701	713	743	764	769	741	757	779	763	798	759	770	769	746	780	721	688	679	708	687	674	642	612	616	573	616	612	521	547	537	507	471	454	427	451	389	416	374	393	394	357
631	593	549	602	622	629	674	675	686	693	671	731	681	735	739	746	731	751	714	757	749	705	704	665	688	710	720	682	619	638	601	631	636	560	586	545	535	543	463	517	475	438	414	414	393	387	378	357	346	347
588	613	584	598	647	677	640	656	677	648	657	675	675	683	673	726	704	711	668	713	683	724	623	659	698	676	665	639	667	616	581	633	562	573	503	494	551	505	458	498	406	420	389	422	387	379	368	381	337	342
550	516	582	573	546	562	627	629	633	633	632	640	649	626	663	667	668	691	656	656	640	660	670	662	658	629	560	588	586	608	597	502	536	536	507	509	471	455	442	453	405	416	355	384	386	380	378	316	295	284
507	550	575	518	566	549	559	602	609	554	582	580	597	590	666	616	625	627	609	620	604	645	652	667	681	560	615	543	545	571	544	557	553	499	512	465	425	467	424	455	440	404	343	402	373	347	307	343	318	303
539	527	508	525	544	522	574	594	587	536	551	629	567	584	565	654	602	559	591	590	611	544	568	570	560	538	581	557	547	563	514	532	523	495	482	469	453	456	446	434	389	402	424	378	351	354	337	303	307	322
485	497	545	498	508	530	552	527	544	557	554	590	577	609	592	600	553	604	577	582	561	597	590	559	558	526	554	540	526	517	497	498	476	444	413	428	441	431	387	447	378	359	343	348	362	326	366	325	281	299
482	497	474	533	450	493	527	522	533	514	487	590	538	574	573	538	521	570	595	553	583	517	552	575	510	486	511	490	485	480	483	459	467	454	482	427	399	420	398	390	402	370	330	336	346	323	299	328	251	301
470	454	485	481	492	488	460	481	503	529	457	524	545	531	505	543	536	527	515	529	557	497	525	515	495	532	472	448	484	458	459	453	454	427	431	404	402	395	365	346	371	328	365	341	330	331	294	281	278	305
427	453	476	412	433	446	465	469	465	465	478	491	505	507	529	496	487	510	549	475	531	490	554	492	493	478	494	479	424	434	420	430	440	410	384	428	393	369	366	352	325	308	342	335	335	304	298	320	270	277
396	449	429	427	448	449	484	466	492	424	480	465	527	462	452	469	498	429	498	494	470	494	464	438	479	456	477	436	412	440	427	443	372	430	375	394	388	395	354	332	383	332	326	345	291	315	293	321	301	246
425	429	420	447	429	385	447	412	433	452	455	427	506	449	459	502	474	428	472	458	449	501	470	479	428	452	435	411	428	429	454	403	381	406	385	375	333	361	318	321	312	313	334	338	316	291	274	279	284	278
426	437	371	419	431	424	400	461	424	388	442	472	435	455	438	455	424	447	429	465	465	413	413	421	459	414	408	414	389	385	384	414	379	353	393	382	390	346	308	314	356	333	300	297	282	281	317	297	305	268
380	375	392	406	419	406	427	433	402	445	446	424	401	429	422	409	460	402	423	401	425	432	391	424	404	412	420	397	379	376	402	397	349	385	322	349	330	352	351	332	329	315	299	299	274	303	319	257	273	293
389	395	416	387	409	381	450	443	428	371	395	407	429	441	389	380	429	435	411	435	412	381	412	384	443	407	391	383	354	396	331	357	360	342	344	346	310	336	341	308	318	305	308	279	282	309	242	244	269	261
357	372	363	373	390	413	365	372	351	372	398	395	395	361	380	364	428	367	402	404	412	398	434	366	371	406	376	351	402	380	376	344	324	324	356	334	336	289	350	319	294	272	297	288	286	263	309	257	249	253
314	330	339	365	342	374	367	388	384	388	369	353	392	413	404	391	379	368	410	375	410	359	359	375	383	368	359	392	351	371	358	323	315	348	334	352	294	300	321	324	325	293	309	279	280	293	254	250	247	264
352	356	339	345	355	355	359	405	354	379	393	348	391	373	387	393	357	383	364	369	368	413	384	405	368	343	351	329	367	385	348	310	340	302	330	333	351	314	339	299	331	316	300	264	282	290	267	292	279	255
327	325	357	326	304	353	330	374	376	331	330	368	354	346	358	329	358	351	369	380	326	362	306	352	348	341	377	374	321	330	357	303	330	337	340	268	334	330	307	312	286	309	313	293	304	270	309	246	269	274
304	318	323	337	369	340	353	365	337	361	378	333	360	355	337	366	359	350	327	343	338	372	376	335	320	311	361	315	279	337	371	331	347	332	317	348	291	292	329	276	314	265	271	321	290	269	301	335	265	288
323	324	345	331	339	351	323	346	349	357	327	309	356	355	358	376	363	325	370	344	362	363	317	345	350	335	326	325	303	319	344	313	289	293	308	321	339	251	319	306	296	291	309	328	305	303	306	316	285	281
350	341	320	344	309	311	364	328	343	328	294	348	345	317	355	356	330	317	333	329	338	357	336	343	344	331	333	327	297	299	315	327	307	280	298	311	306	307	297	286	309	286	324	298	302	305	288	280	293	276
334	317	324	358	327	314	289	358	327	339	374	325	349	315	339	369	307	315	361	331	339	334	304	349	331	322	331	310	338	333	331	325	323	337	306	314	322	291	290	287	298	312	273	311	300	306	298	311	305	293
312	296	294	310	314	313	317	303	323	300	328	302	356	311	327	315	317	315	323	330	324	332	299	299	312	324	307	321	328	328	341	315	300	328	313	318	343	277	296	305	293	308	319	310	303	297	304	302	347	311
296	320	333	257	309	334	332	297	335	297	294	313	323	302	331	339	345	321	335	305	302	348	285	331	300	323	331	330	300	295	326	330	340	292	337	313	334	285	305	310	294	318	359	304	309	311	305	324	333	312
303	292	291	302	289	291	288	327	297	343	294	308	301	315	296	343	324	350	295	304	319	337	359	329	341	345	300	323	313	319	340	337	312	322	302	327	322	324	333	320	310	340	309	298	312	328	338	341	311	311
296	281	285	285	307	322	299	310	271	279	330	317	313	300	306	304	279	306	340	297	318	344	304	316	321	314	288	345	342	345	311	355	330	339	312	325	318	320	332	302	312	334	324	334	329	317	285	328	370	357
255	235	318	330	288	303	321	368	291	296	310	288	311	306	314	335	312	303	304	319	295	349	312	290	319	293	322	327	308	315	316	339	332	330	335	353	364	346	341	367	342	354	354	320	378	322	363	391	372	315
298	275	315	290	310	313	283	283	306	305	283	308	301	317	284	302	324	296	315	310	302	307	312	332	298	376	376	380	344	298	359	351	342	359	337	335	324	354	331	347	351	342	402	349	376	369	380	338	390	356
273	282	292	302	285	297	301	308	288	283	329	333	301	334	299	317	293	301	303	298	324	327	319	346	343	331	325	357	356	326	321	365	359	328	367	349	358	355	384	372	383	339	351	353	343	368	408	392	412	382
301	287	270	290	325	296	311	314	303	275	282	291	307	300	301	312	304	325	302	292	309	284	316	311	333	328	335	302	376	374	378	365	350	351	362	327	421	377	389	389	385	397	357	399	427	436	386	379	411	393
250	306	302	259	294	302	277	274	312	301	270	301	319	324	279	293	321	341	284	327	326	337	336	320	327	359	316	358	328	348	375	391	362	374	391	393	402	394	378	418	401	378	420	403	429	423	408	387	472	437
269	270	310	318	274	299	306	286	284	301	316	269	296	336	299	327	285	306	313	331	327	320	331	345	328	360	347	388	397	352	356	369	382	403	387	366	411	399	418	455	423	411	454	424	445	368	422	427	423	439
264	281	275	291	290	268	297	291	277	277	290	274	296	300	326	298	326	327	292	362	322	320	317	362	352	352	358	394	368	365	375	375	368	446	421	433	404	404	445	428	446	426	446	438	404	475	459	459	477	467
269	268	286	295	317	287	267	323	297	297	333	281	307	302	331	303	306	314	349	291	343	338	337	354	372	380	355	408	399	415	370	400	407	440	451	450	399	464	450	470	470	472	468	502	470	447	470	430	476	515
275	271	277	305	279	288	322	293	282	264	300	327	308	340	302	295	336	338	309	361	359	364	360	387	367	367	347	412	440	368	407	444	397	450	477	423	449	428	473	490	467	528	490	463	466	526	514	525	534	508
276	239	267	291	263	278	274	307	270	302	280	257	332	337	321	321	291	335	319	344	319	336	384	381	394	391	402	400	442	491	439	440	489	466	471	496	481	480	505	522	518	548	504	488	492	519	516	530	561	533
265	274	283	294	292	309	284	306	297	338	297	338	322	281	324	320	302	330	323	314	344	350	380	396	362	414	442	417	434	387	459	451	487	437	498	473	545	542	479	533	508	527	527	553	571	528	592	557	554	603
284	243	267	299	295	281	293	312	298	295	286	323	327	298	300	337	278	377	392	349	408	404	376	393	406	440	417	418	451	429	455	484	469	480	493	557	573	533	622	535	529	604	612	605	589	647	611	609	641	616
319	257	244	290	282	266	321	293	281	296	343	301	339	341	353	322	340	384	384	359	388	417	392	426	396	478	455	468	452	494	504	563	540	512	569	555	579	551	564	533	585	622	643	665	630	611	638	610	642	672
268	273	287	268	302	290	300	312	294	305	312	300	367	308	370	327	359	373	387	394	398	399	426	453	474	450	476	470	471	496	511	490	596	575	556	584	612	604	628	611	642	625	650	662	652	684	669	749	603	685
320	276	255	287	274	268	314	285	323	289	306	325	309	320	361	374	354	409	366	428	377	392	475	451	427	489	419	518	547	531	564	538	536	564	570	599	635	621	566	614	675	693	688	696	699	705	686	705	654	792
279	278	304	293	280	308	331	273	310	334	287	339	325	363	308	410	344	392	397	386	402	413	468	464	465	504	517	488	516	515	528	586	533	567	628	619	665	674	699	691	685	740	715	773	768	719	758	748	726	774
289	313	284	299	293	319	285	303	317	349	320	329	341	370	370	389	399	397	381	438	445	432	447	438	501	548	544	550	519	559	627	619	631	677	701	691	642	697	728	698	733	749	751	739	746	812	786	863	813	759
264	280	283	267	312	311	315	303	320	298	318	377	362	381	391	366	384	400	458	420	442	449	447	531	553	540	559	567	550	660	608	635	657	704	715	713	768	710	684	777	743	826	796	836	798	838	808	873	791	815
304	276	254	281	321	319	333	304	332	321	340	378	345	382	378	415	378	422	462	439	451	517	473	535	520	549	517	606	637	610	689	701	662	736	671	732	752	777	794	820	817	833	876	850	869	898	936	867	887	851
277	312	293	296	320	270	348	313	327	349	318	367	366	373	402	407	423	431	461	470	476	498	504	542	556	600	576	591	673	653	670	691	771	791	754	735	813	806	916	850	966	883	927	900	896	944	931	999	844	921
295	309	278	291	296	347	318	312	363	384	359	402	367	391	449	374	437	436	477	444	478	491	510	545	619	594	634	654	651	704	760	672	756	810	802	841	823	828	844	818	861	924	952	905	999	1018	1040	1021	1022	946
279	299	310	298	284	311	335	334	352	342	378	383	430	409	380	434	419	484	469	484	500	491	545	593	649	600	597	627	716	719	772	715	767	839	858	835	846	803	879	920	996	1040	958	972	1001	989	985	936	1001	1001
304	317	320	329	327	302	352	351	356	362	401	363	404	414	403	447	421	478	487	505	485	590	609	585	634	655	646	688	714	812	804	818	804	810	892	866	872	894	946	925	1016	982	1014	1064	1036	1088	1043	1059	1030	1070
323	319	292	319	319	361	329	322	344	373	367	397	402	424	419	438	498	454	468	560	549	550	559	632	680	679	684	714	764	763	792	881	902	883	853	923	949	973	982	1064	992	1003	1055	1027	1086	1071	1085	1080	1085	1069
308	323	335	301	308	369	359	377	377	357	394	399	409	450	427	473	442	534	514	515	534	576	623	636	691	728	730	760	776	737	859	832	922	971	959	947	1006	1016	1057	1076	1063	1132	1161	1152	1097	1127	1220	1227	1115	1103
314	285	288	328	358	350	343	373	409	384	437	418	391	411	437	511	430	527	563	518	548	621	622	646	640	678	733	790	821	808	851	921	885	930	956	975	1003	1053	1011	1055	1024	1121	1164	1144	1161	1182	1153	1171	1195	1192
320	321	298	364	365	355	329	385	357	374	414	405	418	507	453	484	494	539	544	569	572	629	658	665	740	714	757	803	883	864	965	979	907	945	1004	965	1051	1068	1096	1065	1210	1112	1197	1124	1162	1117	1240	1174	1182	1171
330	321	275	367	308	337	362	371	380	414	396	415	418	478	448	475	531	522	591	581	623	643	715	729	785	837	825	889	786	877	909	983	1054	1041	1033	1062	1084	1090	1204	1207	1176	1194	1213	1208	1285	1219	1218	1282	1155	1146
307	292	297	341	329	377	373	347	429	435	445	449	431	516	532	505	479	554	574	604	588	636	680	725	770	817	834	864	895	898	970	1012	1029	1098	1033	1105	1051	1169	1109	1128	1176	1183	1195	1226	1277	1287	1348	1272	1286	1296
284	318	315	333	370	375	354	401	387	376	440	417	473	470	484	540	544	594	594	621	665	723	711	714	758	829	800	860	922	918	1004	985	960	1133	1133	1102	1251	1164	1209	1245	1266	1312	1293	1329	1314	1317	1306	1284	1306	1244
327	307	339	361	373	356	373	361	411	399	441	433	454	521	512	489	560	578	592	591	605	683	748	779	837	818	886	931	902	952	1032	1122	1121	1130	1162	1193	1189	1138	1198	1204	1305	1264	1322	1334	1318	1361	1379	1376	1394	1284
308	341	326	389	328	410	385	373	454	411	418	476	462	535	532	519	556	558	652	647	651	688	768	806	768	849	876	930	965	956	1021	1043	1076	1174	1196	1179	1173	1239	1288	1241	1275	1232	1308	1330	1314	1332	1350	1375	1351	1306
315	341	321	343	347	385	403	392	414	396	447	478	482	491	527	540	530	617	692	642	686	738	786	772	845	934	866	972	1044	1014	1018	1113	1154	1162	1221	1205	1269	1259	1264	1289	1265	1392	1324	1356	1326	1332	1398	1334	1349	1348
302	390	359	349	368	369	423	418	444	430	437	461	467	512	542	559	641	655	606	653	675	756	753	830	858	900	956	1038	998	1038	1090	1122	1142	1156	1200	1228	1307	1273	1308	1375	1306	1382	1363	1328	1333	1396	1416	1380	1351	1402
306	330	331	372	362	425	347	384	435	407	447	509	493	509	551	591	667	665	670	605	716	748	784	852	910	927	1010	1016	1044	1018	1080	1119	1267	1207	1184	1285	1285	1210	1272	1311	1332	1330	1332	1364	1383	1345	1400	1345	1363	1360
321	362	379	340	370	375	400	420	478	413	460	474	519	563	580	587	583	637	701	670	739	718	802	770	834	982	983	978	1084	1130	1136	1110	1232	1198	1253	1339	1299	1302	1271	1265	1263	1328	1324	1357	1346	1406	1369	1383	1395	1326
330	318	338	408	391	463	396	452	385	392	462	486	485	546	538	594	636	703	701	674	733	819	801	828	895	998	946	1029	1031	1060	1163	1084	1173	1213	1284	1244	1314	1253	1325	1274	1281	1369	1279	1289	1221	1359	1393	1396	1347	1413
338	315	365	359	379	411	418	409	447	457	471	529	488	633	613	565	619	663	717	704	712	748	867	855	865	980	1059	987	1031	1129	1140	1201	1196	1261	1258	1284	1254	1296	1294	1237	1235	1156	1177	1183	1181	1331	1285	1354	1334	1390
345	331	393	378	397	426	366	455	445	426	496	500	507	564	575	593	662	643	740	720	733	781	795	910	915	967	1048	1083	1154	1092	1116	1149	1206	1314	1256	1317	1324	1275	1299	1185	1219	1223	1135	1183	1192	1289	1398	1366	1332	1360
323	367	345	371	370	408	405	446	443	488	464	515	492	542	561	590	624	669	740	700	737	783	843	930	971	954	1041	1078	1100	1136	1208	1171	1238	1312	1247	1260	1320	1318	1254	1130	1265	1149	1090	1138	1108	1284	1279	1335	1380	1349
361	350	389	393	388	422	411	445	395	503	467	516	552	536	556	621	645	661	651	688	766	859	807	925	980	957	969	1104	1106	1146	1146	1224	1295	1280	1303	1328	1338	1245	1369	1211	1119	1129	1159	1131	1182	1268	1358	1402	1418	1396
341	352	355	353	393	383	378	451	474	483	512	510	527	578	593	604	647	700	705	810	773	824	822	900	935	1025	1047	1060	1182	1095	1144	1243	1300	1315	1275	1306	1275	1314	1314	1160	1203	1153	1089	1162	1222	1367	1292	1330	1432	1392
330	344	355	388	402	461	423	434	491	465	510	511	518	590	628	661	625	644	754	791	753	861	882	889	934	1025	1014	1087	1117	1082	1188	1273	1256	1296	1379	1382	1325	1349	1335	1291	1195	1209	1153	1107	1270	1335	1278	1399	1473	1469
323	376	377	413	375	423	435	412	413	463	474	515	513	568	582	675	673	654	652	714	767	814	769	925	1048	992	1033	1091	1123	1185	1267	1185	1264	1345	1299	1395	1334	1388	1371	1323	1210	1291	1296	1213	1253	1287	1310	1496	1439	1427
339	317	364	387	415	398	398	441	455	457	504	518	523	598	580	608	625	711	737	756	821	867	768	903	981	1036	1104	1063	1225	1198	1175	1308	1272	1338	1339	1327	1396	1363	1399	1288	1342	1295	1322	1351	1351	1432	1399	1469	1453	1449
347	375	338	402	412	400	435	390	442	485	502	494	575	577	626	648	678	762	763	793	791	836	859	973	940	1015	1058	1125	1121	1087	1177	1243	1263	1368	1337	1387	1345	1441	1369	1405	1451	1411	1371	1360	1443	1487	1422	1444	1498	1545
358	360	397	400	421	417	417	454	428	437	481	518	514	594	611	596	652	676	711	741	739	803	877	927	1012	1050	996	1104	1116	1211	1198	1217	1323	1381	1273	1347	1400	1362	1383	1423	1405	1475	1509	1385	1511	1466	1432	1570	1620	1571
358	347	399	415	369	419	437	449	448	498	478	528	517	564	575	605	630	681	693	727	846	814	796	925	923	1006	1046	1054	1113	1168	1225	1285	1217	1328	1354	1378	1346	1418	1433	1410	1503	1500	1456	1506	1472	1480	1508	1501	1655	1539
357	389	371	400	388	428	427	413	470	511	502	466	539	591	622	670	630	730	702	813	768	824	840	898	942	968	1009	1018	1171	1110	1165	1204	1311	1356	1341	1331	1412	1417	1468	1504	1473	1518	1535	1505	1522	1566	1537	1502	1526	1575
345	345	392	413	398	417	419	434	409	457	438	515	518	617	609	633	637	752	763	770	762	862	902	873	982	945	1006	1071	1135	1209	1195	1256	1193	1334	1310	1357	1445	1384	1362	1372	1475	1437	1485	1449	1463	1563	1506	1512	1601	1499
345	371	342	387	435	391	395	451	469	454	485	536	566	535	566	606	622	666	704	671	813	793	853	901	918	1025	1045	1070	1096	1143	1216	1177	1223	1302	1301	1369	1347	1375	1428	1425	1451	1469	1545	1475	1479	1503	1493	1556	1600	1550
382	377	383	381	400	392	434	397	443	483	507	460	503	567	615	611	611	692	729	683	795	805	821	887	922	955	1034	1039	1108	1058	1174	1159	1214	1225	1322	1259	1366	1362	1389	1388	1529	1510	1427	1512	1564	1517	1522	1521	1472	1561
309	389	356	379	349	434	417	430	416	467	490	544	490	614	600	643	667	668	644	722	725	798	849	828	883	944	988	1010	1153	1052	1053	1216	1176	1273	1295	1288	1296	1361	1422	1415	1427	1483	1456	1543	1453	1549	1469	1577	1542	1549
326	371	375	386	400	421	388	452	446	474	475	504	455	543	598	574	598	668	710	685	736	776	841	836	865	989	980	1055	990	1091	1150	1124	1148	1159	1278	1279	1362	1351	1381	1344	1413	1455	1412	1405	1481	1450	1429	1415	1403	1505
404	367	395	389	392	450	411	460	457	466	444	505	524	530	549	664	546	653	639	685	744	742	865	839	854	937	992	1044	948	978	1103	1096	1082	1196	1279	1304	1273	1310	1372	1349	1346	1382	1449	1367	1439	1460	1437	1466	1422	1494
366	376	326	399	388	421	440	432	463	449	454	520	557	553	527	604	602	695	652	684	732	827	819	834	846	833	952	992	1077	1051	1054	1146	1132	1134	1181	1268	1255	1337	1342	1330	1394	1428	1342	1439	1420	1376	1403	1422	1458	1432
361	388	386	358	420	414	402	392	413	484	473	501	516	559	552	606	679	599	680	707	726	686	782	752	863	862	913	997	939	1094	1034	1096	1034	1155	1196	1230	1283	1259	1325	1278	1314	1376	1274	1374	1389	1389	1314	1335	1369	1353
370	371	382	364	394	386	398	430	458	476	469	555	480	486	544	547	579	601	645	649	656	742	755	784	836	819	904	936	910	986	1011	1043	1073	1077	1166	1134	1201	1246	1287	1327	1257	1299	1311	1308	1284	1357	1339	1327	1310	1324
359	392	387	356	412	388	411	420	473	461	429	480	516	502	490	610	610	594	664	689	687	723	783	793	780	793	865	904	928	922	972	1034	1090	1101	1116	1152	1183	1152	1213	1293	1241	1320	1334	1281	1327	1268	1352	1279	1382	1388
348	372	386	403	392	387	411	445	471	431	456	462	477	543	539	600	613	598	636	642	598	682	747	809	758	804	911	884	971	926	954	1000	956	1071	1106	1120	1196	1165	1225	1228	1252	1219	1238	1212	1309	1257	1300	1282	1231	1309
338	363	385	381	393	391	403	411	468	446	451	469	500	526	515	591	591	583	693	631	667	696	724	783	753	804	839	877	835	936	963	961	964	1061	975	1137	1176	1123	1128	1129	1183	1198	1272	1281	1275	1255	1289	1271	1254	1241
324	353	361	411	377	405	369	415	450	432	427	468	501	510	492	521	531	584	582	638	645	682	720	733	754	718	827	830	883	888	888	932	906	968	949	941	1108	1069	1099	1117	1213	1221	1225	1179	1223	1219	1210	1184	1224	1189
385	344	392	362	387	397	408	405	428	413	444	476	495	477	568	514	581	602	593	625	570	686	669	731	745	689	867	850	820	878	916	924	987	982	1003	1023	1073	1038	1113	1092	1120	1089	1164	1163	1167	1159	1137	1136	1216	1126
349	360	353	396	373	386	421	408	408	428	495	469	499	506	537	540	562	562	618	650	661	601	653	721	735	710	763	778	837	912	863	907	884	922	982	952	993	1049	1001	1058	1016	1121	1102	1171	1105	1117	1120	1144	1153	1098
349	404	407	384	403	396	397	417	381	431	450	454	493	512	471	490	559	553	668	596	588	612	664	691	722	740	777	757	770	822	791	911	886	905	1028	911	967	958	1029	1052	1006	1065	1052	1047	1123	1085	1097	1047	1098	1086
374	331	417	391	405	384	425	422	421	447	445	476	449	477	528	490	556	542	547	583	631	636	621	672	704	662	748	733	797	793	819	837	919	909	851	965	938	1031	936	1006	1028	983	1046	996	1095	1058	1073	1044	1072	996
340	397	379	401	413	428	366	402	430	434	425	422	474	431	518	506	540	524	554	564	584	619	621	652	595	637	714	739	759	790	775	793	799	951	850	926	906	896	898	974	984	933	981	1005	990	1005	995	992	1026	1031
372	375	365	384	395	420	412	425	416	399	389	452	421	472	444	474	477	536	542	540	555	557	633	677	635	669	685	711	696	739	766	788	869	818	842	840	890	921	915	914	946	948	968	1014	961	963	953	949	978	947
364	393	360	390	385	363	415	368	452	404	422	430	460	465	451	515	496	461	530	599	568	617	596	649	629	644	689	672	732	734	798	735	808	813	814	838	897	815	859	892	912	916	911	924	888	938	923	925	912	925
328	389	376	392	373	415	352	411	391	384	405	440	444	490	504	526	491	512	505	572	547	573	563	646	570	597	656	671	654	690	700	745	759	811	777	835	843	868	843	812	850	933	883	861	929	884	882	939	909	930
340	371	347	408	394	450	454	413	411	421	441	448	451	485	469	430	521	484	549	538	495	564	593	585	579	626	661	652	637	721	655	723	728	732	795	762	810	814	822	852	826	809	863	788	869	854	860	841	899	842
360	324	364	329	356	389	419	386	425	434	447	395	424	442	455	445	465	474	483	533	545	505	559	617	617	637	610	641	643	646	666	685	732	735	702	770	758	698	790	766	778	812	838	805	857	813	802	816	809	823
370	415	340	381	407	410	411	395	410	380	405	421	443	470	426	514	468	485	478	553	487	543	518	524	568	590	568	643	593	644	636	650	733	727	699	705	672	767	760	739	829	750	841	733	749	780	816	734	781	809
339	358	398	380	365	398	419	416	410	410	392	445	425	434	460	455	458	506	489	468	525	513	519	518	571	556	600	633	524	614	631	647	684	630	709	696	732	675	768	774	782	705	699	773	748	690	766	735	740	827
382	369	360	378	352	371	397	364	411	361	402	390	429	423	436	432	461	475	482	510	526	466	570	538	587	535	565	617	604	610	569	640	653	628	675	643	663	683	693	664	744	767	712	709	676	719	648	712	711	731
336	367	366	352	362	378	403	369	401	432	430	424	419	445	443	451	435	475	470	514	503	508	529	527	528	513	540	578	542	563	613	607	598	637	696	638	659	682	683	669	666	685	640	748	694	739	712	658	726	703
343	333	405	378	369	370	378	386	415	446	400	430	432	412	489	429	469	460	474	471	471	453	514	496	537	520	526	593	619	559	544	597	588	601	599	593	628	656	618	682	655	668	659	707	667	646	658	658	608	626
353	344	351	376	353	355	371	361	399	382	383	398	452	438	428	419	419	459	470	507	474	470	509	494	500	509	560	528	552	567	555	576	556	587	607	630	635	576	679	622	598	659	621	626	669	645	698	621	592	624
367	327	355	399	381	357	353	393	417	401	400	398	435	438	456	443	477	449	472	444	494	440	519	493	517	454	506	528	557	512	534	525	561	525	563	548	602	628	616	608	618	617	629	666	603	610	618	590	648	662
364	387	370	375	354	363	406	383	373	361	365	405	427	435	412	440	391	426	454	453	448	458	512	489	478	484	483	500	509	521	485	568	558	551	568	585	576	596	600	562	608	619	567	606	589	593	573	588	601	571
377	387	392	378	425	371	415	408	418	415	385	391	379	414	437	412	446	420	420	451	426	481	467	449	495	467	508	472	473	518	527	580	548	516	563	535	545	562	640	576	587	622	546	594	601	530	522	517	560	576
354	354	360	391	398	381	352	419	383	363	392	417	437	454	463	435	420	429	442	420	448	461	441	483	434	488	487	489	466	478	492	503	521	500	536	513	533	510	552	521	535	516	601	586	526	575	554	548	555	526
382	406	386	343	382	387	416	376	405	399	401	400	401	431	424	452	427	457	419	434	453	468	483	484	488	455	463	502	498	457	483	477	506	492	529	528	508	570	497	523	504	560	543	576	524	559	562	533	555	544
362	363	414	383	401	364	414	443	423	377	369	355	391	442	421	431	406	465	408	417	433	436	452	431	452	460	477	403	478	477	501	506	454	470	541	544	490	547	499	495	486	536	561	535	515	520	507	513	521	544
366	384	362	376	410	361	378	384	406	394	381	439	382	397	462	425	406	439	474	466	444	461	446	483	448	478	470	437	454	467	492	483	478	478	477	509	539	532	497	531	518	527	539	573	523	497	473	533	506	510
359	399	357	386	390	381	392	386	423	395	387	408	425	417	465	424	404	445	450	450	433	445	425	478	451	468	452	497	446	451	471	459	491	482	461	534	508	505	515	519	505	516	507	476	489	484	476	462	459	461
375	365	367	380	339	442	398	387	377	404	443	417	397	433	418	451	430	439	430	411	436	423	420	420	456	449	436	458	439	465	474	438	495	431	482	483	457	480	526	455	489	496	519	503	476	464	452	470	503	440
369	363	367	408	386	371	395	439	382	386	426	412	413	400	392	426	454	448	407	433	412	440	407	402	441	416	486	455	476	454	498	464	494	450	476	495	458	405	445	444	479	449	498	448	507	430	445	443	451	463
378	421	394	402	387	378	394	385	390	437	419	415	429	404	415	412	423	468	453	442	468	447	437	455	449	393	468	459	478	456	470	456	456	469	479	477	489	489	500	448	471	456	400	456	474	478	435	454	473	462
401	364	404	430	406	388	440	421	435	403	417	397	398	400	385	417	433	438	384	431	446	416	435	420	396	412	482	472	435	417	436	437	440	461	475	475	485	453	483	468	468	452	451	483	468	464	456	463	462	449
377	407	435	446	377	404	421	393	417	427	423	430	421	472	400	455	421	459	440	415	442	432	433	484	458	444	462	402	455	442	438	449	465	466	446	450	450	477	466	452	483	464	449	458	402	433	419	495	407	407
381	415	372	378	416	425	444	410	429	409	426	422	429	415	447	430	481	444	428	455	481	456	445	425	436	460	428	481	401	458	424	422	444	428	499	434	479	436	467	458	453	440	448	424	432	470	446	406	450	414
389	407	430	399	398	423	408	419	429	401	448	431	426	436	453	441	437	464	437	448	447	440	465	482	445	438	449	458	451	448	458	477	469	459	444	456	513	456	474	474	424	473	474	419	445	433	454	465	426	385
388	421	445	416	449	411	430	473	464	461	463	461	447	437	405	466	506	467	465	418	444	498	476	436	425	488	481	476	471	480	496	489	445	465	455	465	468	437	491	440	437	472	464	454	428	454	414	454	392	431
412	422	450	412	438	433	449	440	471	488	484	435	453	459	479	442	443	506	444	487	458	444	493	460	449	505	458	468	475	437	501	433	454	462	482	439	480	457	457	428	465	449	436	461	405	446	394	427	416	397
377	456	429	454	457	488	462	433	483	529	461	490	484	494	465	491	465	467	451	483	469	470	478	496	507	529	464	458	428	479	489	448	468	494	481	455	464	444	452	435	435	431	437	464	457	424	413	413	432	433
418	450	444	469	419	538	486	501	457	471	521	482	522	484	469	499	483	452	511	521	524	500	519	479	486	501	490	519	485	456	492	500	461	488	443	468	473	470	470	442	431	451	439	451	424	442	443	453	455	405
445	448	486	443	446	480	484	459	509	493	537	484	510	480	508	559	546	522	487	533	556	536	529	487	521	564	449	492	495	492	501	481	440	453	463	476	464	470	477	501	437	458	454	440	477	434	478	434	423	456
464	533	469	487	488	512	496	496	509	531	513	509	479	532	497	509	519	549	518	511	535	515	508	521	556	484	564	519	520	488	474	486	501	498	517	482	448	498	483	471	495	479	497	479	432	448	412	431	431	413
475	502	485	487	505	518	529	484	518	567	551	550	542	568	551	610	554	558	552	486	542	541	481	545	582	535	572	554	521	524	534	530	526	467	500	516	494	527	467	450	449	476	506	426	438	458	429	469	425	413
464	483	553	484	489	582	510	551	542	580	551	517	585	551	558	559	589	558	580	541	581	598	572	596	545	581	552	523	552	573	557	534	544	516	553	490	508	506	479	480	475	492	461	431	477	457	445	447	465	405
502	539	544	532	572	539	572	522	607	575	593	561	554	627	588	554	554	625	631	565	537	595	565	578	579	575	593	610	535	539	557	587	519	515	508	536	559	533	485	516	530	471	487	455	498	495	465	469	444	435
524	581	563	544	545	580	564	590	622	619	583	628	607	613	612	638	613	653	647	672	657	631	663	634	596	671	561	629	622	593	567	563	563	604	556	514	522	520	538	511	542	491	512	472	487	483	493	472	433	454
536	573	584	576	584	600	641	598	620	638	656	707	645	652	684	656	658	671	687	624	626	678	618	671	606	668	645	693	598	638	623	604	586	578	560	567	605	544	581	540	502	526	526	508	536	483	491	454	464	522
555	608	633	605	673	635	645	694	654	699	662	648	679	693	691	666	650	707	699	685	691	632	716	677	685	726	707	684	659	658	610	626	597	586	599	587	603	551	565	591	553	528	499	522	514	507	531	474	474	505
602	603	614	625	640	649	709	702	664	717	753	689	695	731	711	726	715	737	779	779	669	652	689	737	701	768	696	722	674	675	732	659	688	671	590	685	578	605	575	581	519	576	565	491	495	523	509	530	496	489
657	649	643	752	694	678	738	743	701	725	698	687	780	738	795	773	719	737	749	702	772	745	732	740	760	764	784	729	697	736	678	702	658	618	676	645	665	597	572	604	557	558	568	518	536	554	530	510	476	484
631	684	690	747	688	738	744	775	728	768	821	812	803	843	798	752	801	879	843	875	851	841	802	799	801	818	811	800	780	757	701	739	704	757	740	710	638	591	646	612	621	606	537	565	598	543	540	511	510	523
726	701	745	739	780	793	777	760	865	771	780	861	829	849	866	835	845	874	812	786	807	890	775	824	777	870	827	824	792	781	801	748	734	709	741	754	666	691	678	709	658	639	617	605	584	618	559	550	531	486
722	762	723	834	806	852	859	842	871	925	831	872	867	880	946	967	873	913	903	827	927	892	903	877	869	924	895	825	832	803	815	871	832	787	743	727	719	649	685	709	685	614	621	589	644	583	586	573	535	580
801	844	810	884	801	889	896	871	908	929	910	907	943	965	993	1045	933	914	926	1005	1010	959	949	914	945	1001	929	919	871	888	849	838	884	879	844	817	734	766	745	780	686	701	663	656	658	653	597	641	563	578
848	846	880	866	882	912	914	988	926	1012	971	1043	1024	1075	1013	1005	1006	1066	987	995	1063	1004	1024	1011	1001	985	948	965	954	971	923	918	896	893	873	800	744	763	805	799	762	735	693	675	677	651	672	571	586	567
756	901	873	867	963	978	1016	993	1025	992	1057	1093	1030	1112	1099	1077	1131	1097	1063	1087	1024	1131	1079	1072	1002	1095	1042	1046	978	957	1060	946	926	960	908	894	872	856	813	841	804	758	799	757	717	631	668	669	636	633
920	930	874	1042	946	1031	1020	1092	1083	1096	1081	1076	1146	1188	1207	1192	1085	1205	1112	1132	1142	1195	1157	1135	1099	1175	1099	1052	1042	1071	1060	1084	958	979	1010	902	809	819	838	868	835	811	712	743	734	692	701	628	646	613
975	1011	994	1004	1088	1104	1091	1039	1158	1198	1184	1162	1195	1239	1180	1154	1126	1216	1207	1114	1243	1266	1206	1232	1159	1247	1239	1109	1037	1111	1057	1107	1059	1021	1056	986	960	910	930	874	846	819	813	837	728	694	767	681	711	623
983	1009	1092	1130	1123	1178	1168	1226	1198	1216	1249	1215	1225	1318	1290	1265	1261	1352	1330	1198	1317	1340	1245	1199	1257	1233	1209	1194	1176	1170	1168	1093	1111	1173	1088	1055	887	889	948	986	892	927	823	839	768	691	729	713	730	630
1099	1114	1108	1131	1205	1202	1129	1255	1227	1332	1311	1281	1373	1375	1276	1344	1323	1346	1354	1417	1251	1361	1383	1338	1297	1387	1310	1278	1201	1266	1317	1188	1162	1127	1138	1057	1043	1023	985	917	940	953	827	844	808	789	727	761	732	694
1115	1180	1140	1177	1257	1307	1296	1396	1268	1357	1341	1342	1358	1436	1392	1441	1384	1456	1436	1380	1430	1471	1396	1399	1335	1452	1404	1427	1339	1321	1296	1296	1216	1155	1160	1141	1097	1024	1111	1081	957	942	901	888	861	834	841	820	738	715
1136	1205	1185	1288	1304	1329	1407	1401	1448	1438	1469	1415	1455	1476	1502	1438	1488	1507	1523	1415	1538	1455	1465	1454	1476	1557	1437	1364	1336	1435	1361	1295	1275	1305	1226	1158	1047	1077	1095	1045	1009	1010	945	921	822	875	808	837	799	741
1220	1259	1319	1341	1423	1377	1291	1439	1392	1435	1542	1524	1555	1599	1570	1625	1630	1612	1577	1445	1502	1610	1651	1542	1453	1511	1528	1547	1469	1418	1444	1341	1347	1269	1324	1269	1237	1137	1183	1116	1062	1035	1026	988	937	875	924	888	772	781
1202	1358	1294	1341	1478	1467	1512	1535	1547	1666	1544	1580	1615	1672	1692	1588	1695	1773	1688	1651	1694	1737	1629	1659	1604	1651	1620	1544	1572	1482	1534	1519	1479	1446	1290	1364	1205	1325	1218	1182	1105	1093	1047	1050	1021	872	868	873	795	774
1344	1380	1456	1534	1452	1559	1621	1597	1569	1653	1612	1681	1666	1850	1719	1693	1679	1643	1792	1804	1805	1839	1716	1749	1644	1738	1610	1595	1581	1636	1682	1458	1458	1347	1389	1363	1315	1258	1285	1212	1181	1184	1163	1050	973	1020	943	861	888	837
1335	1366	1514	1505	1602	1658	1633	1634	1844	1681	1825	1773	1718	1788	1755	1755	1833	1850	1842	1797	1729	1859	1896	1836	1761	1817	1793	1777	1768	1673	1639	1612	1601	1384	1525	1556	1381	1457	1285	1232	1206	1182	1189	1082	1014	1033	999	1019	932	881
1418	1419	1509	1599	1660	1702	1679	1732	1752	1863	1840	1863	1819	2040	1905	1902	1881	1978	2021	1880	1894	1980	1841	1869	1866	1846	1815	1776	1800	1675	1764	1571	1649	1533	1467	1501	1421	1465	1367	1325	1253	1245	1211	1199	1092	1079	989	965	887	874
1569	1578	1586	1618	1774	1712	1739	1822	1811	1936	1850	1905	1874	1989	1959	1941	1978	2006	2011	1883	2022	2036	1837	1870	1923	1952	1867	1850	1860	1834	1806	1704	1709	1515	1628	1579	1578	1499	1432	1396	1348	1224	1222	1214	1131	1042	988	992	961	941
1500	1665	1684	1810	1764	1784	1885	1891	1893	1987	1984	1980	2090	2072	2089	2082	2016	2082	2055	1977	2004	2069	2013	2057	1965	2002	1930	1866	1938	1956	1850	1794	1817	1755	1659	1719	1600	1496	1398	1390	1334	1307	1285	1208	1138	1101	1117	1088	1000	945
1561	1733	1714	1797	1871	1914	1886	1989	2047	2039	2084	2088	2100	2042	2128	2033	2022	2082	2156	2103	2100	2151	2135	2094	2072	2093	2062	1987	1971	1997	1918	1786	1774	1762	1789	1695	1682	1625	1449	1501	1307	1387	1304	1205	1250	1162	1095	1096	1155	947
1710	1691	1793	1864	1897	1990	1972	2082	1965	2118	2069	2193	2147	2149	2202	2209	2194	2297	2178	2146	2144	2139	2158	2191	2076	2208	2096	2092	2068	2024	1917	1971	1912	1841	1745	1834	1715	1665	1524	1523	1403	1468	1351	1274	1277	1150	1117	1167	1134	941
1803	1805	1884	1983	1953	2183	2078	2182	2093	2176	2047	2192	2162	2243	2255	2193	2113	2247	2280	2083	2152	2201	2157	2306	2184	2293	2310	2226	2122	2077	2104	1976	1943	2012	1897	1838	1717	1756	1598	1601	1453	1471	1501	1394	1333	1261	1175	1175	1033	1031
1810	1953	1953	2060	2053	2062	2137	2128	2294	2312	2282	2187	2190	2288	2309	2286	2164	2380	2271	2118	2297	2210	2244	2333	2181	2255	2346	2263	2189	2196	2163	2014	2032	1975	1935	1856	1806	1783	1704	1607	1545	1491	1439	1397	1358	1291	1278	1192	1145	1050
1848	1889	1999	2036	2140	2053	2163	2139	2276	2318	2358	2289	2290	2219	2260	2200	2149	2252	2221	2190	2329	2123	2230	2351	2209	2400	2378	2346	2252	2193	2129	2188	2154	1961	2025	1932	1850	1851	1708	1757	1609	1571	1507	1444	1355	1286	1264	1238	1080	1054
2043	2038	2081	2150	2164	2195	2250	2336	2325	2342	2414	2350	2354	2227	2273	2203	2091	2289	2149	2078	2088	2180	2186	2325	2186	2461	2390	2394	2382	2293	2342	2261	2162	2195	2002	1955	1933	1896	1783	1758	1593	1598	1535	1464	1447	1436	1295	1265	1229	1106
1901	2083	2164	2274	2209	2264	2307	2371	2299	2464	2414	2414	2427	2219	2252	2193	2027	2136	2093	2016	2045	2179	2260	2383	2238	2409	2397	2401	2395	2382	2331	2303	2222	2114	2206	2090	2010	1857	1901	1834	1662	1671	1596	1489	1441	1372	1384	1313	1204	1128
1976	2005	2198	2360	2264	2358	2353	2457	2416	2500	2580	2553	2422	2211	2330	2113	2153	2096	2032	2008	1999	2139	2320	2333	2237	2435	2448	2462	2449	2349	2317	2247	2436	2265	2169	2106	2134	2025	1884	1873	1766	1664	1646	1485	1505	1387	1332	1398	1262	1194
2051	2067	2207	2224	2343	2439	2459	2523	2442	2594	2557	2532	2425	2171	2382	2210	1990	2087	2078	2028	2068	2221	2311	2424	2293	2523	2410	2477	2487	2392	2498	2325	2341	2130	2265	2110	2127	1998	1990	1850	1695	1756	1621	1622	1505	1551	1481	1330	1276	1142
2069	2258	2256	2377	2394	2426	2489	2555	2484	2664	2547	2630	2547	2287	2393	2228	2131	2164	2106	2093	2074	2140	2193	2318	2270	2567	2633	2606	2568	2424	2479	2417	2427	2396	2273	2243	2168	2070	1979	1940	1849	1777	1702	1752	1669	1426	1392	1468	1257	1247
2081	2238	2355	2485	2470	2574	2552	2555	2564	2708	2662	2650	2561	2445	2450	2231	2196	2127	2230	2115	2173	2233	2375	2535	2445	2607	2643	2638	2557	2625	2534	2444	2437	2211	2370	2260	2151	1990	2035	2014	1908	1706	1729	1656	1608	1492	1561	1409	1343	1236
2255	2257	2441	2569	2570	2584	2617	2619	2741	2799	2699	2701	2670	2614	2663	2413	2213	2236	2187	2221	2277	2445	2424	2613	2527	2777	2721	2526	2620	2575	2631	2510	2494	2406	2576	2345	2326	2131	2137	2143	1815	1832	1755	1715	1663	1548	1416	1393	1338	1322
2275	2377	2415	2413	2514	2636	2551	2625	2808	2871	2802	2834	2807	2699	2687	2463	2500	2362	2527	2435	2384	2477	2589	2573	2522	2792	2769	2680	2678	2684	2637	2604	2454	2236	2356	2274	2193	2159	2083	2048	1940	1872	1805	1775	1646	1561	1450	1461	1333	1271
2220	2400	2495	2573	2587	2680	2611	2805	2675	2766	2754	2784	2854	2841	2768	2584	2512	2545	2698	2642	2660	2564	2679	2787	2630	2757	2867	2722	2687	2590	2686	2617	2597	2530	2395	2426	2230	2182	2151	2139	2009	1980	1805	1714	1657	1500	1672	1526	1420	1345
2277	2402	2572	2616	2574	2683	2610	2835	2820	2881	2882	2816	2949	2866	2858	2736	2781	2674	2846	2751	2781	2832	2738	2850	2759	2813	2699	2773	2713	2670	2722	2627	2618	2416	2423	2409	2266	2156	2182	2148	2016	1961	1883	1788	1668	1507	1557	1507	1461	1288
2349	2375	2422	2510	2657	2731	2642	2793	2861	2946	2859	2977	2999	2982	2880	2914	2888	2825	2959	2829	2839	2804	2814	2773	2789	2853	2879	2782	2781	2662	2715	2759	2512	2588	2503	2324	2286	2155	2245	2146	2103	1909	1824	1839	1689	1712	1459	1482	1388	1299
2396	2498	2433	2551	2720	2803	2840	2771	2756	3016	2844	2946	3064	3081	2951	2976	3003	2809	2929	2888	2827	2782	2824	2850	2726	2790	2802	2833	2803	2909	2736	2718	2652	2601	2469	2522	2379	2207	2260	2116	2026	1971	1831	1790	1753	1557	1588	1521	1485	1393
2438	2476	2558	2659	2646	2839	2774	2946	2888	2857	2974	2973	2945	3121	3086	2892	2984	2926	3009	2967	2911	2734	2752	2542	2697	2715	2851	2651	2776	2801	2654	2718	2618	2639	2497	2595	2250	2268	2304	2196	2055	1851	1816	1885	1752	1524	1639	1468	1489	1366
2299	2379	2525	2692	2622	2852	2870	2836	3065	2903	3048	3009	2982	3007	3023	3125	3056	3001	2892	2783	2761	2607	2766	2753	2693	2764	2733	2686	2852	2746	2758	2802	2614	2516	2518	2374	2393	2240	2220	2135	2118	1940	1775	1831	1682	1662	1521	1446	1511	1361
2391	2436	2564	2554	2779	2915	2823	2949	2852	2965	2979	3002	3145	3079	3056	2908	2966	2869	2898	2593	2600	2547	2595	2526	2640	2667	2812	2704	2710	2759	2748	2715	2664	2629	2504	2514	2380	2266	2234	2210	2176	2002	1855	1864	1677	1594	1532	1640	1456	1389
2332	2585	2482	2689	2726	2846	2717	2898	2856	3165	2982	3043	3072	3039	3021	3099	2949	2845	2907	2567	2645	2598	2538	2531	2576	2665	2711	2703	2725	2812	2792	2717	2696	2668	2445	2527	2386	2303	2269	2079	2058	1984	1900	1925	1728	1593	1509	1628	1504	1395
2422	2573	2624	2692	2717	2782	2839	2862	3040	2971	3000	3078	3130	3087	3032	3055	3033	2864	2741	2575	2557	2445	2446	2472	2512	2617	2615	2627	2753	2747	2746	2738	2655	2581	2638	2510	2463	2222	2259	2236	2007	1996	1942	1862	1730	1663	1561	1479	1486	1375
2417	2445	2614	2699	2708	2825	2804	2863	2976	2935	2975	3082	3133	3074	2967	3125	2923	2669	2693	2625	2381	2443	2333	2387	2583	2650	2646	2582	2728	2772	2747	2773	2738	2483	2517	2509	2401	2291	2077	2145	2059	1907	1930	1884	1755	1616	1613	1583	1479	1360
2302	2590	2535	2675	2739	2804	2780	2837	2839	2959	3003	3033	3093	3101	2984	3040	3024	2659	2869	2533	2609	2404	2396	2346	2508	2682	2574	2708	2648	2860	2750	2649	2620	2570	2556	2487	2352	2314	2143	2063	2107	1959	1891	1865	1805	1577	1533	1630	1469	1372
2352	2462	2567	2770	2730	2734	2792	2809	2939	2954	3130	2979	3036	3102	3130	3024	3006	2750	2941	2526	2741	2522	2505	2630	2617	2635	2671	2574	2758	2779	2750	2760	2667	2536	2489	2494	2307	2261	2222	2118	1895	1885	1875	1896	1776	1541	1640	1591	1414	1470
2391	2446	2585	2644	2649	2734	2857	2823	2908	2940	2996	3057	3038	2955	3017	3062	3011	2750	2958	2705	2603	2655	2558	2692	2667	2813	2836	2684	2755	2710	2785	2829	2653	2579	2569	2415	2350	2228	2233	1992	1982	1946	1884	1860	1664	1690	1525	1525	1395	1376
2224	2486	2534	2590	2623	2704	2822	2766	2845	2989	3013	2953	3018	3023	3081	2985	2995	2946	3084	2724	2710	2654	2772	2699	2744	2841	2778	2711	2760	2725	2718	2626	2669	2542	2417	2387	2320	2199	2104	2044	2061	1949	1776	1792	1668	1603	1589	1505	1461	1256
2383	2429	2520	2578	2697	2839	2649	2909	2866	2979	2860	2994	3027	2999	3050	3042	2927	2979	2995	2860	2819	2760	2833	2851	2899	2806	2823	2746	2792	2737	2707	2691	2580	2461	2462	2448	2252	2234	2126	2145	1882	1941	1812	1726	1647	1480	1481	1596	1409	1350
2327	2378	2564	2622	2660	2608	2758	2679	2954	2985	2862	2963	2982	3040	2980	3070	3076	3024	3051	2904	2896	2877	2903	2818	2864	2904	2827	2815	2716	2758	2642	2638	2536	2524	2425	2336	2271	2149	2116	1974	1824	1919	1852	1795	1699	1673	1478	1500	1446	1301
2184	2453	2427	2559	2579	2674	2687	2790	2820	2840	2908	2905	3008	2979	2936	3005	2974	2937	3077	2981	2963	2976	2965	2824	2843	2857	2820	2667	2727	2702	2652	2577	2501	2467	2471	2297	2255	2122	2170	2015	1946	1837	1739	1738	1704	1591	1479	1456	1424	1278
2258	2412	2412	2532	2564	2726	2645	2853	2697	2782	2929	2899	2861	2944	2933	2907	3018	2943	2946	2903	2964	2915	2975	2858	2810	2777	2618	2722	2671	2698	2585	2587	2528	2363	2359	2288	2179	2179	2031	2034	1891	1760	1805	1669	1676	1555	1408	1525	1356	1343
2382	2394	2467	2570	2526	2682	2599	2652	2687	2826	2854	2834	2886	2905	2965	2986	2939	2884	2993	2959	2956	2844	2815	2799	2821	2779	2779	2683	2682	2562	2545	2454	2442	2369	2375	2339	2151	2063	2068	2009	1765	1798	1711	1647	1561	1558	1429	1461	1273	1339
2281	2373	2458	2507	2524	2570	2683	2562	2698	2694	2701	2821	2849	2814	2971	2994	2953	2909	2954	2762	2884	2938	2844	2771	2880	2719	2592	2648	2604	2549	2441	2452	2479	2417	2227	2247	2197	2010	1993	1890	1748	1766	1744	1703	1540	1556	1465	1439	1322	1279
2234	2381	2428	2593	2468	2605	2624	2681	2631	2718	2799	2861	2926	2811	2896	2856	2904	2812	2881	2928	2867	2807	2772	2731	2809	2668	2609	2658	2546	2427	2378	2450	2313	2218	2228	2155	2087	2139	1902	1934	1888	1738	1694	1612	1676	1391	1362	1409	1327	1274
2232	2205	2384	2432	2458	2624	2541	2527	2604	2729	2697	2714	2781	2791	2740	2757	2873	2807	2823	2927	2781	2803	2881	2676	2647	2547	2517	2463	2522	2414	2445	2259	2231	2114	2126	2173	2026	1948	1950	1878	1828	1685	1586	1585	1542	1406	1423	1448	1280	1277
2307	2292	2419	2397	2538	2458	2530	2609	2645	2759	2688	2744	2776	2717	2839	2787	2796	2732	2745	2744	2796	2824	2633	2686	2702	2652	2641	2487	2480	2467	2496	2338	2237	2136	2185	2106	2034	1899	1954	1869	1698	1550	1614	1573	1547	1468	1346	1388	1262	1282
2123	2224	2463	2326	2467	2496	2495	2505	2621	2579	2560	2658	2749	2640	2757	2799	2652	2668	2804	2673	2747	2633	2599	2633	2627	2526	2513	2557	2373	2369	2326	2245	2278	2013	2114	2007	1966	1920	1784	1826	1722	1569	1600	1536	1515	1400	1383	1334	1288	1261
2201	2307	2323	2401	2417	2448	2532	2472	2467	2585	2599	2709	2644	2635	2653	2742	2730	2694	2679	2764	2600	2557	2596	2563	2473	2428	2336	2432	2353	2311	2220	2114	2149	1969	2003	1926	1977	1851	1751	1786	1766	1623	1530	1537	1437	1364	1324	1333	1235	1177
2221	2244	2250	2307	2443	2399	2542	2539	2589	2457	2596	2692	2616	2545	2532	2577	2663	2622	2646	2634	2708	2619	2470	2437	2457	2377	2454	2260	2274	2243	2166	2209	2074	2017	2044	1953	1944	1782	1858	1766	1575	1573	1510	1466	1506	1393	1332	1375	1238	1174
2062	2154	2243	2339	2317	2368	2398	2471	2476	2540	2531	2588	2547	2592	2540	2604	2606	2571	2528	2582	2543	2472	2400	2421	2370	2399	2329	2211	2268	2089	2193	2200	2059	2073	1995	1866	1845	1776	1722	1596	1506	1523	1519	1466	1374	1393	1322	1269	1226	1162
2080	2242	2252	2364	2319	2456	2389	2503	2418	2352	2486	2552	2510	2498	2492	2493	2533	2500	2499	2575	2388	2418	2408	2395	2309	2366	2246	2210	2108	2174	2142	2082	2005	1917	1871	1803	1819	1751	1707	1615	1641	1536	1510	1419	1397	1236	1186	1217	1221	1136
2169	2264	2181	2330	2379	2349	2409	2432	2438	2439	2443	2501	2513	2511	2511	2449	2495	2406	2385	2420	2479	2384	2409	2328	2308	2259	2131	2190	2162	2064	2015	1947	1914	1835	1882	1955	1735	1637	1725	1633	1497	1540	1413	1422	1408	1306	1230	1255	1214	1160
2196	2233	2193	2267	2339	2379	2190	2354	2426	2421	2439	2455	2439	2411	2413	2496	2464	2416	2382	2407	2451	2348	2235	2294	2272	2182	2079	2052	2063	2010	2060	1945	1882	1828	1831	1895	1690	1653	1599	1550	1455	1460	1400	1344	1243	1323	1331	1268	1160	1134
2163	2098	2247	2316	2141	2280	2357	2330	2340	2264	2350	2414	2316	2356	2439	2296	2443	2356	2376	2328	2424	2281	2297	2275	2267	2204	2117	2053	2002	1934	1939	1950	1871	1708	1717	1680	1687	1651	1514	1522	1506	1462	1397	1377	1293	1188	1242	1148	1168	1031
2166	2133	2134	2237	2147	2295	2287	2347	2286	2395	2257	2323	2386	2383	2379	2368	2331	2321	2360	2426	2251	2276	2185	2093	2178	2015	2010	2009	1944	1945	1920	1816	1861	1711	1761	1690	1606	1529	1528	1512	1509	1362	1414	1325	1291	1242	1104	1231	1183	1056
2189	2107	2182	2187	2268	2241	2310	2257	2390	2272	2315	2269	2301	2276	2339	2410	2358	2294	2178	2275	2254	2184	2156	2221	2031	2054	2020	1960	1931	1869	1820	1807	1699	1732	1726	1784	1674	1542	1551	1538	1447	1417	1266	1340	1226	1251	1174	1226	1079	1040
2135	2105	2126	2219	2192	2233	2260	2198	2379	2237	2296	2265	2315	2288	2345	2277	2271	2232	2223	2129	2198	2100	2108	2000	2024	1948	2040	1932	1916	1779	1813	1803	1699	1689	1599	1565	1513	1421	1456	1439	1348	1279	1283	1330	1253	1176	1218	1140	1149	1058
2016	2155	2157	2181	2181	2172	2241	2289	2239	2363	2227	2215	2263	2230	2254	2181	2151	2213	2246	2149	2155	2007	1983	2084	1967	1911	1933	1833	1795	1814	1731	1726	1673	1545	1629	1524	1508	1511	1410	1464	1394	1343	1261	1219	1177	1152	1087	1082	1088	1050
2115	2158	2126	2248	2190	2127	2193	2227	2240	2182	2232	2314	2234	2192	2239	2172	2221	2143	2167	2092	2170	2075	2014	1962	1962	1868	1822	1842	1828	1757	1735	1695	1737	1603	1583	1613	1472	1385	1426	1359	1372	1289	1236	1222	1177	1122	1099	1118	1127	1034
2183	2118	2160	2220	2110	2173	2152	2176	2212	2148	2227	2154	2190	2236	2224	2076	2099	2115	2100	2106	2093	1993	2020	1976	1929	1822	1756	1818	1815	1737	1704	1674	1567	1527	1527	1498	1419	1488	1377	1381	1287	1312	1232	1248	1177	1150	1201	1062	1041	1072
2138	2131	2192	2166	2168	2226	2243	2156	2253	2227	2150	2235	2203	2188	2199	2190	2223	2063	2160	2043	1939	2024	2047	1882	1864	1882	1801	1683	1673	1730	1616	1484	1515	1456	1427	1394	1450	1292	1237	1323	1258	1229	1210	1207	1160	1126	1107	1018	985	979
2091	2101	2182	2199	2130	2138	2137	2162	2089	2135	2268	2173	2143	2122	2203	2067	2046	2092	1980	1945	1911	1981	1940	1914	1871	1703	1764	1738	1633	1619	1573	1604	1495	1559	1515	1418	1423	1321	1333	1321	1245	1259	1195	1175	1159	1107	1037	1047	1020	949
2031	2119	2148	2120	2150	2111	2037	2053	2177	2123	2103	2190	2087	2102	2078	2116	2046	2019	2034	1915	1927	1906	1872	1861	1812	1716	1669	1663	1619	1593	1647	1523	1506	1466	1512	1342	1340	1359	1277	1207	1222	1164	1170	1118	1105	1098	1185	1051	1047	1080
2209	2079	2076	2110	2063	2030	2007	2067	2100	2087	2076	2122	2080	2103	2184	2103	2060	1988	2001	2034	1993	1880	1831	1820	1748	1733	1671	1605	1642	1560	1486	1461	1367	1374	1459	1334	1390	1258	1304	1216	1210	1170	1188	1153	1091	1110	1042	992	1008	969
2145	2170	2005	2038	1970	1964	1934	1940	2123	2090	2117	2097	2027	2120	2054	2034	2000	1985	1944	1912	1863	1868	1866	1886	1756	1691	1642	1646	1550	1562	1509	1404	1533	1356	1357	1346	1326	1270	1176	1221	1119	1189	1141	1088	1055	1019	914	1070	983	997
2073	2065	2143	1970	1912	1900	1881	1793	1962	1999	2020	2113	2104	2031	2059	1924	1931	1938	2011	1914	1854	1826	1772	1777	1737	1655	1579	1596	1618	1530	1425	1443	1440	1353	1399	1318	1244	1261	1324	1208	1076	1149	1117	1072	1087	942	1027	965	966	918
1927	1907	1994	1901	1891	1799	1835	1833	1883	1890	2003	2135	2108	1973	1989	2122	1939	1975	1897	1921	1874	1779	1764	1782	1726	1680	1609	1613	1595	1461	1503	1419	1390	1326	1307	1228	1231	1212	1181	1145	1149	1118	1080	1114	1051	1001	1020	996	956	903
2063	2032	1923	1858	1799	1806	1807	1814	1861	1859	1927	2069	2044	2022	1959	2005	1936	1931	1968	1902	1890	1806	1759	1694	1680	1668	1631	1455	1468	1420	1463	1407	1376	1267	1228	1252	1232	1238	1164	1192	1143	1144	1038	1081	1119	1074	903	987	923	897
2016	2016	1857	1822	1766	1737	1751	1813	1824	1970	1923	2034	2023	2035	1935	1963	1854	1951	1845	1804	1782	1829	1745	1698	1662	1523	1512	1399	1452	1442	1471	1378	1370	1259	1245	1285	1233	1154	1190	1168	1061	1097	1090	1088	972	1000	979	981	903	898
2026	1942	1965	1944	1756	1730	1702	1719	1738	1855	1901	1967	1914	1980	1926	1925	1980	1865	1866	1788	1893	1795	1688	1684	1703	1481	1507	1583	1408	1420	1404	1317	1344	1231	1264	1194	1232	1196	1145	1096	1114	1048	1037	1024	1051	1015	972	902	880	910
2062	1970	1920	1793	1898	1799	1706	1750	1822	1932	1901	2048	1983	1958	2078	2002	1901	1884	1812	1816	1858	1759	1746	1609	1642	1592	1451	1467	1445	1312	1388	1304	1325	1256	1193	1160	1266	1105	1129	1109	1121	1050	1036	1027	1014	985	882	962	957	904
2080	2050	1894	1867	1890	1784	1824	1854	1828	1970	1909	1955	2006	2037	1937	1934	1924	1825	1810	1712	1756	1752	1695	1627	1628	1434	1497	1453	1399	1388	1313	1241	1286	1219	1242	1159	1079	1087	1125	1124	1056	1049	1000	1065	982	996	974	994	961	913
1970	2059	2009	1925	1920	1876	1889	1839	1900	2014	2017	1948	1959	1951	1913	1931	1905	1762	1780	1658	1780	1585	1636	1640	1555	1516	1497	1439	1369	1371	1361	1395	1256	1212	1193	1192	1187	1143	1038	1092	1001	996	1048	1048	982	964	964	870	1007	902
2042	1966	2061	1954	2026	2058	1988	1818	1928	2075	1961	1936	1937	1917	2020	1885	1890	1864	1782	1793	1839	1736	1662	1583	1581	1455	1505	1379	1327	1328	1372	1234	1180	1118	1202	1209	1122	1042	1079	1058	1091	1052	1008	980	993	983	984	960	909	995
2065	2036	2076	1996	1961	1909	1994	1957	2044	1994	1896	1942	2002	1920	1885	1900	1860	1827	1823	1755	1719	1661	1579	1546	1535	1398	1400	1450	1321	1342	1338	1334	1189	1160	1121	1074	1050	1032	1146	1016	1040	1004	1012	1028	943	955	980	916	954	947
2084	2004	1988	1957	2068	2048	1968	2045	1973	2006	1963	1955	1918	1925	1890	1894	1870	1792	1747	1643	1731	1572	1564	1586	1481	1395	1457	1450	1322	1340	1309	1211	1277	1183	1164	1153	1112	1109	1071	1025	1003	981	962	1035	1008	1011	1003	950	996	963
2035	1932	1956	1967	2016	2039	2044	2007	2021	2011	1955	2005	1970	1915	1908	1745	1820	1761	1790	1706	1650	1637	1576	1569	1512	1468	1429	1323	1380	1281	1219	1190	1199	1111	1256	1161	1044	1115	1008	1014	1037	998	1016	962	997	1031	981	933	933	924
2050	2029	1999	1998	2061	2007	2053	1999	2019	2039	1971	1906	1922	2010	1934	1875	1838	1705	1752	1671	1684	1590	1553	1496	1468	1398	1302	1354	1259	1278	1214	1207	1207	1096	1103	1065	1095	1001	1045	1032	1060	1020	950	1027	956	944	1002	983	948	960
1950	1987	2041	1961	2021	2008	2071	1946	1988	1964	2036	1949	1974	1915	1858	1803	1700	1743	1702	1603	1680	1536	1537	1494	1464	1341	1407	1343	1225	1170	1186	1222	1101	1125	1158	1145	1034	1021	971	1028	972	976	937	957	925	932	941	932	960	969
2107	2038	2120	2044	2066	2092	2042	2063	1981	2021	1914	1933	1956	1763	1867	1813	1740	1643	1626	1660	1666	1459	1510	1470	1429	1342	1370	1290	1246	1226	1166	1126	1128	1061	1048	1131	998	1018	1000	1017	1014	938	997	941	980	925	939	997	898	1005
1948	2015	2066	2025	2029	2016	2039	2039	2002	1914	1953	1874	1818	1728	1833	1773	1759	1663	1657	1630	1620	1514	1433	1436	1330	1349	1336	1281	1256	1246	1283	1180	1135	1047	1051	1097	1005	1023	1011	964	980	932	970	933	1030	946	981	926	943	915
1998	2038	1984	2012	2026	2048	2012	2021	2022	1874	1980	1950	1957	1821	1817	1739	1728	1710	1648	1618	1602	1463	1497	1414	1413	1332	1181	1189	1211	1133	1160	1210	1098	1086	1029	1015	1018	938	1029	933	973	943	952	958	978	919	973	898	975	936
2016	2038	2035	2017	2016	2021	1938	2018	1974	1958	1914	1847	1873	1800	1777	1753	1733	1613	1626	1515	1574	1478	1417	1408	1362	1352	1259	1226	1214	1131	1147	1125	1134	1061	1056	1070	1015	1011	971	941	981	944	921	919	882	946	935	959	902	913
2057	1970	1999	1945	1991	2002	2000	1996	1849	1824	1919	1876	1949	1747	1712	1702	1625	1549	1623	1516	1560	1414	1345	1350	1360	1274	1286	1250	1180	1182	1160	1091	1058	1101	1065	1021	987	976	956	965	969	928	962	901	945	945	915	935	973	912
1983	1991	1982	1985	1937	1948	1899	1892	1965	1913	1882	1760	1867	1669	1676	1647	1670	1596	1644	1661	1610	1418	1407	1397	1365	1233	1144	1228	1093	1114	1082	1056	1129	1012	1002	973	974	885	943	1013	918	916	910	915	964	931	941	891	1033	891
1914	2068	1939	1906	1904	1885	1930	1905	1967	1800	1816	1754	1729	1697	1635	1617	1633	1618	1457	1442	1554	1438	1386	1299	1307	1302	1221	1129	1140	1112	1127	1065	1053	1036	1017	1015	1000	992	901	880	928	934	908	903	920	903	867	905	944	928
1882	1937	1927	1957	1945	1842	1957	1916	1852	1790	1796	1810	1764	1721	1619	1664	1601	1557	1540	1475	1449	1377	1376	1382	1236	1218	1243	1163	1087	1057	1026	1059	977	1018	996	959	947	934	855	867	936	881	844	912	932	910	904	940	923	945
1864	1920	1932	1851	1858	1894	1870	1815	1734	1787	1757	1777	1699	1666	1668	1565	1544	1578	1423	1455	1409	1440	1296	1299	1257	1211	1131	1102	1047	1082	1023	972	976	993	1029	991	916	918	878	923	902	908	913	864	932	870	890	936	910	923
1822	1821	1894	1846	1934	1748	1752	1805	1845	1723	1716	1743	1685	1605	1622	1598	1544	1488	1533	1398	1411	1333	1325	1221	1301	1135	1128	1132	1086	985	1096	1033	1022	944	1000	906	889	959	868	891	823	885	885	833	842	864	849	894	932	1005
1856	1849	1810	1883	1760	1755	1840	1790	1782	1704	1676	1680	1657	1602	1549	1582	1456	1381	1407	1386	1391	1283	1323	1272	1222	1097	1086	1117	1072	1039	1108	1063	987	989	901	881	873	889	883	820	868	855	842	838	848	898	905	927	905	916
1733	1794	1816	1765	1757	1693	1726	1772	1686	1668	1667	1630	1586	1472	1545	1436	1462	1431	1347	1332	1368	1241	1255	1248	1132	1182	1073	1111	964	1010	950	1007	896	910	952	932	886	805	889	818	898	870	841	842	821	925	881	876	944	969
1761	1742	1680	1706	1719	1682	1637	1655	1705	1577	1612	1584	1485	1555	1543	1442	1394	1409	1290	1413	1395	1231	1190	1212	1187	1120	1083	1039	983	1004	899	980	989	921	897	892	885	857	896	862	890	903	878	872	870	904	830	851	849	908
1719	1713	1773	1668	1621	1725	1691	1558	1610	1511	1534	1505	1534	1420	1461	1446	1424	1291	1301	1275	1324	1231	1266	1135	1131	1032	1010	975	995	1030	928	912	845	885	867	892	877	833	903	823	826	841	815	805	829	881	876	857	938	970
1638	1681	1679	1626	1583	1633	1512	1621	1636	1568	1539	1557	1450	1412	1386	1433	1369	1348	1229	1145	1199	1208	1214	1156	1174	1040	1053	940	975	959	940	874	875	902	848	811	820	839	778	846	812	800	747	836	820	797	882	885	871	899
1705	1583	1557	1559	1466	1532	1479	1577	1447	1539	1524	1415	1461	1371	1321	1301	1282	1248	1236	1229	1236	1131	1121	1063	984	950	974	956	963	946	942	879	907	783	825	856	841	750	845	817	826	847	793	794	796	806	874	866	867	861
1535	1506	1589	1479	1585	1593	1553	1433	1494	1479	1380	1376	1430	1290	1351	1280	1311	1188	1195	1205	1132	1177	1094	1001	1017	1020	981	907	886	956	948	864	885	831	879	837	764	798	828	812	794	834	818	821	782	827	849	893	868	853
1473	1448	1510	1488	1492	1462	1405	1438	1440	1439	1390	1366	1352	1267	1321	1272	1248	1172	1205	1145	1089	1065	1082	1005	1060	977	959	906	908	864	897	894	836	795	794	814	836	784	777	824	845	808	747	816	774	807	810	822	831	861
1468	1474	1467	1458	1375	1394	1373	1368	1321	1367	1344	1298	1303	1207	1277	1147	1245	1153	1147	1113	1182	972	1029	999	982	922	897	899	839	812	842	832	809	807	763	815	770	779	804	778	771	800	769	803	874	865	841	863	838	848
1429	1448	1463	1370	1369	1411	1379	1316	1329	1335	1272	1239	1187	1239	1228	1156	1197	1071	1078	1125	1060	952	975	966	929	978	932	915	891	821	796	830	836	745	803	787	750	776	772	832	764	799	765	786	804	819	856	805	824	886
1398	1324	1397	1298	1352	1336	1353	1276	1286	1302	1291	1195	1128	1176	1154	1155	1128	1057	1130	997	1061	1076	998	947	956	921	830	833	875	824	810	801	836	735	797	718	759	745	788	782	776	779	739	789	805	765	810	829	858	881
1291	1290	1284	1262	1229	1205	1325	1229	1221	1229	1147	1192	1115	1155	1131	1107	1072	1099	1019	1003	1015	996	931	917	896	899	835	805	861	833	815	764	816	757	784	725	761	747	718	791	756	773	764	778	764	780	790	814	785	862
1254	1265	1244	1226	1279	1234	1196	1223	1212	1145	1184	1114	1167	1098	1092	1058	1020	1038	959	972	997	898	982	845	859	834	836	836	753	843	736	782	728	727	741	744	734	763	715	738	726	713	694	769	765	764	792	825	812	794
1211	1283	1167	1234	1143	1242	1269	1138	1122	1169	1143	1047	1093	1087	1017	1044	1049	961	1038	1012	935	889	909	815	866	879	787	780	772	733	791	751	732	762	693	732	714	740	727	741	757	759	680	776	760	759	811	738	783	875
1196	1070	1231	1129	1133	1176	1096	1136	1136	1107	1038	1064	1018	958	956	1013	948	963	903	832	887	861	825	832	848	839	779	811	783	734	815	713	649	701	714	723	685	679	746	728	746	762	676	692	755	797	778	791	854	756
1076	1142	1157	1084	1118	1054	1098	1127	1090	1016	982	1001	979	964	965	976	949	982	886	894	918	873	831	849	796	721	753	802	761	763	697	683	696	713	703	740	721	702	705	701	708	721	715	767	737	709	707	844	745	866
1075	1097	1105	1096	1072	1039	1047	1014	983	1040	960	1047	977	1023	874	918	966	849	858	865	821	785	827	800	774	778	699	762	747	746	768	692	686	701	648	678	718	687	722	671	718	707	672	688	773	748	738	748	813	840
1028	977	1021	1001	1038	982	1022	1026	977	1009	930	983	905	900	914	961	906	925	865	906	826	856	802	742	826	779	742	707	735	702	702	682	675	669	690	720	722	649	616	702	725	672	715	737	701	722	805	830	768	787
997	999	1008	1008	956	1030	985	982	969	988	898	921	899	879	850	864	807	818	780	790	882	769	790	813	715	693	710	723	689	671	739	719	660	657	700	675	658	697	677	662	673	680	689	712	707	722	797	768	784	841
924	989	997	936	963	891	958	947	976	946	926	939	880	862	903	806	836	822	797	784	833	784	755	719	751	720	730	688	640	656	709	638	661	684	651	667	630	691	672	642	675	698	681	688	718	684	738	755	770	849
942	945	967	937	942	919	871	923	948	848	894	889	889	783	885	887	849	733	788	798	763	715	752	743	787	691	741	687	658	637	652	630	630	632	653	633	656	727	698	660	637	671	690	677	667	723	740	792	810	818
890	919	903	928	910	877	908	867	834	854	877	801	834	829	821	766	755	781	787	789	727	743	730	744	737	680	644	646	656	629	681	643	644	617	643	634	631	649	667	646	611	651	688	723	730	676	739	713	730	777
844	867	867	818	862	804	848	821	817	829	789	779	839	751	785	810	807	737	766	717	726	726	703	689	689	707	652	673	649	660	659	676	607	665	617	636	610	594	658	655	714	671	691	693	697	668	684	775	768	771
856	908	814	792	799	839	854	829	829	838	810	812	839	770	760	798	812	679	716	774	721	662	710	674	711	700	681	647	623	667	618	652	613	662	678	632	580	622	630	606	685	700	681	659	709	757	688	695	712	754
782	730	799	777	803	771	822	772	785	732	796	792	710	762	728	802	815	684	739	694	701	634	659	668	700	638	596	634	636	623	621	610	608	653	636	618	615	630	625	619	721	655	635	656	649	682	730	666	751	817
804	779	867	768	781	822	759	765	823	741	692	745	743	656	720	667	754	651	682	709	679	715	611	601	621	618	642	615	639	608	642	642	602	613	626	629	632	612	626	632	597	653	672	643	698	653	701	706	753	732
733	756	779	703	748	779	772	726	773	668	789	710	687	699	699	707	655	605	755	665	628	654	627	701	640	590	644	569	577	604	602	577	631	602	579	588	618	619	594	635	643	659	681	646	637	683	667	718	727	759
771	724	749	685	728	692	788	721	734	709	691	717	701	629	671	667	694	656	653	633	692	636	663	608	605	634	606	632	598	588	619	559	603	622	610	596	612	582	647	604	608	638	609	633	656	660	723	700	759	715
703	737	777	703	742	753	721	749	657	720	705	743	724	704	687	653	693	656	653	649	606	605	628	641	596	537	616	583	598	598	600	584	621	600	588	578	585	611	631	627	594	666	665	665	630	714	706	656	713	753
745	721	738	715	704	736	709	737	719	758	693	655	676	641	649	680	647	621	657	659	664	635	611	687	618	600	598	599	603	591	616	583	616	569	555	582	609	595	583	623	630	588	620	617	679	619	663	709	768	712
721	751	663	690	650	686	688	661	690	703	630	731	679	656	725	674	635	648	620	657	673	613	592	631	639	576	607	578	642	591	579	540	586	575	604	544	577	600	592	651	619	585	688	647	636	691	653	677	700	725
645	711	655	674	667	672	683	670	645	643	641	704	654	634	608	640	640	663	656	643	615	661	593	598	597	602	608	653	614	619	611	596	568	620	598	594	599	645	559	618	627	597	621	636	659	654	726	691	719	751
658	703	685	662	682	643	649	668	657	667	662	641	642	654	669	622	639	608	629	625	631	616	616	616	577	521	602	584	575	595	577	532	580	561	553	544	574	672	617	598	600	633	649	632	608	625	672	710	715	746
669	700	646	668	685	638	674	667	641	669	645	656	606	605	612	600	633	605	636	622	616	596	606	570	580	549	557	562	623	568	536	599	579	563	593	559	570	579	570	620	611	630	616	665	655	672	663	700	671	692
687	708	646	704	660	660	655	631	619	681	649	599	629	667	570	625	604	572	608	587	577	568	607	587	596	603	598	599	561	562	581	603	534	587	594	589	594	575	566	564	586	625	615	609	653	619	683	698	716	679
650	702	693	650	725	639	616	633	640	636	650	654	596	617	624	588	603	607	621	627	596	550	561	628	616	564	572	569	552	581	619	617	599	520	567	607	663	577	587	584	605	561	601	623	673	635	685	635	688	747
675	688	680	665	666	639	657	622	677	613	649	678	607	665	587	618	587	595	545	626	612	585	595	574	578	553	574	543	556	554	588	580	596	551	541	603	586	635	601	589	584	585	625	586	590	667	653	667	674	664
663	695	673	632	616	612	593	657	638	665	613	621	601	611	678	604	615	583	557	610	554	604	579	545	586	578	560	565	599	571	626	575	591	562	572	590	604	581	587	587	639	600	592	652	624	615	640	612	663	691
625	671	663	674	648	642	647	669	645	636	643	659	593	630	594	585	619	561	569	574	569	621	570	591	605	594	599	557	566	601	625	587	577	585	575	584	558	609	594	594	604	581	625	608	614	634	650	680	625	694
669	648	624	659	661	707	650	600	601	619	641	607	641	648	633	617	602	607	594	617	594	605	587	631	612	625	555	551	564	597	587	580	559	573	578	577	578	592	613	600	563	561	647	614	652	647	610	606	639	686
656	662	639	661	699	686	676	645	643	630	684	659	629	645	638	565	608	603	624	604	637	618	591	564	579	620	609	553	579	597	614	575	569	590	552	593	609	603	610	618	622	662	619	603	614	647	680	668	631	670
[truncated: 350 more columns]
