# Supplementary material for: Nanorods with multidimensional optical information beyond the diffraction limit
Source: Nat Commun. 2020 Nov 27;11:6047. doi: 10.1038/s41467-020-19952-x (PMC7695702; doi:10.1038/s41467-020-19952-x)
Supplement: Supplementary file 3 — Source Data [file 41467_2020_19952_MOESM3_ESM.zip › Source data/Fig. 3/3b/b1/433218_intensity_profile_x.txt]

2332
2585
2482
2689
2726
2846
2717
2898
2856
3165
2982
3043
3072
3039
3021
3099
2949
2845
2907
2567
2645
2598
2538
2531
2576
2665
2711
2703
2725
2812
2792
2717
2696
2668
2445
2527
2386
2303
2269
2079
2058
1984
1900
1925
1728
1593
1509
1628
1504
1395
1198
1296
1192
1170
906
1022
873
894
901
791
742
694
702
670
689
581
578
556
554
542
539
510
459
502
510
496
491
471
464
439
460
435
488
477
439
421
436
473
446
451
455
465
485
485
501
510
483
525
557
536
576
556
534
580
573
587
576
601
642
618
647
608
636
691
699
701
736
650
680
635
703
657
694
683
687
671
690
599
714
646
654
650
625
619
607
635
632
592
602
556
531
516
492
533
469
479
470
486
425
412
387
377
390
397
376
366
330
340
314
340
305
266
308
286
257
289
254
252
249
232
227
234
227
198
222
202
210
220
185
193
194
184
189
181
171
196
188
171
170
128
156
144
150
158
159
159
126
151
141
159
127
130
146
154
129
144
133
157
138
139
130
146
149
148
155
146
128
142
136
149
125
151
141
137
148
161
161
147
144
141
154
174
156
177
171
168
165
140
199
187
189
199
185
193
193
185
209
193
175
231
211
235
214
219
242
250
258
268
318
282
314
261
333
312
333
336
365
358
361
323
374
378
375
388
417
418
425
476
461
463
478
482
474
485
507
573
552
604
549
583
558
620
557
570
625
590
629
640
602
598
639
669
614
632
599
550
568
620
572
580
557
603
606
518
534
519
511
513
500
450
476
454
441
400
380
413
449
400
370
373
303
326
356
345
298
258
263
278
253
277
241
206
216
233
205
222
191
183
202
174
177
169
159
170
160
123
126
155
140
145
156
149
150
116
111
130
119
125
114
110
101
94
107
111
98
101
90
101
71
111
91
92
85
101
95
108
84
85
106
96
76
96
105
77
95
106
125
86
101
117
