# Supplementary material for: Nanorods with multidimensional optical information beyond the diffraction limit
Source: Nat Commun. 2020 Nov 27;11:6047. doi: 10.1038/s41467-020-19952-x (PMC7695702; doi:10.1038/s41467-020-19952-x)
Supplement: Supplementary file 3 — Source Data [file 41467_2020_19952_MOESM3_ESM.zip › Source data/Fig. 3/3b/b1/433218_intensity_profile_y_or_z.txt]

216
211
236
210
216
238
218
233
230
268
269
242
236
242
283
278
270
345
303
297
355
347
347
385
423
467
478
458
557
595
589
602
651
705
790
798
860
885
971
1031
1080
1078
1101
1171
1249
1255
1394
1376
1517
1495
1645
1672
1703
1846
1713
1719
1784
1850
1875
1896
1992
1951
1888
1911
1849
1930
2047
2012
2036
1990
1996
2000
1973
1921
1980
1926
1985
1930
1856
1866
1905
1788
1791
1785
1717
1658
1727
1783
1674
1642
1595
1518
1521
1613
1525
1510
1507
1468
1450
1426
1408
1389
1372
1334
1340
1341
1238
1236
1254
1178
1220
1146
1139
1098
1120
1079
998
1004
939
985
926
897
844
857
771
789
719
701
693
648
633
554
536
557
514
529
465
424
452
388
445
371
372
388
379
331
361
357
328
339
300
297
343
279
296
305
283
275
301
301
277
297
264
302
338
295
296
305
289
334
349
298
321
349
384
342
362
373
357
384
374
414
435
376
399
411
396
430
407
413
392
457
426
488
503
483
465
463
457
485
437
498
511
457
454
483
467
474
466
449
484
476
461
431
446
432
413
428
431
447
434
399
404
384
421
434
380
410
361
432
446
382
401
361
415
363
399
377
394
395
404
386
437
403
427
409
401
461
488
529
471
493
531
567
580
575
619
638
699
717
725
768
771
925
929
1012
992
1096
1198
1216
1332
1357
1438
1435
1666
1653
1681
1863
1936
1987
2039
2118
2176
2312
2318
2342
2464
2500
2594
2664
2708
2799
2871
2766
2881
2946
3016
2857
2903
2965
3165
2971
2935
2959
2954
2940
2989
2979
2985
2840
2782
2826
2694
2718
2729
2759
2579
2585
2457
2540
2352
2439
2421
2264
2395
2272
2237
2363
2182
2148
2227
2135
2123
2087
2090
1999
1890
1859
1970
1855
1932
1970
2014
2075
1994
2006
2011
2039
1964
2021
1914
1874
1958
1824
1913
1800
1790
1787
1723
1704
1668
1577
1511
1568
1539
1479
1439
1367
1335
1302
1229
1145
1169
1107
1016
1040
1009
988
946
848
854
829
838
732
741
668
709
720
758
703
643
667
669
681
636
613
665
636
619
630
