# Supplementary material for: Nanorods with multidimensional optical information beyond the diffraction limit
Source: Nat Commun. 2020 Nov 27;11:6047. doi: 10.1038/s41467-020-19952-x (PMC7695702; doi:10.1038/s41467-020-19952-x)
Supplement: Supplementary file 3 — Source Data [file 41467_2020_19952_MOESM3_ESM.zip › Source data/Fig. 3/3b/b2/482118_intensities_2D_PL.txt]

144	136	151	139	127	144	138	138	138	134	131	140	142	118	140	136	145	163	116	131	121	113	120	121	131	103	120	129	118	109	103	118	111	118	83	83	107	75	75	100	89	67	99	77	68	70	77	73	58	70
141	143	155	144	141	169	150	115	148	127	127	132	132	135	136	165	139	139	132	136	117	123	113	115	125	126	126	132	123	94	112	115	100	103	95	97	89	99	99	83	91	86	87	87	55	71	53	62	69	69
136	114	143	145	148	149	170	134	132	144	127	132	149	153	146	148	133	127	131	122	117	106	109	151	115	119	98	119	108	119	121	110	104	103	84	79	106	100	93	91	75	90	75	72	74	66	71	57	72	53
166	122	148	155	141	157	156	150	142	116	134	128	126	135	150	149	123	114	147	138	130	143	126	127	112	142	143	99	122	107	119	112	97	83	93	102	83	97	92	108	73	87	87	74	72	75	75	66	65	55
169	131	153	117	162	134	146	143	134	146	122	141	140	122	133	123	123	134	121	122	138	139	131	121	104	145	118	106	116	92	116	89	101	103	111	96	93	70	89	97	72	77	74	83	60	52	87	82	69	63
132	170	158	154	150	163	149	142	148	155	136	140	121	147	119	145	138	128	110	123	121	113	121	122	109	103	126	112	106	112	124	100	113	110	98	107	97	106	102	88	83	65	96	78	79	77	69	68	75	63
137	137	157	165	158	148	146	159	135	140	158	139	153	148	163	114	149	155	144	159	135	132	126	110	123	141	138	129	103	125	131	133	112	109	97	95	83	97	90	88	83	93	88	68	77	93	87	78	75	70
163	147	151	149	152	151	132	128	153	143	143	150	141	132	147	155	142	139	155	140	131	151	128	128	145	126	134	123	121	132	106	112	89	89	100	116	108	103	78	90	82	92	96	73	75	71	66	84	66	79
168	176	129	163	174	149	164	164	159	148	156	172	134	129	135	128	149	156	156	140	136	125	142	151	117	138	131	134	125	105	112	104	100	109	110	101	93	92	101	95	87	86	79	95	107	68	62	89	69	72
169	160	151	153	158	161	177	160	147	165	156	156	153	151	136	138	153	136	169	137	161	150	134	147	144	129	111	117	124	104	100	120	128	120	95	100	122	84	99	90	86	98	87	85	75	74	84	64	61	85
160	182	145	164	190	183	158	168	150	182	175	184	179	155	153	175	153	161	138	145	155	158	134	148	115	139	129	136	144	137	105	134	118	120	99	91	116	87	106	99	95	85	61	90	94	80	77	87	53	60
182	172	173	164	167	189	162	180	166	153	166	130	201	154	167	144	146	167	163	178	137	140	135	149	126	129	135	132	122	144	132	125	122	124	119	115	106	106	105	112	120	97	67	87	98	85	59	80	71	60
188	181	206	185	183	163	197	195	172	175	179	184	160	156	217	163	185	161	168	171	152	146	126	165	170	164	144	145	133	125	121	127	144	119	110	113	110	111	117	115	89	105	80	100	73	92	84	82	69	81
184	182	187	177	205	179	205	192	220	177	191	182	205	171	213	168	177	175	171	198	143	146	171	154	175	152	153	146	166	144	150	122	128	104	113	125	116	112	101	103	101	96	95	81	96	82	78	78	77	69
210	207	196	198	190	185	205	179	194	221	203	197	171	175	193	155	182	191	143	188	164	178	186	130	157	174	163	172	162	146	165	151	127	133	132	115	127	127	127	92	113	112	91	97	86	99	81	83	76	69
233	190	193	215	217	197	189	232	232	219	216	201	177	198	204	208	208	177	184	204	187	176	159	188	167	145	161	162	171	166	142	153	138	143	147	118	126	130	129	128	121	108	122	84	90	94	90	91	99	97
197	231	209	220	233	238	223	210	178	208	214	197	196	217	214	189	200	192	179	172	220	183	209	175	184	178	154	159	175	165	174	138	134	136	147	142	136	141	143	110	113	127	111	118	110	99	84	103	99	87
265	222	192	212	226	190	217	234	219	240	239	213	255	247	216	206	214	220	231	209	177	193	223	194	187	166	181	163	170	150	154	187	157	118	136	144	126	126	124	144	111	102	116	109	100	104	111	101	111	81
268	230	245	263	226	276	224	249	257	231	226	247	268	233	235	193	217	208	231	226	221	207	213	180	201	190	187	169	184	191	163	174	174	148	157	156	158	128	138	113	128	138	103	123	118	94	110	115	110	113
287	259	270	275	242	244	263	269	256	219	251	241	260	253	271	233	215	250	249	224	252	211	213	209	199	186	197	182	201	182	168	173	176	158	170	146	143	129	135	131	138	109	123	110	104	97	98	80	96	102
292	234	278	262	296	278	297	287	293	290	281	280	302	264	237	281	275	231	255	275	211	266	202	216	222	217	198	202	209	188	191	178	189	171	144	178	147	149	148	135	136	110	116	112	119	97	121	103	98	87
304	279	281	309	324	283	270	276	285	268	297	301	269	299	275	268	287	245	246	250	233	229	229	246	250	194	228	217	229	204	219	175	201	180	175	182	156	162	171	156	148	141	129	111	127	109	99	101	118	95
304	276	292	294	311	297	341	345	311	280	326	282	281	292	250	310	308	257	270	249	255	241	234	257	227	234	233	232	216	206	223	227	209	169	181	195	169	165	142	172	144	125	115	112	118	124	131	93	110	88
348	298	320	329	336	319	362	335	303	364	327	362	310	326	335	303	285	290	314	292	266	281	265	259	237	222	238	252	215	214	208	233	225	160	207	191	165	175	153	160	135	162	134	132	131	98	127	109	111	133
362	330	339	369	357	338	378	355	379	346	334	396	333	329	278	308	324	305	331	289	294	307	299	281	263	262	241	269	250	246	222	223	194	247	211	205	200	198	170	148	161	165	147	138	125	131	137	141	119	107
358	347	390	421	387	407	374	434	352	340	391	358	334	389	353	333	331	303	306	332	305	310	300	305	286	236	278	294	281	263	214	257	235	241	215	210	223	178	175	172	186	146	160	156	143	138	115	120	116	123
444	395	382	430	389	379	425	411	360	363	411	359	402	359	394	384	339	357	372	357	329	360	324	339	325	293	310	317	313	309	249	271	270	235	224	227	198	194	174	182	189	141	152	152	134	151	153	121	138	127
441	374	412	412	456	427	459	489	430	436	404	435	376	412	423	361	410	429	370	425	352	356	347	342	351	331	291	332	291	284	283	258	262	239	212	193	177	233	178	181	175	158	172	156	127	168	160	122	148	133
469	470	411	421	489	453	429	464	423	438	439	434	462	448	444	462	435	437	379	411	407	362	327	393	343	354	348	317	284	338	288	271	317	248	277	238	224	231	194	208	174	186	174	139	171	160	168	133	119	115
478	498	390	510	488	484	529	449	477	452	493	491	479	480	423	481	426	435	402	422	381	420	411	400	349	372	341	380	364	341	300	335	274	284	279	242	259	252	223	206	205	187	170	147	156	155	153	136	150	165
481	496	475	498	479	495	496	528	474	521	514	523	476	462	488	504	449	459	459	458	462	427	450	399	377	367	406	392	364	390	322	330	282	284	319	235	247	264	245	235	168	191	208	197	166	170	172	150	139	143
535	515	534	560	556	534	606	526	577	540	558	540	542	503	524	524	505	505	473	504	502	481	487	440	461	389	429	389	398	357	347	319	322	309	275	279	296	253	244	210	205	236	173	189	195	182	160	145	154	133
580	573	555	546	561	600	573	586	595	562	571	508	587	560	576	599	504	533	520	536	512	493	508	446	478	476	444	424	388	408	384	346	348	321	315	302	269	251	249	253	272	202	219	203	188	188	166	183	148	145
584	593	590	547	553	618	584	566	588	569	619	608	605	599	599	532	571	556	507	503	526	464	489	469	488	464	462	444	428	425	383	374	373	327	340	305	314	300	267	261	225	202	228	204	188	189	149	214	164	154
598	562	591	591	695	621	610	566	574	649	586	632	620	594	613	609	599	617	572	597	554	598	548	519	514	533	475	474	471	396	428	387	371	385	348	335	317	303	289	239	281	222	239	213	201	209	158	176	167	186
618	625	633	615	669	693	665	625	633	625	619	658	629	640	695	607	653	627	645	638	631	546	549	602	511	528	513	465	439	410	429	395	385	400	321	336	324	333	310	250	271	238	206	203	221	182	224	228	160	168
645	697	603	693	622	685	669	649	670	676	698	692	672	691	682	711	657	715	674	632	686	605	619	612	614	545	562	497	475	489	447	452	407	385	411	348	370	373	310	292	275	282	279	212	245	236	184	197	159	185
606	711	681	670	639	708	697	719	712	705	684	695	710	741	733	682	651	727	682	682	702	629	645	590	603	578	560	548	475	496	479	488	429	424	360	370	359	368	322	283	286	256	241	264	207	215	232	216	170	190
732	698	740	669	729	711	689	776	742	738	723	779	698	689	771	704	719	714	685	707	736	653	723	589	672	614	629	550	525	537	527	526	454	461	393	409	351	353	334	322	296	288	271	254	247	218	224	220	187	186
696	786	743	692	718	747	669	788	789	745	760	705	783	781	780	743	720	729	747	776	688	679	723	632	717	645	638	531	565	507	487	488	513	444	402	414	402	377	361	314	315	301	265	250	262	219	225	224	224	199
821	785	729	715	758	750	761	808	768	735	769	819	807	767	798	737	803	794	750	762	773	740	685	702	728	655	644	624	564	541	528	541	492	504	466	434	385	427	376	351	327	339	269	275	274	239	253	244	198	195
788	753	729	702	755	691	712	789	754	775	771	756	800	847	865	795	823	775	801	788	763	746	750	794	680	718	721	639	614	531	565	524	519	489	492	481	400	442	371	389	321	307	279	257	247	268	249	249	217	210
767	760	735	727	737	789	696	816	786	729	825	874	793	840	850	867	778	806	894	854	783	813	812	747	757	698	692	633	620	574	627	512	572	561	502	471	419	462	373	405	358	365	306	338	298	295	235	260	251	251
795	698	754	707	765	790	766	778	828	821	830	844	831	907	893	813	793	839	825	883	814	834	797	780	741	750	717	705	686	657	606	622	590	625	507	459	492	423	385	394	334	360	332	319	311	248	282	245	257	241
809	766	716	773	749	772	768	832	812	808	827	791	863	894	914	850	843	844	895	873	837	786	864	815	801	747	795	707	693	730	615	583	592	607	532	543	474	489	406	430	407	323	327	336	329	337	268	241	268	241
745	718	791	738	794	817	824	830	851	870	863	855	811	848	890	892	936	870	892	873	859	886	915	858	846	803	815	760	699	674	625	686	631	626	590	548	512	515	431	392	374	360	354	359	307	277	289	263	271	252
805	775	766	800	760	789	833	912	835	780	910	834	868	901	934	905	867	933	955	918	875	891	971	928	937	821	820	767	778	730	645	673	682	622	581	550	573	523	512	428	418	377	380	357	327	301	299	282	290	242
792	878	840	769	799	818	841	863	877	810	859	804	836	908	897	927	889	932	941	891	909	889	928	925	868	848	872	832	798	743	732	703	722	650	657	558	540	498	499	448	460	386	383	350	344	318	320	261	274	256
819	771	771	792	799	815	775	841	862	860	878	832	906	924	871	906	896	855	954	888	899	970	879	973	888	923	857	879	807	767	736	756	699	716	646	604	536	558	475	462	425	361	393	349	338	332	300	310	270	268
840	818	782	815	834	850	838	896	855	821	810	863	900	947	921	958	891	978	960	972	889	925	923	940	875	947	864	914	824	800	746	739	741	622	652	548	562	578	549	481	445	431	379	357	341	334	327	273	307	301
872	871	788	763	779	841	825	840	804	851	870	819	853	896	911	912	905	878	957	1008	954	1010	976	980	925	909	851	884	839	838	787	782	722	659	684	584	619	563	529	529	511	462	443	374	326	353	341	290	335	277
821	795	820	820	800	810	830	885	840	787	893	823	826	901	956	881	955	935	961	950	921	932	1002	1044	1013	932	942	892	841	851	799	787	713	715	667	592	635	575	522	480	476	434	407	397	406	368	324	274	286	307
835	881	814	795	782	805	826	841	749	791	744	839	855	875	870	850	881	900	978	971	915	962	983	1001	981	940	917	894	877	829	806	770	706	707	622	661	613	623	508	515	438	436	450	394	370	336	333	281	306	316
889	833	787	749	737	715	764	797	761	743	813	822	857	907	930	875	893	936	986	1009	975	975	1034	1053	995	975	921	924	862	884	829	755	777	740	613	710	585	652	574	560	484	484	417	447	374	381	366	291	310	271
801	794	840	801	701	731	719	755	729	704	804	784	766	882	971	929	857	883	996	990	944	1020	1044	1038	1008	948	921	928	908	907	851	825	776	758	700	635	652	652	604	522	570	450	468	403	407	409	361	336	337	322
851	792	799	725	627	689	702	716	757	651	759	797	812	836	901	821	890	880	938	936	1009	904	976	1024	946	1022	1006	903	904	895	850	774	827	771	780	702	660	648	580	578	466	477	412	410	385	361	321	324	292	311
821	788	725	677	623	674	634	685	638	715	760	782	831	903	885	880	850	916	995	980	951	948	1012	1092	1038	989	1010	942	906	927	815	839	846	767	730	654	747	632	566	599	472	516	465	412	423	357	321	320	302	351
817	719	731	710	622	562	636	665	601	685	761	770	838	855	944	855	875	910	1034	976	1007	979	969	1006	1012	993	959	919	905	886	888	881	799	774	788	764	700	688	690	553	568	572	455	472	447	385	307	322	316	332
851	672	682	663	613	589	593	649	620	715	774	781	811	794	919	879	836	962	940	915	924	1008	991	909	991	990	969	980	914	904	867	854	775	769	832	684	713	670	724	576	546	539	517	433	467	363	342	351	353	344
856	769	718	666	587	633	631	639	674	753	770	747	788	859	875	859	860	905	982	926	940	952	1010	1036	1047	985	1032	934	874	932	877	923	829	812	802	745	762	660	629	635	505	545	484	492	455	412	330	385	348	378
848	746	803	708	672	662	660	658	716	729	727	792	821	894	814	870	861	919	1024	967	951	995	1080	1062	1068	987	949	951	916	965	984	871	802	839	776	707	708	650	644	566	570	568	510	472	439	432	408	381	318	379
867	751	759	698	667	700	680	666	666	765	773	728	740	832	858	865	901	873	918	936	938	1000	1050	1029	1012	1008	991	979	933	919	970	881	832	805	771	737	700	659	686	644	604	566	515	460	427	377	374	432	336	364
941	810	803	756	744	711	722	695	737	703	789	723	764	799	855	769	905	918	955	1015	977	937	1014	1086	1034	1014	971	989	958	882	906	876	849	834	815	764	783	607	650	624	601	599	540	480	498	439	401	415	364	402
887	863	823	779	813	756	774	769	694	720	709	726	797	863	751	836	876	924	1055	978	923	996	1008	1046	1041	1010	955	1043	892	938	923	926	905	836	831	718	761	694	640	635	561	576	477	550	476	450	356	381	359	392
945	837	889	881	806	765	744	781	734	672	702	666	732	808	791	891	872	927	984	957	954	996	955	1036	1054	962	1038	991	991	956	904	875	857	880	802	756	728	675	668	545	540	581	561	544	500	417	429	437	390	351
982	840	923	832	872	873	779	790	730	701	733	646	738	798	833	842	856	908	980	1028	932	988	996	1033	980	994	1028	1012	969	943	938	907	829	825	778	801	758	694	682	642	559	533	519	473	481	412	426	472	409	356
1044	963	941	891	827	828	769	820	788	722	702	741	852	803	845	828	896	1003	1001	955	964	1034	1000	1031	984	972	1011	995	898	937	885	928	814	912	849	755	708	700	621	639	591	589	530	531	524	462	385	426	390	374
1049	988	1022	889	935	874	832	825	707	771	708	740	955	973	950	964	902	1020	1083	1037	1007	1052	1052	1061	1004	944	1011	995	952	950	864	900	908	849	835	827	726	756	675	643	593	568	482	540	517	462	397	427	335	387
1064	1053	1003	998	998	947	882	895	764	866	774	787	910	944	953	955	975	1068	988	1018	1025	1007	1062	1068	990	1040	1021	928	920	892	897	862	832	810	798	781	761	764	691	560	589	645	519	481	497	425	427	456	429	406
1100	1030	1006	1020	946	950	893	877	836	919	777	851	899	977	974	934	991	1079	1076	1050	1032	1049	1004	1035	1026	937	980	1007	973	952	915	923	825	863	857	759	713	736	701	655	617	592	537	497	490	465	446	391	445	420
1178	1076	1047	1106	992	958	981	943	879	905	860	997	1001	1080	1029	1015	995	1033	1056	1060	1064	1043	1058	1107	993	996	1048	962	907	936	951	977	865	892	764	813	762	755	649	681	621	593	504	535	546	473	486	414	401	425
1143	1092	1132	1102	1095	1093	950	1018	1024	946	957	998	1041	1096	1054	1022	1065	1084	1085	1049	1069	1048	1028	1047	1023	1041	1056	960	974	935	941	890	911	874	827	800	757	747	707	620	664	575	532	514	447	474	430	406	377	406
1222	1137	1154	1091	1042	1036	1044	1028	1082	1021	1013	1005	1010	1137	1048	1112	1090	1076	1101	1108	1074	1083	1124	1049	999	988	1054	952	921	948	934	907	852	863	831	788	752	764	727	628	621	640	622	486	482	480	433	411	444	395
1188	1195	1182	1119	1125	1114	1001	1117	1132	1146	1014	1114	1102	1144	1113	1028	1015	1128	1104	1078	1094	1058	1040	1041	990	1000	1077	981	978	893	937	932	851	942	836	812	775	760	663	642	694	601	572	496	530	501	466	422	414	418
1285	1201	1231	1161	1135	1131	1052	1143	1136	1133	1111	1090	1176	1160	1118	1125	1089	1125	1070	1070	1066	1107	1096	1084	1037	1026	1019	980	943	921	926	966	857	898	814	819	820	784	688	639	595	647	559	452	527	509	466	423	410	402
1276	1198	1224	1206	1165	1184	989	1133	1167	1132	1106	1083	1083	1163	1148	1113	1100	1124	1083	1065	1057	1030	1077	1054	988	1034	1040	934	1017	921	924	935	913	830	845	790	707	736	720	664	609	634	536	531	480	514	481	439	385	391
1284	1182	1198	1207	1189	1175	1092	1140	1176	1241	1105	1171	1127	1184	1172	1138	1047	1146	1162	1126	1095	1141	1038	1075	1057	1000	1027	975	950	911	929	1006	910	828	820	780	735	708	672	656	661	566	573	490	515	496	470	441	424	439
1193	1183	1228	1179	1116	1217	1127	1207	1215	1210	1113	1130	1156	1126	1146	1142	1075	1162	1147	1118	1071	1083	1048	1016	1109	1004	981	1004	979	927	855	910	874	840	831	747	805	743	675	661	639	577	568	555	546	523	439	454	430	411
1187	1273	1291	1229	1151	1229	1147	1206	1204	1118	1137	1127	1112	1234	1196	1096	1116	1145	1165	1129	1073	1085	1129	1068	1045	1064	1038	964	1009	951	880	889	885	863	869	784	771	766	659	667	554	665	565	510	476	473	454	394	430	427
1311	1209	1327	1209	1168	1244	1083	1166	1257	1171	1157	1210	1187	1180	1181	1188	1108	1121	1095	1072	1078	1032	1078	1049	1033	1066	1071	964	969	897	874	908	863	794	761	723	715	720	613	663	631	702	582	539	498	517	454	405	453	429
1256	1159	1211	1236	1182	1198	1192	1189	1201	1193	1198	1205	1168	1139	1148	1148	1096	1171	1117	1084	1098	1120	1059	1041	1034	1003	1006	1006	934	965	906	866	808	845	746	738	778	723	634	646	674	585	561	499	600	474	468	450	405	402
1222	1222	1263	1168	1181	1133	1153	1152	1230	1166	1208	1157	1160	1156	1126	1143	1092	1147	1124	1102	1062	1055	1108	1021	1034	1013	987	888	884	952	872	892	838	799	760	738	764	703	649	631	604	612	552	529	573	512	456	444	404	421
1326	1153	1303	1198	1184	1123	1166	1191	1217	1273	1210	1203	1115	1193	1217	1139	1111	1091	1070	1063	1052	1039	1061	1016	957	995	974	947	883	899	883	835	788	768	711	731	704	627	639	606	568	588	582	488	530	529	479	428	417	474
1234	1167	1182	1151	1201	1192	1144	1224	1248	1183	1199	1201	1193	1160	1155	1176	1101	1069	1071	1104	1018	1049	1067	1017	991	981	1030	947	855	902	845	829	790	764	771	731	772	657	603	609	606	598	546	488	549	498	484	463	436	439
1210	1165	1212	1146	1182	1207	1122	1202	1191	1174	1236	1140	1200	1191	1164	1201	1186	1117	1108	1136	1086	1124	980	985	1002	1017	974	942	886	882	844	833	799	823	825	720	695	703	640	639	613	580	542	543	495	494	410	429	398	424
1153	1154	1196	1143	1242	1146	1192	1198	1257	1199	1178	1147	1121	1086	1196	1162	1223	1152	1127	1014	1084	1063	956	1020	951	978	944	886	846	834	826	783	711	793	738	726	713	673	572	578	533	561	527	553	538	521	495	463	451	457
1181	1148	1191	1150	1216	1177	1194	1225	1157	1213	1182	1156	1190	1083	1123	1122	1086	1113	1160	1033	1017	990	962	1002	989	950	932	885	851	887	861	786	768	702	721	629	686	697	635	555	563	590	555	538	516	498	494	468	436	470
1165	1159	1126	1127	1207	1156	1185	1181	1172	1209	1137	1198	1215	1104	1162	1108	1100	1126	1133	1038	972	1086	916	903	959	947	943	857	801	894	756	770	743	713	760	652	688	600	562	637	588	587	522	552	502	524	461	514	431	427
1046	1165	1067	1071	1104	1121	1073	1193	1214	1119	1161	1156	1143	1133	1082	1126	1083	1050	1059	1005	1047	994	960	962	962	902	881	879	862	807	786	777	761	705	724	679	686	611	570	629	536	562	561	484	506	529	451	458	409	475
1009	1010	1069	1125	1121	1172	1110	1194	1165	1131	1163	1114	1106	1149	1108	1149	1037	997	958	995	998	976	987	896	963	933	930	873	840	834	755	712	712	654	686	611	605	569	535	574	547	563	536	544	527	493	499	472	416	446
1091	1037	1093	1051	1051	1012	1058	1130	1140	1103	1103	1072	1029	1056	1078	1016	1033	1046	1039	962	963	919	942	909	917	857	878	842	796	796	711	716	692	723	660	653	684	637	618	604	538	538	508	498	503	474	433	446	426	453
1056	1025	1051	1048	1075	1072	1124	1188	1079	1122	1139	1086	1060	1071	1058	1036	925	1024	1003	935	964	1014	867	849	868	833	797	800	788	729	714	722	729	739	688	631	670	624	592	566	509	531	540	506	503	460	422	470	409	465
1084	1059	1014	967	1043	958	1019	1067	1065	1048	1021	1084	989	1042	999	987	963	980	938	937	910	928	932	830	804	873	806	737	766	761	676	694	633	671	631	668	626	627	583	532	548	485	503	521	442	508	476	467	410	461
1017	935	1030	974	1030	977	1043	1062	1052	1062	1106	1037	1028	1013	1003	1003	917	943	956	882	938	862	857	875	841	816	809	732	666	683	623	610	641	691	619	607	635	649	554	567	544	505	524	519	480	468	468	408	458	454
901	956	930	1059	947	1007	1006	1101	1050	1009	1093	976	1012	972	1035	946	930	901	952	909	798	853	790	736	759	801	720	725	630	649	677	652	598	620	655	638	662	600	590	607	526	563	485	475	495	491	477	469	439	443
880	929	924	972	927	881	940	997	1044	993	1049	970	947	942	929	916	896	996	866	839	820	807	816	793	722	764	704	661	639	611	542	554	554	609	661	575	643	564	519	566	553	517	540	486	489	457	474	464	446	444
894	840	916	852	941	974	931	1063	1041	1021	997	921	973	912	1002	910	939	877	836	797	864	786	789	711	745	698	738	599	619	621	468	523	503	575	537	552	603	630	549	588	548	527	522	500	485	506	493	447	443	453
866	828	848	849	890	885	960	956	1006	957	946	923	976	838	968	884	846	814	817	801	763	789	736	701	734	689	682	613	578	585	495	499	491	504	537	555	575	588	557	580	534	560	533	492	496	478	477	455	450	437
833	813	857	841	938	831	895	941	938	964	927	936	936	914	899	879	796	822	783	792	707	780	734	655	694	670	617	619	595	509	434	457	454	456	495	540	583	568	539	539	515	504	552	496	476	495	448	440	482	448
759	766	799	721	856	823	833	838	884	890	881	891	927	813	840	767	836	795	816	715	755	698	708	669	628	650	623	533	611	513	428	415	420	469	544	531	544	576	541	550	515	536	510	481	475	455	449	412	476	440
750	811	774	778	839	812	812	891	830	935	928	892	829	821	798	842	738	809	782	701	717	691	668	647	665	656	630	531	552	487	433	429	409	467	513	537	517	545	486	533	537	546	515	462	451	515	438	399	444	456
754	735	751	758	788	749	796	787	827	831	837	857	836	805	678	735	762	793	781	690	654	659	616	658	565	600	538	540	514	480	506	485	452	489	437	545	532	558	493	572	486	565	490	470	494	469	438	456	474	435
660	696	678	740	793	766	760	770	748	803	859	808	849	827	783	773	694	737	706	681	614	671	670	622	554	586	536	487	508	476	515	501	473	424	465	477	511	522	498	536	535	512	482	465	432	475	454	460	447	483
631	677	696	690	674	738	755	779	775	754	815	761	791	785	793	706	744	711	732	667	637	578	613	563	595	509	546	489	508	485	525	489	477	429	502	459	557	552	502	545	498	482	528	475	477	481	458	447	439	423
676	642	679	700	690	719	696	779	773	711	795	737	781	719	761	682	692	691	719	659	649	651	540	476	528	497	471	504	467	509	494	496	478	523	502	532	549	480	526	495	455	509	522	472	471	460	444	504	457	437
666	678	617	670	691	681	679	782	696	722	726	744	759	712	725	717	669	658	688	684	569	599	538	447	476	419	491	463	459	467	531	486	466	524	538	481	528	511	499	495	483	533	571	479	484	476	468	478	443	409
609	606	627	690	613	655	655	714	733	756	710	704	722	679	689	701	672	673	674	615	582	544	518	468	448	444	415	449	406	452	509	487	538	502	489	482	517	476	501	510	492	541	550	545	491	517	465	494	482	526
552	624	609	673	679	681	657	710	720	673	713	641	708	656	657	647	682	651	663	623	625	573	532	458	476	391	424	423	392	454	522	555	478	459	515	513	524	485	504	500	498	508	491	523	477	503	444	446	439	428
508	602	590	609	645	653	661	604	675	688	703	678	644	656	643	638	690	651	695	632	595	606	540	469	448	404	437	432	493	473	492	543	468	478	530	512	495	453	525	489	533	496	531	504	462	453	513	478	465	427
553	587	592	624	621	593	603	662	648	633	701	564	669	652	620	617	634	590	592	597	553	581	581	516	446	453	433	421	458	485	496	532	487	510	514	513	511	481	501	500	480	497	562	472	482	470	478	496	468	415
500	556	569	539	608	568	599	604	589	616	707	590	635	650	585	627	632	660	599	626	565	541	574	537	495	511	434	488	467	485	504	501	507	540	515	528	539	536	508	505	460	493	522	466	467	510	451	435	442	486
525	539	529	585	521	559	544	603	610	595	661	605	604	592	566	609	598	637	601	586	564	622	565	528	503	485	501	490	459	486	537	482	476	484	501	478	502	497	485	490	535	481	534	481	501	471	448	491	428	459
459	521	535	548	578	508	551	561	569	627	595	586	615	578	546	555	592	537	592	573	554	605	590	555	509	493	495	513	471	498	495	545	521	516	498	506	588	455	489	534	460	491	518	455	503	475	460	417	432	436
451	490	489	521	540	521	514	564	524	563	577	545	576	579	593	536	587	607	590	562	527	600	554	530	496	480	476	541	515	489	541	544	484	489	532	499	509	506	520	491	502	490	470	495	527	454	411	428	427	419
440	519	481	521	516	513	479	514	522	558	592	533	531	542	554	577	560	586	602	567	533	538	506	593	510	523	501	476	498	496	557	544	506	517	529	513	517	479	494	439	435	535	504	484	476	450	461	478	436	469
421	459	473	499	488	477	488	519	525	554	578	552	546	540	551	575	541	597	598	508	564	567	542	535	503	564	494	569	535	496	487	496	513	517	484	513	510	508	495	413	474	489	501	505	449	438	445	428	457	439
430	441	455	509	486	471	498	539	520	530	592	557	511	518	503	561	563	601	537	504	540	539	556	507	530	510	500	507	474	512	535	517	491	537	482	475	509	442	472	470	464	483	510	448	471	462	398	445	421	400
407	410	442	471	434	482	468	516	509	534	544	518	549	546	546	519	540	552	551	510	546	549	557	536	508	500	515	498	541	511	503	510	494	507	471	514	507	457	500	450	485	507	494	478	456	439	455	428	401	477
383	382	410	421	431	502	512	491	506	558	531	513	559	564	527	547	505	563	498	511	533	543	529	517	519	517	499	519	483	511	520	496	531	486	483	552	534	467	485	463	456	492	429	460	462	428	443	423	378	378
364	389	463	442	424	418	444	490	472	513	505	526	485	501	548	508	525	549	555	541	481	500	495	527	488	476	544	497	468	466	483	484	498	496	476	521	501	466	479	426	436	467	441	476	485	438	412	397	412	399
366	393	405	367	412	420	439	506	472	493	515	469	513	487	499	491	528	544	549	486	522	503	519	506	506	521	509	511	484	488	512	461	500	473	486	515	516	467	462	444	479	449	440	465	431	417	412	392	419	408
384	411	361	388	408	395	455	453	438	462	518	476	468	466	484	475	506	553	485	477	490	480	543	504	509	482	433	478	494	513	458	517	474	480	478	474	527	445	486	431	449	493	399	455	420	385	395	376	339	355
327	354	369	399	375	419	368	438	454	489	506	457	460	476	482	538	509	535	505	487	522	490	477	537	456	462	441	465	496	462	478	495	463	480	499	487	499	491	476	462	421	455	425	415	418	402	397	348	361	353
348	344	323	374	393	374	410	462	448	433	446	419	454	443	453	513	484	511	487	447	460	488	514	476	488	486	488	476	490	462	510	475	446	490	464	491	469	443	477	470	408	452	430	389	389	376	346	347	383	354
310	325	379	336	342	333	387	440	460	446	449	441	476	455	436	456	487	483	441	434	457	421	439	454	453	443	474	454	443	433	489	480	425	464	450	453	489	452	445	465	421	401	398	386	375	387	382	373	315	328
273	345	303	366	335	394	374	393	448	447	457	400	421	441	490	446	476	491	471	480	449	493	424	420	447	407	455	466	454	393	472	426	452	487	413	439	464	441	412	406	391	372	375	362	310	376	363	337	311	320
272	319	294	335	366	345	373	378	412	420	412	447	429	400	432	464	459	444	489	398	456	431	463	467	469	454	451	484	415	421	455	410	457	421	456	419	433	430	418	433	352	388	365	398	370	353	334	301	271	308
251	282	295	315	347	322	377	353	366	382	367	383	404	393	437	442	446	492	464	406	425	436	435	426	440	434	439	447	390	416	401	420	436	434	390	447	438	448	414	386	377	357	353	313	403	330	296	356	328	280
243	291	315	321	329	331	331	325	360	348	387	395	408	387	398	392	442	474	411	418	430	446	415	445	456	457	405	436	461	388	422	421	376	403	428	421	424	410	408	388	338	386	348	316	288	298	291	282	287	288
235	255	286	298	305	299	307	310	349	359	424	362	345	376	385	393	415	408	411	403	429	422	412	419	410	418	427	415	426	413	380	416	395	409	398	410	422	373	389	374	389	356	340	358	300	300	285	258	271	242
225	271	265	265	274	310	309	326	330	346	348	352	369	370	393	409	402	416	418	366	409	389	439	405	418	455	385	435	358	385	373	388	356	390	366	383	388	359	378	328	307	328	325	310	284	267	252	263	308	277
211	269	267	279	280	316	272	342	315	363	354	349	377	341	341	404	417	406	411	387	406	349	336	385	404	423	346	365	382	341	411	344	355	388	342	365	369	372	349	324	357	337	297	283	299	279	285	230	264	256
230	245	236	220	254	274	291	298	294	321	349	322	363	335	349	342	392	403	394	386	381	383	343	382	375	367	415	381	363	337	361	357	346	368	351	365	353	324	306	303	346	294	270	277	293	269	253	237	234	234
198	258	241	229	269	261	275	271	300	313	311	312	288	315	350	352	344	380	388	360	340	359	375	395	396	367	387	378	416	338	340	294	352	361	338	342	361	321	300	279	268	293	291	278	276	244	229	252	223	246
196	217	227	264	216	222	260	245	262	284	312	313	305	312	307	331	347	336	322	329	363	354	331	331	311	349	350	384	333	351	308	297	332	330	329	337	279	338	315	310	307	295	292	236	260	237	223	209	228	205
194	220	212	214	235	219	227	239	279	265	306	274	294	293	295	299	345	335	356	286	328	347	322	344	356	313	373	330	329	297	311	310	280	351	289	292	323	311	292	289	270	259	237	248	242	226	254	213	222	212
183	208	203	208	185	215	234	208	266	272	270	262	310	310	277	283	304	314	295	315	337	320	318	321	319	328	284	329	297	278	291	256	285	305	267	292	280	284	319	286	249	237	270	195	231	242	178	192	211	179
159	176	199	216	202	201	210	226	239	239	261	271	271	262	277	273	287	311	312	300	280	302	312	307	308	335	330	297	279	256	287	265	275	307	283	246	289	254	253	234	243	225	217	231	213	200	224	193	188	173
174	190	223	189	199	201	231	212	266	245	254	257	241	227	245	242	270	307	253	264	261	256	279	262	281	305	267	266	282	288	264	221	237	282	240	268	271	254	244	239	232	201	250	212	223	193	205	201	202	184
142	165	201	167	187	182	193	218	222	225	227	226	236	239	252	266	269	275	258	271	268	233	248	282	253	275	300	282	261	254	244	226	292	261	269	254	273	248	236	247	220	240	229	209	197	191	202	177	198	193
164	178	176	196	206	171	203	209	199	225	227	180	245	239	225	240	265	271	262	238	247	259	266	238	229	277	291	252	259	218	233	249	267	266	232	245	216	231	212	204	201	199	216	210	193	201	177	176	176	191
159	184	162	169	179	172	195	188	187	182	217	200	209	209	218	228	258	212	253	232	238	250	222	225	234	222	220	227	221	227	211	205	191	222	237	229	216	206	223	213	203	193	185	189	182	169	167	167	171	132
139	173	168	162	173	165	172	184	210	202	216	205	200	204	220	217	220	246	209	207	233	210	236	228	253	239	256	228	228	230	237	212	195	224	214	214	206	211	216	235	229	188	202	174	197	172	172	183	167	151
127	130	139	157	167	160	158	158	153	179	193	197	177	219	200	196	224	222	190	207	230	192	249	216	213	227	263	209	213	219	239	210	209	212	215	210	221	172	200	201	201	179	187	185	175	155	175	169	149	137
128	118	161	138	149	129	149	165	168	169	168	164	157	197	207	192	207	223	185	197	221	211	235	221	203	199	235	218	191	219	225	198	214	226	208	205	219	188	207	195	194	189	173	159	185	163	168	166	154	152
135	113	130	123	123	132	136	164	144	166	139	158	167	154	168	166	168	231	170	172	173	182	230	187	191	190	204	188	217	186	203	200	205	204	193	199	192	200	209	181	185	161	172	162	178	167	177	166	153	160
121	112	108	143	115	138	172	130	170	174	170	148	184	151	191	172	201	195	169	188	167	169	202	173	180	179	196	201	183	183	186	204	214	172	161	197	196	218	180	169	169	171	190	165	198	175	164	180	157	166
132	141	111	126	117	127	125	128	144	163	139	149	129	176	166	186	168	189	173	139	179	201	211	190	172	193	194	198	188	180	194	171	180	183	188	217	172	184	179	177	190	187	163	197	176	156	169	146	174	153
95	123	109	122	134	108	130	122	173	121	134	135	170	157	143	177	166	187	157	131	124	198	142	160	164	210	196	177	188	170	185	164	180	179	181	183	179	167	185	184	177	172	169	150	189	179	179	180	149	166
97	104	87	102	90	119	134	118	114	139	119	136	128	131	147	149	132	150	153	138	170	157	151	172	165	179	183	191	169	180	179	188	176	192	176	183	186	174	165	169	186	166	174	176	202	164	171	169	162	169
87	79	98	101	93	114	109	98	131	121	140	128	128	167	136	163	140	170	132	141	141	147	158	130	167	162	173	153	168	164	150	173	165	164	175	179	192	208	162	184	153	184	176	156	173	194	174	163	166	187
87	75	100	103	90	102	109	107	94	122	122	97	122	135	117	141	119	144	140	143	151	136	148	161	160	168	182	173	146	156	156	179	163	178	161	164	168	162	162	181	172	163	175	148	191	173	182	190	179	147
99	79	99	90	101	76	113	122	101	111	126	127	114	134	146	146	125	136	147	127	164	143	148	160	183	151	168	167	142	174	143	172	160	180	174	212	173	155	167	171	169	155	192	190	181	208	189	191	180	181
95	78	102	86	84	89	108	107	104	117	109	96	111	135	112	116	123	143	124	130	132	137	151	165	147	178	163	139	193	149	181	173	168	173	173	189	176	154	166	189	167	199	202	198	182	181	195	177	193	205
92	95	87	109	85	99	114	112	103	113	123	108	111	120	136	112	115	118	127	120	132	156	146	164	137	155	149	146	156	143	158	164	154	170	195	188	171	172	174	163	167	173	178	192	197	196	202	189	176	179
83	75	94	80	79	76	102	73	96	100	105	109	118	110	116	105	126	119	119	128	149	131	156	138	148	153	172	155	180	146	150	161	179	174	180	188	170	172	211	173	186	216	197	194	194	219	215	221	241	208
81	75	69	89	79	78	72	97	87	83	98	112	125	99	109	118	111	119	111	128	160	124	134	156	152	181	160	161	158	164	173	168	149	169	186	178	187	163	199	182	171	185	192	193	203	222	208	232	210	211
66	78	73	98	92	86	98	110	86	89	115	109	95	111	125	119	118	136	119	118	149	133	147	135	135	146	147	156	163	164	188	184	172	185	176	212	180	201	199	194	187	204	218	220	199	208	208	202	212	221
70	80	67	81	86	97	89	89	86	106	98	96	108	122	99	89	129	112	119	101	116	144	139	142	153	156	147	150	156	189	170	185	178	162	200	194	183	221	190	193	221	215	215	232	215	257	225	263	229	246
66	69	68	93	82	77	92	94	86	103	81	103	130	103	116	137	133	120	138	124	127	139	149	135	159	156	178	167	157	193	184	189	192	178	209	173	201	223	225	209	229	186	201	229	229	250	248	250	245	251
62	86	67	87	86	97	85	96	79	90	95	100	109	119	116	129	89	129	131	136	149	143	150	148	153	152	188	153	162	180	191	193	174	208	232	219	200	232	230	232	237	250	231	244	256	253	238	259	279	261
65	78	80	76	84	75	88	67	94	88	80	97	109	107	118	124	119	155	118	130	125	120	159	144	155	140	173	164	166	168	188	209	185	184	208	210	204	226	214	231	220	237	217	251	279	279	268	285	265	294
70	64	65	78	94	91	88	89	82	94	100	99	99	125	128	135	105	125	117	132	144	152	150	158	160	176	162	180	189	170	170	198	222	213	173	247	235	220	263	232	247	246	251	254	282	268	274	284	298	312
45	64	76	75	74	84	92	93	87	118	96	100	107	109	129	111	99	114	112	146	137	150	170	153	152	171	185	189	172	170	217	218	241	207	240	238	236	264	238	245	269	266	281	274	311	305	335	325	270	296
71	76	73	62	84	91	81	85	85	110	100	88	97	118	122	126	111	100	132	146	160	136	188	162	154	157	181	169	201	216	209	221	216	227	204	232	251	240	225	277	255	287	273	303	294	301	318	377	315	316
70	76	71	85	86	82	79	100	91	93	103	107	108	124	119	118	130	141	129	142	106	145	159	200	159	184	181	206	167	188	216	226	249	229	257	260	264	273	263	262	272	273	289	338	327	330	370	333	326	345
93	83	93	89	98	81	90	94	66	91	91	105	118	104	121	116	124	132	134	175	122	170	172	174	196	172	176	210	230	223	221	220	246	260	244	269	264	291	298	292	296	300	311	303	320	375	352	347	363	336
67	55	82	77	69	74	88	85	90	99	83	95	121	100	122	119	141	135	146	135	119	166	150	175	149	196	189	233	213	234	219	260	263	253	259	277	250	282	304	331	320	343	333	338	327	332	368	360	356	413
58	86	80	73	71	68	93	91	103	103	101	110	112	142	105	121	138	130	117	152	181	151	146	187	166	170	170	195	225	240	241	248	216	288	280	286	317	277	296	309	324	343	394	388	387	337	368	369	352	387
72	88	73	75	75	82	76	100	99	103	87	122	108	123	124	118	115	132	142	169	163	191	180	177	216	208	217	234	197	223	248	300	272	277	293	305	334	333	343	335	338	344	358	373	396	404	398	424	376	435
54	84	81	92	85	78	85	85	99	100	91	101	123	106	131	127	143	136	160	144	165	155	185	172	176	202	210	207	252	263	266	265	267	285	300	309	285	331	338	372	327	346	357	412	366	408	410	406	438	441
64	57	67	71	84	95	91	88	90	112	112	111	129	118	115	149	141	134	144	179	154	171	200	205	199	197	249	238	236	259	256	283	291	285	312	308	335	341	344	367	363	404	399	413	377	393	419	467	428	475
60	73	75	77	95	79	83	76	91	106	82	110	125	146	127	127	148	159	152	161	169	199	189	209	196	211	208	246	246	275	267	258	248	276	334	311	363	330	364	372	408	390	404	421	438	416	464	438	427	444
70	92	96	71	87	66	79	92	71	100	111	126	119	112	131	132	154	152	161	129	177	191	206	216	193	217	233	246	254	287	262	302	307	319	346	300	364	367	396	376	370	381	412	419	469	444	466	438	450	499
76	85	80	84	84	92	80	97	106	81	126	98	136	132	105	130	127	141	167	167	191	177	195	209	234	231	217	271	236	239	301	314	319	351	372	357	341	386	403	383	446	398	460	495	433	436	488	462	422	480
76	73	92	88	89	89	91	100	104	112	119	120	113	135	130	143	146	153	158	191	189	208	233	217	190	255	289	269	313	288	296	330	291	357	363	342	384	430	416	461	388	418	409	487	548	480	437	449	508	510
65	63	76	87	85	100	103	87	84	91	98	107	112	125	141	164	151	160	172	170	181	196	199	212	237	230	236	270	281	300	303	326	339	340	352	407	354	395	441	397	418	414	479	495	480	486	458	472	460	457
81	79	82	88	86	97	90	107	100	84	126	107	142	138	143	142	152	144	161	180	185	188	211	224	237	259	237	315	294	289	336	334	323	388	403	405	373	479	413	446	463	419	487	483	504	509	478	457	455	463
62	81	82	78	72	83	101	114	124	122	112	112	124	108	136	144	156	155	179	180	210	206	207	226	221	280	285	278	282	349	320	322	387	384	378	424	426	419	425	412	483	432	444	493	509	485	495	496	447	500
61	94	72	75	69	78	97	90	116	108	123	120	123	139	150	154	165	171	154	200	196	197	187	231	263	247	265	282	323	351	355	340	350	391	388	429	426	401	440	500	471	446	471	477	539	495	458	484	433	505
81	77	73	80	80	100	92	128	95	89	107	152	144	115	140	146	156	174	183	189	214	218	225	249	259	267	274	314	324	336	384	355	381	401	408	425	428	461	460	484	477	453	468	502	518	524	476	465	485	511
79	76	97	103	99	119	100	106	119	119	108	138	153	168	166	163	148	168	177	175	175	238	245	228	284	273	300	346	305	348	331	361	396	414	404	429	468	470	445	467	486	429	484	493	477	456	473	488	462	487
78	71	88	89	93	89	103	122	119	103	126	107	153	146	169	166	164	174	205	198	204	227	222	242	243	250	310	316	348	397	377	392	366	394	428	446	459	451	422	510	495	451	416	540	539	508	496	483	493	429
74	70	73	85	90	88	116	106	117	117	117	125	129	191	160	152	158	174	190	189	217	247	245	280	251	298	318	333	360	380	412	370	382	421	434	444	466	456	447	504	481	465	488	489	501	490	467	512	446	430
71	84	87	93	82	126	125	95	109	115	111	154	162	149	147	164	177	180	219	209	217	230	261	249	277	315	265	325	342	379	374	393	405	422	457	491	473	482	422	476	484	401	462	493	493	462	460	422	436	450
78	91	104	89	80	108	104	93	122	96	125	118	144	163	176	170	185	189	185	212	211	256	265	272	271	286	305	348	371	388	369	357	394	454	454	458	446	489	433	473	500	467	467	530	488	481	446	456	408	445
76	79	105	93	86	97	105	121	131	128	138	141	156	168	169	190	209	198	194	184	222	266	246	305	279	304	340	365	365	405	397	384	395	432	454	461	451	514	465	509	507	478	468	459	460	454	450	454	403	450
90	83	122	102	102	97	112	116	134	125	130	135	140	158	160	175	173	182	209	210	193	261	250	299	276	300	308	303	378	394	385	366	440	459	457	495	472	458	462	486	476	471	523	467	462	463	458	475	437	453
77	85	86	98	108	101	102	110	129	118	132	145	136	165	181	211	195	213	188	233	205	242	273	254	283	340	324	365	358	396	402	391	470	470	446	448	455	475	526	516	517	468	476	450	518	457	429	436	450	436
76	77	99	95	80	85	109	132	113	124	129	153	131	156	160	162	174	200	212	215	223	258	252	286	307	364	378	422	362	389	434	401	418	474	485	479	488	478	497	495	506	460	439	474	461	451	426	438	411	449
89	89	87	79	118	110	124	117	136	112	131	136	165	140	161	175	167	241	199	230	270	266	249	311	313	314	362	352	349	441	417	392	396	492	434	454	453	486	471	528	496	509	502	481	477	504	424	457	418	427
78	89	69	98	109	98	117	129	136	150	139	132	152	164	173	166	183	218	243	264	264	258	294	310	320	364	351	354	352	432	423	423	439	487	479	452	504	513	445	484	501	455	483	443	455	446	407	422	410	377
79	115	96	93	108	121	112	100	127	125	151	158	181	174	188	195	220	221	228	249	270	256	297	299	318	323	387	444	384	443	427	471	416	481	475	468	477	457	473	558	488	469	484	500	481	454	420	411	397	399
100	93	94	103	105	110	110	121	129	146	151	161	179	158	195	182	214	242	206	260	264	266	279	333	319	355	386	405	415	437	409	433	469	501	509	460	499	515	522	480	511	474	472	492	439	416	409	436	375	341
89	77	99	107	106	110	114	137	125	133	125	142	154	169	183	158	221	197	219	226	258	255	287	312	317	344	395	412	414	406	379	422	437	491	451	457	478	448	552	514	491	490	511	448	462	445	407	479	340	314
102	97	83	95	113	120	120	109	112	124	127	178	173	173	188	176	180	231	221	263	232	290	286	316	306	327	378	432	415	415	430	411	414	475	497	501	495	468	492	453	509	510	482	451	466	429	333	458	351	331
68	101	103	88	112	110	114	110	122	147	160	156	165	173	179	202	201	201	257	294	242	266	330	327	308	367	397	423	416	421	411	460	454	456	485	490	495	483	489	483	529	555	486	513	437	392	317	430	359	324
90	96	93	113	120	106	114	141	127	137	165	161	172	161	184	195	213	218	219	240	256	316	290	296	300	317	392	385	391	422	406	427	482	445	473	547	487	465	476	511	478	516	489	457	474	493	441	458	343	318
98	85	94	70	94	110	102	138	123	143	163	145	155	184	174	178	212	237	232	279	277	273	298	319	342	336	383	435	390	393	424	430	465	509	487	479	492	513	517	507	459	492	543	545	487	425	416	491	364	332
93	89	107	92	93	114	136	131	144	142	132	137	166	184	190	169	211	217	213	272	264	230	312	304	346	365	391	395	397	423	460	461	433	469	496	505	514	496	531	506	489	526	516	522	439	379	465	481	451	411
115	98	91	108	113	112	129	102	128	133	152	140	162	164	180	171	207	244	208	233	285	283	307	335	320	362	401	376	388	426	485	423	464	504	485	476	495	461	534	521	528	525	538	526	476	481	495	476	430	398
89	108	96	106	113	107	127	125	136	130	143	143	170	164	183	193	207	206	259	209	290	298	269	339	321	349	393	383	402	414	405	453	471	515	448	516	504	473	524	510	546	524	558	538	488	506	483	523	460	347
77	95	99	100	87	130	116	113	107	119	154	177	169	182	218	197	221	206	254	267	267	272	280	313	323	330	350	365	407	430	446	450	442	459	481	520	517	486	524	489	531	477	468	496	540	486	543	555	507	448
77	90	105	91	95	107	124	125	137	117	156	140	163	193	181	179	189	218	218	244	261	269	300	315	346	400	376	406	377	410	423	467	433	477	504	526	474	475	506	507	532	575	516	500	513	531	520	511	486	493
92	104	96	91	110	118	126	124	127	149	150	154	159	169	165	220	197	193	199	212	239	224	325	288	325	350	410	380	390	428	419	433	460	510	522	505	481	551	502	543	513	487	521	503	557	545	545	530	505	528
107	80	98	90	88	94	111	124	123	146	134	166	164	169	179	215	179	176	225	256	278	234	271	314	303	343	341	346	400	467	399	406	416	463	503	516	502	529	521	517	500	518	532	528	561	511	541	552	527	504
103	95	103	118	111	136	103	120	128	129	118	154	172	157	154	157	177	182	246	215	238	242	278	331	317	367	361	380	396	433	393	425	407	500	509	527	479	527	492	531	483	556	486	547	524	571	513	563	493	500
79	96	103	106	115	112	113	125	99	109	180	136	174	162	173	182	184	216	201	183	288	260	292	320	319	314	381	372	396	420	375	437	445	480	488	479	487	518	524	498	525	483	541	527	544	510	538	567	527	578
88	100	100	94	113	121	128	129	123	121	129	152	160	165	178	183	199	170	223	206	222	244	258	312	296	353	312	416	403	395	417	455	525	512	483	538	476	475	479	499	535	562	502	553	534	555	511	549	507	512
107	100	101	94	104	131	110	115	138	126	138	130	163	155	169	159	168	175	241	240	230	246	252	285	297	358	346	371	344	393	425	448	436	473	485	505	472	531	484	525	545	521	521	563	550	542	541	563	512	535
84	86	99	113	103	108	124	135	114	118	135	138	169	188	175	188	198	166	231	198	256	258	243	289	301	346	329	374	364	387	412	393	404	463	486	479	487	497	484	524	508	563	504	498	544	527	554	537	518	530
84	114	97	95	99	110	130	121	130	123	134	156	137	152	151	176	153	199	228	172	237	221	260	277	277	325	323	363	375	421	395	411	450	505	443	472	464	502	460	510	547	498	571	522	552	534	562	509	509	510
103	95	104	111	104	99	94	144	120	123	134	155	145	157	143	172	172	196	179	223	233	210	231	244	314	307	314	352	401	389	392	418	436	458	438	475	459	516	501	531	536	522	498	515	555	510	492	587	537	552
85	80	80	100	93	101	108	114	112	123	121	136	157	135	172	176	163	191	206	236	207	245	246	262	293	324	260	327	356	400	371	351	432	464	429	494	449	474	524	516	577	535	515	529	536	511	537	567	493	534
96	82	106	100	107	99	105	123	129	141	150	131	123	127	184	190	182	175	207	195	219	239	264	274	302	292	341	321	358	371	377	369	388	455	456	459	450	547	468	527	534	485	505	540	531	534	529	580	495	547
94	97	96	104	106	98	120	105	125	120	134	111	151	163	159	175	173	157	183	192	200	217	189	245	271	233	278	288	333	361	374	336	432	450	459	409	410	469	438	466	547	509	576	489	503	549	525	562	519	490
105	78	97	88	108	104	80	118	106	119	104	146	165	161	154	170	176	200	182	204	222	192	220	262	274	269	302	314	322	357	351	361	403	403	486	434	448	451	462	468	489	503	554	500	550	530	532	554	500	519
98	76	91	106	103	105	79	95	123	125	146	129	138	123	156	160	154	180	176	191	207	212	227	248	252	254	274	277	312	379	316	369	381	389	445	441	419	449	440	477	494	511	490	493	482	553	519	545	492	495
83	85	92	88	89	79	104	105	113	115	126	124	127	139	167	166	156	182	190	175	167	224	237	216	224	272	272	309	314	308	311	322	381	416	379	443	451	445	469	453	487	483	479	434	508	520	522	509	482	536
94	122	111	94	91	91	109	102	119	115	130	102	128	125	141	162	157	164	189	186	191	227	228	226	259	229	302	268	314	342	366	356	324	373	416	388	438	439	460	445	509	501	505	483	490	491	538	523	509	514
97	94	97	88	98	87	111	115	106	93	109	112	134	129	157	162	159	166	180	208	186	188	238	217	230	289	293	275	295	298	284	308	343	374	379	411	386	446	414	429	481	462	438	473	536	518	500	513	461	492
101	100	105	105	94	99	110	94	120	121	151	126	146	139	138	166	163	158	170	180	191	192	178	224	243	234	248	264	235	313	318	340	330	322	368	399	389	432	433	412	418	451	459	450	451	489	481	442	471	481
90	104	92	104	102	100	90	97	106	131	115	137	109	135	147	146	162	146	173	193	155	172	223	199	190	242	246	255	284	275	325	297	304	368	366	326	421	420	367	441	480	428	411	453	426	452	437	469	403	485
105	93	94	94	81	91	97	112	109	110	110	139	122	162	122	142	159	155	152	183	186	177	177	205	207	235	270	278	270	290	318	306	287	351	357	334	377	429	346	417	431	443	464	405	476	422	431	427	443	470
84	90	110	110	98	108	113	110	107	106	124	118	127	133	123	134	167	146	158	170	178	176	210	199	203	225	241	255	241	259	271	264	272	330	297	346	382	388	380	372	401	423	422	431	464	455	429	376	435	465
99	94	82	100	93	101	109	108	105	114	123	134	112	133	146	159	122	150	139	160	159	159	172	197	196	241	228	232	238	242	290	276	259	325	330	303	338	358	390	371	427	413	406	395	440	469	412	372	443	431
78	104	84	83	97	115	113	105	115	114	122	118	129	126	149	121	162	160	151	166	188	158	163	177	198	226	233	216	247	245	276	298	285	321	304	322	345	322	397	379	394	371	411	405	431	380	394	411	398	440
84	105	104	109	120	105	85	123	100	118	121	125	108	130	129	124	137	148	174	148	169	166	214	192	207	219	234	244	207	227	259	247	268	306	335	312	335	353	348	338	369	382	368	392	367	409	382	343	370	401
104	71	107	98	103	127	113	110	107	119	112	110	105	129	136	144	143	144	153	147	153	155	160	199	182	209	215	247	206	244	268	239	238	289	331	301	295	324	294	365	398	311	344	390	384	377	384	360	370	414
98	83	90	98	114	89	122	99	133	105	111	132	138	125	143	125	144	127	169	143	164	157	172	169	174	223	221	221	218	229	235	265	261	264	270	293	309	344	320	369	341	308	364	364	337	329	349	352	388	392
87	81	102	83	87	106	93	102	103	109	130	109	120	154	124	132	138	123	156	132	162	175	183	197	171	203	219	253	219	218	207	233	247	257	294	273	282	275	284	346	316	324	349	320	333	328	338	329	307	354
97	103	89	104	88	110	116	98	113	128	120	108	121	137	126	150	145	131	161	168	172	171	165	192	183	175	210	218	203	217	227	239	232	250	263	269	291	269	278	299	290	284	324	331	281	362	322	329	312	366
95	97	103	108	93	108	117	115	107	129	123	134	133	130	135	137	136	145	182	171	161	159	188	199	164	166	180	214	213	217	210	239	236	273	250	265	282	265	257	341	281	279	280	302	325	329	270	319	319	353
106	114	101	111	98	116	122	128	122	130	132	124	130	139	136	162	151	122	157	153	157	155	176	183	189	175	178	230	177	208	226	209	223	267	262	294	260	249	288	300	277	306	254	319	300	307	318	336	312	320
115	119	99	121	115	124	117	111	115	134	127	129	139	142	116	145	144	155	149	131	159	170	152	154	154	174	176	228	198	211	226	216	205	208	227	270	257	248	275	246	271	238	273	274	312	268	272	294	290	322
107	94	125	121	137	117	122	135	135	124	148	129	131	145	140	146	126	147	147	185	181	146	157	157	174	222	199	192	201	204	181	202	231	240	240	245	232	276	270	266	242	263	269	281	253	298	289	262	245	298
122	103	123	101	131	134	119	148	108	135	110	133	140	134	159	116	140	146	136	153	157	155	180	166	188	181	176	189	202	206	225	215	223	226	228	241	219	239	250	274	233	252	265	268	234	294	284	267	260	265
127	104	128	123	108	118	112	141	131	152	131	142	161	151	146	169	157	171	157	154	148	172	164	179	191	171	189	194	212	211	204	190	220	245	254	205	214	244	254	263	215	259	248	255	263	247	287	246	248	286
132	113	147	118	123	110	134	132	124	139	135	136	158	167	148	147	166	163	177	168	192	155	175	186	187	175	193	200	200	182	207	223	211	194	218	207	218	230	225	237	256	251	259	241	279	261	256	273	267	241
139	109	109	132	147	137	137	132	135	143	134	164	162	151	145	178	155	190	176	169	173	174	179	200	180	200	166	222	186	199	215	214	220	232	206	205	216	212	247	255	236	200	248	232	215	250	240	267	244	228
100	129	130	126	142	135	148	157	147	153	168	153	156	152	161	156	169	164	178	179	160	176	164	181	213	184	186	168	183	223	194	206	243	237	204	239	227	218	211	256	229	237	254	252	237	254	244	238	243	272
144	126	133	141	131	132	125	132	159	137	154	154	143	172	160	161	192	166	186	171	164	189	174	209	190	195	178	188	208	219	225	233	200	235	245	236	222	209	250	221	237	243	254	210	214	236	228	237	229	232
145	124	140	147	169	142	145	141	150	169	158	180	148	174	139	164	179	182	177	187	205	189	196	237	184	206	197	200	211	200	199	218	222	229	233	241	225	192	245	234	212	215	221	223	236	197	227	200	229	230
161	137	152	132	147	161	140	168	192	163	164	175	182	188	194	188	202	191	184	199	171	200	189	183	212	202	209	197	210	224	208	240	189	222	223	249	216	231	203	243	231	250	248	268	232	230	238	228	239	236
154	156	153	159	130	166	163	152	188	193	164	171	161	177	188	187	195	198	195	196	213	208	195	204	200	205	218	211	232	241	236	202	222	222	217	246	229	248	221	232	224	214	256	246	220	230	272	227	227	241
156	163	148	156	154	159	131	156	150	157	190	181	203	196	208	196	227	222	213	220	198	210	216	202	208	201	249	214	229	240	241	230	227	235	253	230	243	221	236	257	230	251	234	236	238	247	230	215	231	229
174	151	167	159	188	210	183	187	180	168	200	179	198	198	194	207	210	185	201	231	220	236	232	224	245	220	215	215	246	254	248	244	233	225	240	237	257	212	276	242	238	232	207	215	229	219	255	222	246	246
162	191	165	170	180	169	212	196	190	203	201	223	206	214	218	234	229	239	198	225	194	268	240	253	241	211	223	239	219	259	243	256	260	247	251	221	273	259	266	242	268	259	285	253	258	243	253	217	241	210
199	156	169	179	189	178	187	168	190	201	174	234	197	245	233	232	226	241	239	272	241	251	254	238	273	249	265	255	235	303	254	285	256	299	264	233	275	269	248	227	272	256	257	247	239	217	298	241	221	257
212	187	172	196	193	195	160	218	220	215	207	218	218	226	218	256	209	251	256	276	252	269	254	275	240	256	301	257	273	274	268	284	279	259	296	290	270	266	249	258	261	278	276	269	265	247	269	242	249	246
211	203	199	189	203	225	193	251	251	223	228	239	212	237	257	256	238	260	274	276	268	256	286	281	270	255	267	264	269	291	254	307	273	284	311	280	310	266	296	260	259	261	286	258	267	232	243	247	253	230
223	214	202	209	212	231	198	212	237	239	217	247	234	242	266	245	280	259	261	315	299	283	322	286	297	259	288	297	281	322	286	299	272	292	325	310	290	274	274	284	269	258	283	275	272	256	263	326	289	276
261	225	225	245	216	208	253	236	265	261	239	258	258	263	254	290	302	304	269	308	298	296	283	313	291	305	284	303	329	278	348	352	324	300	276	304	272	341	326	319	297	301	308	283	288	243	290	300	237	295
219	232	218	212	261	209	239	268	284	259	270	265	302	275	292	307	301	291	303	329	330	303	317	331	309	337	337	373	336	345	351	369	335	337	323	339	332	317	345	342	308	303	308	258	302	278	312	276	279	261
239	253	242	235	215	222	255	266	255	302	289	284	286	312	296	331	340	308	297	330	328	309	359	322	310	325	347	369	346	375	338	340	329	340	347	341	343	320	338	314	370	315	317	330	288	269	272	321	263	302
204	231	276	239	240	267	271	285	305	267	274	305	330	329	282	362	337	325	345	341	368	327	364	366	365	367	382	395	404	398	387	387	363	376	391	349	371	380	381	314	336	331	341	298	327	290	317	319	307	283
206	275	233	255	297	251	251	299	332	302	321	316	347	319	324	359	341	395	370	353	402	348	384	380	400	396	418	416	442	404	372	408	399	398	387	376	406	378	394	350	368	390	378	316	350	350	321	319	329	318
276	271	255	297	260	286	297	300	332	354	342	335	334	349	390	381	409	368	395	415	420	394	389	374	406	431	430	394	460	414	439	467	377	412	403	441	384	412	406	355	369	364	366	360	384	346	342	330	336	298
288	258	294	285	306	311	345	340	309	321	326	407	365	366	402	413	397	407	391	430	408	367	417	427	408	497	475	460	449	477	395	476	461	420	461	423	423	418	424	403	414	376	405	354	391	366	365	386	338	346
296	310	303	281	332	336	352	380	366	353	372	393	384	372	371	409	462	434	427	444	426	435	452	421	447	447	502	489	442	446	450	471	482	460	461	467	502	466	450	408	414	409	364	377	412	406	377	366	384	349
266	300	305	358	328	339	327	362	352	379	402	416	426	396	413	431	476	403	447	461	442	493	452	476	472	497	545	500	516	488	507	502	491	454	527	441	532	469	431	477	435	462	450	445	458	416	409	432	371	399
330	353	332	328	342	337	351	412	361	382	401	417	423	473	440	467	460	454	486	514	516	540	498	518	516	474	545	509	463	554	517	522	543	483	512	458	520	458	500	441	507	478	420	478	486	405	420	437	416	399
325	340	345	366	381	374	412	414	414	408	440	526	439	512	464	449	479	533	516	491	506	535	527	489	579	552	530	607	532	538	546	554	536	559	588	533	582	509	570	530	574	490	481	470	444	465	467	430	426	392
359	371	354	412	393	427	401	462	466	446	454	475	495	505	454	499	538	509	522	531	512	562	600	613	574	567	645	562	543	618	587	607	620	647	613	592	585	554	537	513	512	504	496	513	537	464	493	452	474	423
351	390	388	399	392	417	430	460	451	484	477	480	516	505	549	570	543	566	545	578	573	548	621	590	605	679	615	629	571	623	667	664	604	628	594	650	604	645	568	550	562	538	529	539	490	523	488	486	468	506
392	385	429	418	406	455	462	485	480	521	461	563	553	566	607	552	593	611	585	612	562	604	630	709	641	711	660	646	725	647	674	650	645	641	676	653	667	623	585	604	572	581	615	595	503	539	525	530	517	482
352	437	421	425	475	470	477	539	483	510	508	576	598	564	552	584	614	664	612	626	594	620	639	662	640	673	731	658	695	685	725	697	709	737	723	684	701	692	623	615	609	584	644	616	622	595	521	513	542	538
402	430	446	479	524	456	548	538	559	557	566	576	555	622	637	639	653	615	696	664	677	667	684	619	692	810	715	688	649	720	771	724	702	689	774	704	720	730	624	709	697	651	659	595	562	545	596	531	592	565
443	398	486	508	515	494	542	550	581	545	571	612	600	666	716	675	650	683	731	658	739	711	748	755	691	775	760	759	752	763	792	759	816	789	728	760	805	721	686	718	678	643	680	684	653	617	594	594	613	526
456	482	443	477	507	549	579	572	639	621	573	634	599	694	672	675	689	690	761	719	774	727	830	800	750	826	792	842	785	794	806	848	829	804	786	770	862	725	733	736	715	711	718	705	657	678	653	620	705	586
467	495	491	548	584	580	605	611	621	668	662	665	713	674	702	737	715	760	725	746	795	777	823	799	801	748	808	807	874	786	813	825	821	836	835	861	821	856	803	748	801	759	768	788	687	713	702	673	704	647
505	486	533	535	556	571	593	639	670	674	686	701	753	711	775	734	769	780	744	791	816	775	788	814	816	833	871	826	876	820	883	766	894	895	790	876	872	878	832	802	765	776	793	785	719	758	714	693	748	665
535	514	576	568	595	595	656	677	658	703	741	756	739	775	719	741	780	816	798	819	739	773	821	800	821	897	866	853	924	878	866	925	886	934	845	861	862	894	898	806	869	823	881	856	763	769	758	744	682	727
514	521	548	641	609	641	677	694	698	799	748	764	756	759	802	768	814	850	809	846	827	818	869	851	809	819	907	909	875	861	832	913	897	975	921	911	938	928	907	920	817	913	893	836	852	813	824	766	744	719
570	558	535	620	654	670	709	774	700	728	825	771	777	832	797	817	809	814	832	820	887	796	906	897	820	885	883	891	881	879	907	891	921	923	942	977	891	942	901	900	885	909	892	907	859	926	852	813	812	781
568	626	564	680	656	663	702	746	762	809	809	814	839	794	850	831	890	858	912	888	860	894	908	882	913	935	843	933	890	937	942	978	943	913	931	883	952	1006	971	921	999	937	970	932	834	813	826	887	793	824
566	659	610	677	756	701	774	705	732	838	821	900	867	954	813	846	854	907	896	965	939	899	916	915	890	904	987	913	913	970	932	1009	936	899	999	1010	960	962	973	973	984	909	994	948	941	913	962	872	792	805
609	619	603	727	779	783	850	792	818	817	900	895	868	860	885	912	910	887	895	880	877	915	875	937	930	933	963	959	993	915	950	963	971	1015	977	1021	1014	995	1006	1054	1001	1036	980	990	956	965	887	956	881	921
661	662	702	788	761	715	811	902	849	944	911	909	871	914	925	939	933	931	904	887	968	959	919	952	970	978	860	982	938	929	977	999	960	947	1025	994	1036	989	1001	1008	1045	1013	1076	1001	980	992	1014	1010	916	879
669	619	674	769	850	813	774	897	879	1021	933	971	989	915	934	889	930	960	941	975	916	961	907	945	975	989	909	938	925	1012	935	1025	993	1028	1038	993	1027	1076	1075	1077	1086	1094	1074	1087	1052	990	981	1066	969	993
646	759	708	802	831	860	893	919	950	977	902	984	916	1027	969	961	966	928	934	928	984	934	941	960	1003	1018	931	1004	1001	994	980	1012	965	1042	1062	1049	1064	1057	1119	1033	1042	1032	1025	1082	1027	1054	994	992	924	959
671	719	767	823	842	867	943	932	943	973	969	1044	946	1002	966	943	968	1002	885	970	1011	1000	971	976	1011	1035	998	996	1026	1058	1023	1065	999	1074	1099	1093	1077	1044	1002	1026	1131	1128	1150	1040	1086	1074	1096	1049	1033	1041
773	764	820	797	905	883	906	997	968	1017	1014	1054	964	1009	973	967	1011	991	1033	987	1057	1004	994	946	1052	968	975	993	978	1071	1084	1078	1085	1110	1133	1046	1165	1111	1132	1069	1105	1196	1093	1123	1163	1116	1102	1082	1009	1034
768	785	755	849	900	884	1034	963	1034	1108	1119	1188	1089	1118	1017	1006	1014	961	1070	1062	1038	1060	1004	1106	1040	1022	1024	1034	1008	1097	1042	1046	1029	1132	1138	1076	1057	1041	1068	1002	1090	1166	1102	1119	1108	1072	1113	1141	1068	1057
784	884	805	858	1011	973	1009	1071	1072	1105	1102	1136	1074	1027	1064	1036	999	1048	1030	1012	1049	1057	1095	990	1087	1048	1067	1026	1058	1015	1111	1092	1102	1105	1061	1143	1108	1077	1066	1080	1162	1232	1105	1142	1141	1134	1175	1172	1046	1038
829	865	906	939	956	1018	998	1089	1038	1086	1080	1129	1076	1039	1093	1083	1164	1051	1046	1031	1035	1081	1041	1040	1086	1093	1009	1027	1058	1003	1048	1083	1079	1070	1161	1070	1086	1111	1068	1086	1203	1185	1172	1182	1100	1155	1150	1082	1102	1129
861	874	889	871	1057	954	1139	1120	1066	1131	1161	1168	1152	1087	1070	1127	1078	1062	1127	1088	1132	1029	1008	1079	1097	1024	1016	1042	1064	964	1037	1087	1077	1121	1135	1138	1061	1107	1100	1093	1172	1234	1207	1208	1180	1164	1176	1140	1146	1142
822	898	838	961	1080	1089	1131	1097	1189	1198	1251	1210	1182	1117	1133	1107	1171	1084	1131	1095	1071	1089	1028	1053	1140	1044	1032	1032	1027	1032	992	1025	991	1118	1093	1053	1152	1103	1103	1069	1191	1212	1161	1208	1170	1151	1171	1154	1201	1214
876	987	922	1063	984	1073	1123	1106	1114	1256	1173	1213	1168	1212	1108	1176	1099	1187	1134	1105	1087	1073	1064	1068	1037	1021	955	893	1045	990	971	967	1017	1147	1104	1101	1063	1087	1092	1107	1137	1203	1175	1203	1201	1198	1243	1169	1173	1195
969	930	1002	1051	1122	1153	1125	1194	1219	1227	1251	1221	1187	1180	1162	1219	1144	1126	1095	1107	1101	1056	1058	1011	1025	943	895	832	925	921	951	1004	1041	1078	1158	1102	1093	1041	1047	1194	1178	1212	1198	1233	1216	1212	1181	1243	1293	1145
871	992	1010	1065	1146	1147	1159	1307	1205	1363	1259	1265	1227	1114	1119	1143	1198	1165	1164	1188	1130	1037	995	943	992	893	842	847	983	803	906	953	945	1066	1119	1071	1123	1061	1057	1118	1140	1211	1200	1245	1254	1302	1183	1160	1224	1182
935	970	975	1046	1137	1212	1187	1226	1279	1354	1249	1232	1268	1216	1248	1182	1212	1170	1150	1149	1098	1068	1036	897	892	877	873	758	750	761	829	908	995	1074	1110	1050	1126	1070	1084	1179	1174	1174	1237	1158	1218	1274	1173	1256	1204	1179
1030	1014	1062	1134	1171	1278	1206	1325	1239	1324	1375	1351	1366	1287	1263	1200	1230	1207	1257	1165	1172	1089	1050	885	882	788	790	725	732	798	793	884	1027	1048	1120	1083	1083	1023	1094	1141	1143	1260	1233	1232	1192	1248	1281	1238	1249	1204
1022	1022	1044	1092	1210	1182	1238	1304	1268	1393	1367	1416	1362	1287	1232	1240	1272	1203	1215	1162	1081	1043	992	823	934	795	723	677	754	776	808	862	920	967	1164	1076	1081	1065	1133	1169	1197	1268	1189	1299	1289	1284	1252	1204	1266	1339
1003	1006	1103	1180	1190	1295	1346	1284	1401	1352	1381	1381	1406	1311	1302	1310	1362	1231	1296	1131	1205	1059	984	885	886	849	771	672	708	778	797	862	915	972	1017	1025	1084	1077	1139	1193	1209	1203	1251	1192	1297	1254	1328	1266	1238	1351
1089	1084	1057	1215	1213	1298	1380	1344	1453	1430	1408	1438	1365	1364	1246	1305	1331	1158	1235	1226	1126	1112	1014	834	812	802	810	739	731	809	857	873	981	1044	1041	1076	1100	1079	1062	1110	1172	1204	1197	1177	1210	1260	1302	1306	1287	1329
1085	1062	1165	1216	1218	1320	1300	1370	1405	1475	1445	1338	1372	1336	1354	1269	1347	1163	1173	1204	1166	1085	1085	928	863	838	834	889	834	917	820	949	933	1070	1061	1027	1092	1031	1122	1159	1218	1237	1153	1201	1308	1179	1324	1287	1297	1268
1018	1042	1179	1225	1218	1291	1365	1415	1395	1431	1489	1423	1419	1372	1330	1401	1334	1287	1268	1206	1193	1102	1106	1044	966	898	929	875	905	875	891	929	932	1012	1062	1125	1033	1039	1113	1142	1220	1227	1239	1245	1283	1261	1275	1243	1238	1254
1002	1086	1113	1308	1276	1268	1400	1356	1450	1511	1529	1502	1477	1454	1426	1304	1421	1287	1294	1263	1254	1155	1151	1036	1016	1046	1001	929	889	969	915	903	992	901	989	1111	1095	1051	1087	1145	1127	1231	1203	1203	1322	1276	1251	1356	1335	1302
1092	1080	1123	1242	1350	1403	1357	1437	1471	1480	1438	1453	1496	1488	1429	1408	1360	1252	1258	1224	1152	1176	1102	1116	1077	1018	1033	914	956	865	912	917	974	990	944	1064	1134	1120	1097	1156	1221	1214	1240	1203	1226	1310	1281	1279	1201	1243
1081	1079	1175	1245	1281	1390	1420	1503	1553	1517	1469	1586	1561	1460	1473	1353	1424	1308	1368	1209	1289	1315	1144	1160	1102	1100	1030	919	1005	876	868	903	815	1073	1078	1045	1030	1051	1072	1180	1222	1217	1169	1136	1263	1263	1235	1221	1233	1252
1108	1150	1161	1253	1293	1375	1404	1488	1614	1566	1528	1564	1509	1378	1425	1352	1474	1306	1310	1339	1228	1202	1208	1183	1078	1110	981	1004	936	837	857	930	873	936	973	1058	1068	1157	1109	1120	1126	1222	1206	1235	1233	1233	1308	1317	1219	1271
1041	1162	1164	1328	1277	1350	1345	1575	1509	1554	1566	1517	1512	1537	1487	1442	1504	1363	1446	1363	1308	1306	1203	1195	1025	1128	1041	952	947	939	868	953	906	1004	988	1061	1177	1180	1144	1199	1209	1173	1193	1246	1252	1208	1259	1308	1234	1317
1147	1090	1242	1309	1359	1427	1397	1553	1442	1525	1520	1545	1636	1485	1522	1453	1491	1457	1381	1369	1295	1247	1220	1226	1131	1109	1078	982	1008	910	925	952	1015	1078	1062	1114	1142	1154	1138	1182	1224	1228	1148	1186	1180	1239	1348	1287	1209	1268
1124	1124	1123	1311	1374	1350	1392	1509	1554	1591	1662	1602	1629	1581	1492	1537	1516	1428	1425	1362	1356	1253	1257	1292	1139	1199	1192	1039	1025	952	965	951	977	1048	1089	1170	1098	1186	1148	1159	1185	1110	1212	1242	1269	1221	1291	1275	1244	1267
1145	1254	1218	1389	1316	1423	1439	1532	1577	1557	1709	1591	1629	1636	1603	1561	1535	1506	1460	1444	1450	1355	1314	1253	1226	1231	1146	998	1049	1019	1107	1085	1104	1107	1118	1221	1212	1251	1211	1184	1245	1220	1256	1213	1191	1197	1237	1227	1153	1203
1168	1190	1219	1356	1479	1411	1476	1579	1567	1567	1657	1629	1613	1604	1591	1548	1555	1489	1469	1538	1352	1447	1442	1276	1324	1270	1222	1146	1157	1087	1084	1133	1209	1153	1192	1191	1158	1227	1165	1232	1249	1288	1262	1245	1182	1222	1175	1227	1203	1258
1167	1179	1254	1303	1264	1409	1458	1582	1563	1589	1562	1652	1748	1650	1688	1618	1674	1593	1537	1534	1365	1404	1386	1398	1252	1313	1290	1144	1268	1162	1213	1142	1223	1192	1323	1227	1196	1261	1184	1210	1260	1250	1250	1209	1164	1245	1269	1192	1192	1189
1113	1164	1206	1315	1338	1373	1444	1588	1641	1640	1624	1674	1722	1735	1656	1576	1645	1514	1567	1505	1430	1453	1433	1394	1343	1363	1352	1277	1291	1249	1253	1224	1248	1169	1270	1252	1229	1273	1165	1248	1335	1282	1328	1311	1293	1165	1290	1231	1210	1298
1176	1227	1193	1306	1380	1515	1492	1613	1585	1716	1703	1673	1607	1664	1638	1657	1614	1551	1484	1557	1466	1421	1480	1415	1363	1411	1383	1336	1322	1366	1304	1321	1280	1322	1263	1241	1233	1261	1195	1260	1308	1248	1247	1226	1275	1297	1105	1216	1148	1225
1160	1135	1250	1303	1401	1440	1468	1574	1518	1641	1620	1716	1643	1779	1715	1651	1650	1632	1550	1604	1598	1495	1511	1471	1393	1399	1497	1383	1405	1393	1303	1361	1294	1343	1272	1337	1270	1264	1225	1278	1226	1185	1293	1196	1218	1235	1253	1159	1145	1230
1095	1220	1199	1258	1372	1392	1440	1446	1574	1578	1707	1643	1706	1683	1659	1613	1627	1590	1605	1539	1493	1436	1546	1447	1483	1471	1499	1331	1369	1391	1403	1297	1335	1321	1316	1349	1295	1258	1232	1226	1297	1212	1156	1185	1230	1231	1225	1139	1185	1250
1135	1255	1184	1352	1368	1370	1410	1558	1498	1608	1621	1616	1658	1811	1721	1712	1752	1630	1613	1695	1514	1552	1485	1481	1508	1508	1475	1396	1423	1383	1388	1424	1360	1344	1333	1318	1275	1239	1242	1236	1256	1211	1261	1207	1249	1199	1173	1204	1172	1262
1185	1146	1221	1323	1394	1406	1550	1499	1588	1687	1693	1653	1667	1633	1764	1642	1755	1656	1660	1637	1610	1578	1526	1511	1520	1501	1500	1461	1409	1417	1475	1392	1386	1364	1296	1296	1279	1312	1219	1210	1298	1193	1193	1210	1144	1227	1118	1199	1148	1148
1197	1215	1222	1315	1393	1374	1513	1536	1615	1610	1704	1662	1733	1732	1733	1708	1758	1738	1631	1632	1550	1591	1526	1559	1460	1519	1526	1397	1503	1321	1408	1353	1364	1344	1289	1248	1300	1292	1238	1186	1321	1254	1182	1206	1187	1222	1158	1163	1141	1118
1205	1269	1228	1282	1394	1493	1381	1560	1580	1604	1659	1602	1659	1614	1713	1726	1707	1672	1681	1635	1542	1563	1584	1576	1486	1577	1569	1501	1492	1439	1469	1400	1343	1331	1409	1315	1288	1307	1207	1216	1259	1238	1256	1100	1155	1198	1136	1160	1173	1132
1122	1202	1294	1312	1326	1429	1411	1496	1580	1634	1522	1617	1675	1686	1743	1717	1675	1730	1738	1664	1553	1586	1520	1552	1519	1589	1492	1393	1517	1447	1390	1424	1339	1462	1308	1303	1321	1268	1209	1233	1272	1223	1240	1185	1107	1143	1100	1148	1095	1087
1173	1205	1241	1329	1293	1431	1370	1516	1551	1602	1649	1644	1691	1692	1759	1726	1754	1645	1751	1637	1614	1546	1582	1461	1505	1588	1516	1503	1564	1574	1457	1383	1408	1311	1319	1287	1290	1286	1149	1199	1239	1250	1275	1142	1133	1115	1131	1121	1101	1070
1169	1253	1177	1289	1382	1357	1417	1433	1470	1558	1625	1589	1649	1693	1721	1739	1714	1767	1785	1675	1661	1577	1629	1547	1506	1574	1547	1398	1468	1453	1475	1411	1406	1396	1344	1303	1282	1270	1220	1207	1219	1229	1191	1153	1181	1113	1102	1057	1083	1045
1198	1163	1216	1261	1297	1414	1436	1465	1463	1563	1561	1644	1577	1713	1699	1637	1671	1582	1691	1718	1549	1639	1601	1563	1536	1551	1565	1450	1464	1469	1402	1400	1364	1323	1303	1266	1317	1269	1183	1202	1274	1184	1192	1138	1132	1139	1029	1071	1034	1070
1151	1184	1177	1266	1314	1304	1443	1486	1495	1552	1505	1506	1669	1642	1646	1641	1646	1661	1727	1609	1571	1629	1590	1532	1509	1549	1507	1501	1523	1386	1466	1357	1360	1385	1341	1292	1207	1193	1187	1194	1206	1244	1168	1137	1184	1143	990	1107	1033	1061
1219	1176	1181	1254	1259	1321	1296	1425	1466	1507	1531	1540	1551	1704	1695	1669	1568	1576	1625	1571	1623	1620	1625	1566	1491	1521	1504	1471	1499	1501	1472	1423	1343	1295	1359	1323	1252	1241	1183	1168	1242	1171	1162	1114	1115	1119	1033	977	1011	1000
1155	1147	1230	1232	1263	1326	1394	1429	1482	1502	1454	1513	1620	1683	1639	1619	1662	1535	1599	1647	1605	1630	1567	1555	1568	1503	1488	1461	1476	1464	1528	1397	1343	1277	1352	1331	1312	1239	1224	1156	1265	1149	1155	1035	1023	1069	1015	948	980	978
1113	1213	1225	1277	1237	1340	1288	1427	1404	1405	1498	1471	1582	1542	1598	1514	1619	1571	1637	1528	1570	1583	1593	1504	1531	1487	1506	1440	1519	1452	1333	1270	1399	1294	1362	1243	1219	1196	1238	1154	1162	1131	1161	1128	1089	980	984	1027	993	966
1086	1106	1210	1208	1286	1261	1355	1356	1313	1425	1504	1394	1473	1602	1613	1514	1588	1515	1590	1529	1581	1548	1543	1485	1564	1550	1470	1505	1476	1411	1440	1305	1375	1337	1320	1286	1134	1220	1243	1153	1194	1130	1197	1092	1097	1062	1016	978	941	901
1110	1113	1208	1190	1195	1224	1292	1343	1428	1301	1428	1470	1521	1501	1572	1472	1624	1568	1643	1452	1545	1528	1517	1436	1473	1536	1495	1425	1438	1404	1406	1422	1304	1324	1348	1318	1244	1135	1147	1157	1126	1109	1134	1012	1044	1047	1008	900	894	907
1107	1185	1145	1156	1195	1208	1246	1340	1356	1364	1460	1503	1461	1497	1497	1517	1527	1492	1513	1461	1477	1473	1467	1487	1460	1465	1553	1371	1395	1467	1351	1357	1321	1317	1311	1249	1173	1172	1138	1160	1186	1109	1041	1001	971	979	894	864	944	850
1059	1090	1087	1213	1116	1184	1225	1320	1360	1301	1398	1384	1438	1498	1423	1456	1441	1452	1491	1405	1444	1419	1519	1387	1385	1457	1373	1364	1357	1431	1392	1348	1317	1358	1266	1215	1138	1141	1133	1148	1182	1057	1067	1015	963	978	882	838	813	841
1080	1054	1080	1125	1183	1174	1160	1367	1254	1304	1391	1287	1405	1348	1430	1411	1412	1445	1396	1398	1414	1561	1424	1311	1443	1502	1482	1400	1346	1388	1390	1304	1240	1314	1255	1258	1173	1116	1065	1092	1109	1044	1093	974	929	937	829	854	843	851
1180	995	1084	1102	1084	1146	1122	1310	1193	1271	1290	1289	1413	1342	1305	1368	1448	1421	1400	1338	1428	1382	1367	1375	1413	1436	1459	1329	1363	1311	1355	1362	1266	1265	1246	1224	1153	1164	1091	1033	1051	1030	1013	1039	896	928	888	893	849	828
1013	1050	1079	1005	1128	1152	1108	1244	1076	1197	1231	1243	1292	1282	1364	1319	1431	1362	1399	1316	1410	1353	1344	1367	1370	1393	1294	1326	1337	1229	1307	1311	1255	1248	1241	1142	1198	1031	1082	1051	1068	1036	941	931	959	885	833	841	810	814
1089	1055	1064	1067	1070	1064	1040	1157	1122	1150	1151	1290	1248	1289	1228	1276	1374	1373	1258	1334	1379	1307	1302	1297	1339	1348	1336	1277	1257	1262	1315	1240	1193	1258	1199	1042	1029	1109	1050	1048	973	970	887	912	907	905	812	793	830	817
1014	976	971	981	1020	1051	1058	1130	1071	1159	1194	1165	1184	1217	1351	1218	1317	1278	1252	1290	1261	1284	1286	1278	1241	1296	1308	1213	1214	1225	1283	1227	1132	1142	1212	1120	1061	1082	1071	959	1012	953	904	888	890	919	791	791	779	767
1005	887	928	995	976	966	1002	1078	1024	1099	1154	1128	1120	1183	1102	1205	1270	1255	1294	1176	1279	1286	1298	1259	1237	1270	1216	1203	1156	1179	1150	1266	1179	1153	1072	1125	1091	1022	1033	928	948	943	951	946	811	764	837	775	744	745
976	907	879	946	950	968	985	1068	1045	1061	1077	1087	1151	1020	1177	1179	1169	1154	1240	1176	1131	1230	1243	1223	1179	1215	1207	1177	1178	1158	1280	1230	1105	1145	1144	1086	1001	1056	1011	961	946	964	827	900	861	766	717	736	709	714
964	898	904	950	890	915	925	1046	978	964	1021	999	1047	1073	1003	1126	1185	1189	1242	1172	1200	1098	1193	1178	1179	1163	1154	1158	1132	1146	1197	1165	1106	1097	1127	1069	1024	1045	941	992	881	924	888	894	798	789	740	743	716	722
902	880	884	937	890	926	869	1004	877	955	919	956	1057	955	1107	1138	1099	1114	1119	1224	1116	1181	1174	1129	1154	1222	1147	1103	1111	1074	1147	1101	1046	1073	1019	1080	1010	1014	878	940	879	848	857	869	810	755	716	718	679	640
933	888	896	886	827	884	947	978	834	934	899	966	971	916	983	992	1136	1023	1036	1157	1109	1152	1166	1152	1149	1106	1097	1120	1081	1105	1123	1054	1113	1058	1032	1081	949	987	933	891	953	899	835	808	742	726	755	714	645	679
875	896	841	818	832	881	834	876	818	911	832	954	845	915	1022	943	986	1049	1108	1076	1066	1176	1062	1090	1128	1117	1154	1073	1029	992	1054	1083	1027	1023	1053	944	990	1022	921	905	858	784	848	778	773	809	764	671	671	663
816	861	862	828	819	862	871	824	848	882	855	849	834	822	799	874	949	959	1026	1051	1060	1033	1063	1087	1075	1077	1065	1036	995	1020	1009	1011	1017	1072	984	986	953	906	911	866	797	826	837	734	806	738	718	663	687	667
852	776	826	820	752	849	806	842	786	880	862	780	720	795	747	820	807	857	1045	1026	1063	996	1027	1088	1057	1061	1000	1075	929	1022	988	1025	961	980	1013	979	916	925	874	834	880	808	773	795	795	687	707	685	712	638
818	776	837	811	738	832	784	818	778	772	843	791	767	710	697	766	773	830	965	1052	995	1024	1019	1040	978	1030	983	1025	984	940	1016	1092	921	991	941	903	971	976	871	817	830	797	806	741	726	677	655	670	661	591
799	805	856	726	745	804	727	733	743	796	754	790	710	687	751	779	761	892	915	1028	958	957	1007	1027	1093	987	999	966	925	909	962	994	989	976	926	891	908	835	794	861	842	800	726	766	771	657	667	634	637	583
815	720	798	704	696	751	730	719	643	794	771	707	715	715	717	743	671	852	954	992	998	949	956	1034	929	984	929	932	971	941	912	1026	992	933	877	873	879	828	773	807	818	833	789	681	748	663	662	656	652	609
774	788	761	780	698	728	762	675	638	712	687	736	774	706	710	697	728	823	892	900	889	954	945	1008	967	961	974	924	871	924	936	921	948	975	907	842	826	844	814	849	784	747	741	682	749	643	626	581	613	603
807	768	766	738	701	691	609	634	627	607	657	720	719	787	756	791	729	804	892	928	917	948	862	928	927	889	916	900	935	884	935	936	917	891	877	844	849	803	796	797	774	728	686	679	664	666	664	585	637	580
785	784	832	660	672	674	601	576	583	559	672	701	775	722	728	771	731	843	873	874	889	842	931	930	953	863	869	873	883	903	888	927	890	868	855	800	853	787	770	826	758	747	712	706	776	634	600	608	556	570
788	776	838	737	658	730	591	594	543	526	610	714	818	746	764	743	773	831	826	829	882	880	918	881	914	909	828	913	858	845	877	847	921	836	867	781	876	800	752	753	712	700	649	682	653	640	640	598	593	535
786	731	823	709	720	767	530	548	645	552	638	673	720	703	696	722	784	818	858	820	820	833	838	884	895	863	835	936	897	819	870	918	952	803	852	824	783	819	747	787	721	635	646	661	654	618	618	591	580	529
787	779	765	749	774	713	543	566	636	615	596	668	716	755	787	751	723	782	845	831	820	859	865	884	869	852	858	833	890	894	814	841	861	852	791	837	811	765	657	728	707	692	675	632	708	582	556	568	590	597
798	753	786	760	709	751	646	573	685	637	686	700	740	789	786	718	760	825	828	805	808	781	880	842	878	830	903	857	867	812	832	807	846	831	820	794	816	790	693	721	693	666	706	643	645	623	607	517	545	520
743	763	799	774	770	788	685	649	677	667	666	693	732	689	740	783	730	836	784	749	780	833	867	834	845	831	823	876	850	810	889	833	834	818	840	785	770	761	679	713	699	643	598	634	619	551	571	577	563	533
772	740	853	780	826	785	677	681	672	724	676	759	736	744	770	708	764	794	745	776	757	746	820	766	802	831	782	839	802	782	849	858	834	849	774	752	813	724	669	769	657	716	587	639	602	587	559	552	576	553
722	744	835	796	803	744	729	731	781	741	735	709	764	761	716	784	715	826	765	840	761	784	840	803	845	856	785	775	842	784	815	796	773	767	738	735	702	692	644	692	590	645	642	602	621	571	559	535	541	513
763	782	844	811	808	784	741	733	794	732	772	741	726	774	750	754	761	813	830	749	792	745	815	806	850	830	812	827	823	742	797	801	793	783	779	705	705	738	696	630	646	632	578	623	583	562	565	584	480	523
787	742	769	823	783	809	783	707	745	764	763	741	759	753	784	777	779	795	792	738	823	784	821	802	793	810	818	810	781	765	807	788	765	746	737	745	720	744	678	644	649	617	641	597	593	591	542	540	524	525
768	768	783	793	787	746	820	720	792	745	775	748	755	770	786	769	743	796	804	797	757	758	794	813	813	813	753	819	763	751	737	766	789	724	754	708	727	601	680	656	632	640	541	667	561	544	541	563	542	499
722	804	849	782	824	796	773	748	772	777	755	732	799	804	762	743	755	775	815	800	771	721	819	779	793	763	745	863	820	746	803	764	784	766	734	695	674	701	656	659	571	603	580	553	580	536	502	526	489	469
764	709	793	762	847	763	782	748	815	775	742	746	760	826	793	798	769	787	772	791	766	776	833	788	814	797	776	819	746	756	799	750	710	681	716	692	691	691	650	647	563	582	545	558	519	548	541	508	521	505
779	769	788	741	789	796	770	768	814	753	739	790	798	719	824	746	791	809	785	790	723	774	815	817	795	840	767	855	787	759	780	765	717	734	676	633	738	659	630	553	615	582	570	641	530	493	519	497	484	518
717	759	769	803	767	816	788	727	767	775	784	786	790	777	803	884	740	789	795	781	747	736	804	805	835	769	735	748	718	746	732	753	642	667	732	621	635	640	558	594	585	519	539	517	520	491	501	508	495	462
743	765	751	808	799	774	765	776	823	807	775	797	781	763	755	795	777	815	819	746	712	754	743	801	808	789	701	776	740	717	725	713	703	673	621	644	654	568	612	606	517	551	532	560	544	478	474	506	482	485
792	760	761	832	779	749	773	743	816	782	784	750	753	795	787	819	787	873	835	822	762	672	702	759	829	804	752	734	745	676	728	704	671	650	654	640	692	636	557	555	509	556	500	493	513	460	453	450	463	478
709	723	803	767	816	746	805	762	775	797	774	769	778	799	782	782	763	794	789	796	726	758	782	801	784	727	723	741	727	756	675	657	683	644	657	611	564	560	567	541	576	528	534	490	497	458	453	475	456	492
741	711	788	804	768	750	708	761	784	770	776	794	792	847	790	829	817	893	766	792	730	757	736	775	722	743	630	690	696	683	663	663	671	618	615	600	588	552	542	518	480	475	489	440	514	486	478	443	442	446
738	747	744	780	778	744	759	761	781	784	744	784	748	765	758	818	845	786	771	775	713	752	718	729	697	669	671	680	718	648	656	629	588	575	568	587	560	555	530	498	471	481	449	451	453	454	452	463	449	468
727	759	771	765	818	750	740	715	786	793	751	745	741	763	750	791	800	798	739	738	702	753	726	689	673	729	661	625	636	625	632	623	595	570	599	607	590	514	472	460	483	506	476	451	466	403	473	464	428	434
730	751	739	779	737	747	765	744	768	758	753	723	779	777	794	799	775	767	803	751	703	702	741	688	729	652	645	698	688	633	605	616	574	551	571	513	517	505	468	486	452	495	433	427	448	449	417	433	395	448
731	703	760	761	763	716	777	741	759	708	768	748	773	733	700	744	759	750	759	722	738	699	686	647	641	650	614	655	644	580	559	540	550	564	544	500	577	503	524	449	444	419	442	393	434	453	382	391	437	455
685	677	745	781	683	740	714	751	718	700	694	723	710	760	780	788	738	748	737	716	625	664	657	637	656	647	655	615	601	569	534	540	585	544	481	497	483	451	446	432	441	418	443	442	415	440	431	460	389	432
635	664	709	763	687	712	709	679	684	709	705	679	681	687	710	725	713	715	652	689	636	648	645	664	625	646	534	605	565	570	555	543	551	510	512	501	457	499	474	440	444	416	457	390	428	392	418	408	409	412
721	655	684	723	716	649	662	660	679	724	673	685	711	706	676	659	667	672	684	659	572	628	587	572	579	553	502	528	555	530	519	487	497	495	457	455	501	437	433	407	410	387	387	401	422	404	391	445	362	390
661	708	668	720	664	707	695	699	646	687	663	666	673	652	697	688	680	620	677	626	600	594	642	561	565	571	567	570	568	499	505	495	459	485	456	448	426	416	410	409	422	397	377	362	417	374	390	371	417	419
641	629	626	690	688	666	647	677	633	663	660	686	662	640	597	641	661	633	675	597	569	599	558	513	518	587	544	550	519	466	476	507	481	402	431	419	402	422	396	419	357	399	331	398	372	369	371	407	382	421
601	596	622	610	615	575	638	665	628	593	647	622	645	574	651	624	618	660	557	573	530	541	574	524	521	543	461	511	461	482	489	463	439	423	427	390	407	386	373	388	371	349	376	335	353	345	388	402	371	363
620	651	604	637	600	612	570	601	580	643	632	577	618	597	602	566	575	615	612	548	552	568	568	512	483	514	465	500	475	416	405	409	460	409	384	379	405	366	377	334	357	322	374	335	400	376	364	369	331	356
590	569	604	584	589	592	606	581	581	585	586	563	599	607	601	644	512	615	520	533	527	546	491	469	507	474	479	467	457	424	410	402	363	376	391	390	365	373	357	353	321	312	353	336	337	339	358	396	343	363
528	577	515	579	560	571	541	585	526	576	524	546	525	572	537	560	550	571	550	490	472	494	516	431	469	502	442	448	436	407	430	379	349	377	358	366	317	353	350	320	337	305	329	338	372	367	355	343	351	336
524	508	535	542	540	531	563	536	485	513	541	561	554	544	534	490	530	523	475	463	434	464	468	447	456	433	430	431	400	380	404	380	340	381	356	375	339	337	314	319	329	326	338	332	330	335	319	325	329	340
557	534	519	502	526	528	558	550	500	521	495	493	490	478	518	519	514	507	467	461	442	447	435	417	418	429	414	376	395	313	382	348	357	344	347	316	338	322	305	289	353	272	317	311	347	318	321	315	343	316
439	516	492	494	490	479	543	447	489	478	504	451	499	493	526	513	477	436	459	442	455	431	448	431	372	412	368	370	308	336	345	323	353	324	303	301	285	299	274	327	304	304	293	320	324	337	341	320	341	332
463	486	487	517	461	490	456	470	442	522	511	459	456	469	476	423	471	406	441	365	436	394	418	355	391	403	330	383	365	373	358	337	285	332	289	314	307	310	263	306	274	272	307	291	311	307	319	325	343	305
426	442	435	479	421	437	437	471	448	439	448	432	440	414	418	416	424	482	417	376	396	396	417	377	355	304	341	326	358	347	302	302	295	307	300	302	306	299	274	254	281	253	287	249	343	289	292	285	337	320
431	451	402	399	393	461	448	444	421	397	434	419	414	445	398	458	419	407	435	374	382	400	365	327	366	339	344	329	327	320	269	275	297	273	319	322	259	260	228	250	288	252	269	270	286	329	255	294	281	318
376	393	417	408	422	422	429	427	383	423	423	374	458	373	421	402	381	364	365	355	349	330	333	343	304	312	322	297	277	287	302	290	268	245	301	262	307	276	258	265	249	262	256	257	302	288	271	284	301	308
407	420	331	407	417	408	372	396	399	401	380	379	388	360	434	386	388	383	377	348	316	342	360	327	319	319	294	296	280	277	259	277	276	293	256	267	252	251	278	248	223	282	272	238	267	253	278	275	274	288
370	369	375	376	383	365	377	318	365	413	350	369	393	349	378	364	366	356	337	351	314	330	315	315	296	290	319	295	288	293	280	246	266	251	275	256	256	242	242	253	273	269	271	267	279	296	273	256	258	290
372	402	353	329	389	342	363	310	316	392	349	370	351	326	341	374	323	345	321	304	314	326	302	291	277	274	289	259	263	276	287	253	285	231	252	283	266	268	228	229	241	243	246	226	251	249	240	281	275	259
328	386	345	382	362	354	341	327	330	358	339	339	298	336	336	344	315	310	310	310	301	291	341	302	321	285	281	281	261	292	289	259	242	263	257	235	228	233	248	250	249	245	229	255	268	273	259	281	236	291
323	352	299	342	340	356	328	359	318	339	339	316	304	322	343	322	297	301	281	280	268	312	264	292	266	294	262	262	247	245	250	274	229	229	241	253	229	258	238	212	221	242	235	266	245	236	241	253	273	273
335	357	347	344	341	322	333	334	318	303	350	296	294	331	282	327	293	313	292	292	292	283	290	272	286	259	289	268	243	232	251	238	208	222	244	251	242	237	213	233	227	246	225	249	224	232	238	272	275	275
338	332	355	336	307	355	331	337	279	313	276	295	302	304	313	289	319	307	282	273	281	304	269	268	263	266	237	238	274	238	226	214	245	250	229	217	210	213	228	209	224	209	236	246	237	240	247	249	254	285
304	344	328	318	306	318	326	306	279	315	336	287	325	278	299	300	306	245	294	281	285	288	261	256	298	249	256	241	235	239	236	245	229	237	223	211	201	228	237	224	200	211	233	261	257	254	210	232	269	286
341	338	311	302	314	308	305	314	290	298	320	317	280	317	286	294	333	267	297	286	281	281	281	267	304	261	274	242	233	241	235	214	236	187	237	199	204	242	217	206	237	221	219	200	230	244	247	242	267	256
319	325	291	318	290	312	308	290	275	318	312	293	305	302	277	287	294	267	295	281	268	239	281	276	286	259	275	221	219	243	223	226	211	240	225	229	217	188	224	205	201	223	245	251	241	218	239	248	235	247
275	320	325	323	311	284	333	293	324	294	269	285	265	306	320	306	279	264	243	263	285	266	301	252	259	245	230	244	251	228	204	235	224	208	218	205	203	187	202	201	216	227	230	243	220	222	265	243	265	245
282	284	269	292	300	302	310	321	270	287	295	327	289	320	265	284	309	260	251	295	281	277	250	281	247	255	235	237	240	230	233	250	227	234	239	207	239	222	206	213	213	253	210	216	246	210	217	256	233	251
306	298	290	323	351	294	288	323	310	305	299	288	281	290	277	292	274	295	292	276	305	254	259	298	266	233	224	235	232	244	235	245	193	205	238	233	208	240	241	206	225	221	217	262	222	226	220	244	238	238
318	306	310	302	321	313	318	319	291	320	287	280	259	317	291	270	263	305	272	261	280	260	269	252	257	268	252	256	233	240	245	221	224	229	257	232	215	207	219	252	244	223	239	244	246	218	257	271	230	265
305	333	345	310	326	317	290	334	303	286	324	295	307	295	274	269	276	310	265	260	290	261	295	247	267	265	276	231	233	221	227	212	234	238	245	211	224	217	186	222	221	212	243	235	218	229	241	215	241	211
[truncated: 350 more columns]
