# Supplementary material for: Nanorods with multidimensional optical information beyond the diffraction limit
Source: Nat Commun. 2020 Nov 27;11:6047. doi: 10.1038/s41467-020-19952-x (PMC7695702; doi:10.1038/s41467-020-19952-x)
Supplement: Supplementary file 3 — Source Data [file 41467_2020_19952_MOESM3_ESM.zip › Source data/Fig. 3/3b/b2/482118_intensity_profile_x.txt]

1135
1255
1184
1352
1368
1370
1410
1558
1498
1608
1621
1616
1658
1811
1721
1712
1752
1630
1613
1695
1514
1552
1485
1481
1508
1508
1475
1396
1423
1383
1388
1424
1360
1344
1333
1318
1275
1239
1242
1236
1256
1211
1261
1207
1249
1199
1173
1204
1172
1262
1091
1052
992
934
947
943
816
907
754
778
696
654
567
562
519
501
463
469
450
407
398
394
359
370
342
287
262
312
267
254
254
273
271
271
247
284
265
240
238
237
240
225
247
273
263
265
219
272
226
262
261
254
261
284
245
264
242
239
260
265
270
270
264
285
277
263
265
259
255
301
258
274
254
271
257
255
221
228
257
266
223
239
256
232
212
226
204
215
209
196
203
174
178
170
172
171
149
164
146
139
146
126
121
126
117
113
98
106
81
89
106
106
72
88
85
81
75
79
73
55
68
57
59
59
60
51
49
48
41
49
38
53
45
38
40
43
42
44
38
36
39
20
28
39
27
31
32
28
34
33
27
27
32
22
33
32
39
35
33
35
33
20
36
37
37
33
21
28
39
35
28
32
40
39
39
34
34
33
39
42
48
32
31
36
38
45
29
41
45
56
28
47
42
52
45
46
55
45
55
40
37
42
59
51
52
68
65
61
62
53
61
88
86
76
64
82
89
84
77
72
96
101
105
108
83
103
104
116
111
116
127
133
139
149
114
116
141
108
116
126
131
155
133
141
128
135
148
137
152
138
136
128
145
127
122
122
135
130
135
124
87
95
104
108
126
98
108
98
86
91
84
75
67
72
69
76
57
73
73
60
76
53
58
41
50
42
52
50
46
48
49
43
50
45
41
38
32
47
39
34
34
30
25
36
32
21
40
25
23
38
28
28
29
38
30
31
28
23
34
20
31
28
34
26
19
24
20
18
29
26
18
28
20
17
18
20
20
17
20
21
22
27
22
24
19
22
26
19
34
34
