# Supplementary material for: Nanorods with multidimensional optical information beyond the diffraction limit
Source: Nat Commun. 2020 Nov 27;11:6047. doi: 10.1038/s41467-020-19952-x (PMC7695702; doi:10.1038/s41467-020-19952-x)
Supplement: Supplementary file 3 — Source Data [file 41467_2020_19952_MOESM3_ESM.zip › Source data/Fig. 3/3b/b2/482118_intensity_profile_y_or_z.txt]

118
135
153
135
122
147
148
132
129
151
155
154
156
171
175
198
217
247
233
253
264
299
292
326
329
389
359
412
448
480
462
503
560
599
594
640
691
741
689
781
767
847
840
907
894
848
901
908
924
947
896
901
875
907
882
836
903
855
794
859
894
832
799
863
808
798
803
973
944
977
1080
1096
1137
1144
1160
1163
1184
1126
1234
1180
1139
1156
1193
1160
1191
1086
1083
1104
1133
1149
1056
1071
1042
1013
972
942
912
838
914
813
821
805
827
785
719
712
679
656
656
652
650
592
578
579
542
540
518
546
564
501
487
466
476
443
455
441
400
393
387
376
370
341
335
315
312
293
310
262
227
239
239
209
204
219
197
154
151
176
157
131
167
135
134
135
120
110
99
111
122
103
119
107
125
109
118
124
104
100
142
123
106
118
146
112
132
135
125
138
108
139
115
168
146
191
149
163
168
158
165
156
140
164
174
158
169
173
173
161
184
184
164
164
182
193
169
169
157
162
165
155
188
152
157
135
127
163
161
123
139
125
129
139
135
162
133
133
126
130
129
125
154
137
130
139
142
145
134
151
167
151
152
172
174
188
177
196
198
214
245
226
237
242
263
275
312
329
319
349
366
372
396
473
512
505
505
566
564
622
666
694
674
711
775
759
832
794
954
860
914
915
1027
1002
1009
1118
1027
1039
1087
1117
1212
1180
1114
1216
1287
1287
1311
1364
1336
1372
1454
1488
1460
1378
1537
1485
1581
1636
1604
1650
1735
1664
1779
1683
1811
1633
1732
1614
1686
1692
1693
1713
1642
1704
1683
1542
1602
1501
1497
1498
1348
1342
1282
1289
1217
1183
1020
1073
955
916
915
822
795
710
687
715
706
787
722
746
703
755
789
689
744
761
774
753
770
804
826
719
777
763
795
799
847
765
763
777
733
760
687
706
652
640
574
597
607
572
544
478
493
469
414
445
373
360
349
326
336
322
331
304
278
317
302
306
320
290
317
295
