# Supplementary material for: Nanorods with multidimensional optical information beyond the diffraction limit
Source: Nat Commun. 2020 Nov 27;11:6047. doi: 10.1038/s41467-020-19952-x (PMC7695702; doi:10.1038/s41467-020-19952-x)
Supplement: Supplementary file 3 — Source Data [file 41467_2020_19952_MOESM3_ESM.zip › Source data/Fig. 3/3f/f1/582514_intensities_2D_PL.txt]

392	416	440	453	448	439	470	453	495	452	456	472	467	475	474	466	517	508	523	533	550	563	589	582	617	584	605	582	601	627	645	655	687	663	676	689	688	750	729	711	731	751	771	788	751	818	800	751	839	795
341	387	395	408	440	453	453	451	435	423	454	488	479	496	479	450	486	508	499	574	529	545	555	552	612	598	603	664	584	590	617	655	674	659	686	675	756	663	689	730	722	764	730	750	760	783	795	810	835	862
371	454	458	437	465	438	418	456	467	447	487	465	462	524	502	481	446	545	511	501	567	553	532	583	560	596	594	605	616	616	695	657	740	694	679	762	713	715	793	764	737	769	757	807	810	829	792	775	862	771
370	400	434	423	416	413	478	484	477	429	491	509	461	476	493	550	513	516	526	569	607	556	574	572	593	576	583	660	598	665	623	654	651	686	743	669	707	724	749	760	743	778	801	772	791	852	842	753	822	869
430	418	434	400	411	447	458	447	461	409	484	476	529	501	535	523	512	553	550	578	531	574	571	609	590	607	617	572	605	607	663	711	689	697	715	675	746	767	725	755	756	763	791	794	817	772	804	795	865	836
373	427	422	447	444	415	424	414	502	467	511	487	518	497	561	501	551	586	578	542	567	581	595	594	608	643	659	639	631	693	691	691	738	656	686	743	704	751	753	806	779	812	822	846	809	814	850	810	837	871
392	459	465	403	440	440	465	463	460	474	487	532	494	517	535	503	536	531	523	561	606	588	612	579	604	654	657	684	646	698	681	670	687	747	701	734	746	801	796	811	801	824	851	826	878	835	835	843	861	833
382	435	468	461	425	454	484	467	468	498	491	504	488	535	544	503	532	590	525	565	603	627	588	599	619	643	649	702	717	693	717	738	756	707	721	787	758	798	760	778	821	780	852	822	869	882	851	837	811	903
404	414	478	416	463	466	458	496	516	488	521	471	499	503	573	506	530	571	576	618	585	634	634	623	634	626	623	665	665	693	731	716	766	729	733	782	780	788	829	822	806	761	870	835	860	828	922	869	863	912
399	424	425	490	483	445	454	483	513	521	488	567	555	522	523	568	577	575	592	617	606	627	589	639	652	646	663	696	702	702	730	707	760	777	751	823	847	844	843	825	794	881	847	902	859	888	929	924	882	920
384	445	480	458	466	476	507	538	487	489	497	540	553	568	561	603	548	574	638	610	617	642	754	680	651	702	643	704	742	740	781	697	783	747	757	759	749	830	814	879	887	908	890	905	896	905	872	921	927	905
423	455	500	464	524	496	462	523	544	505	560	583	614	563	550	568	617	601	656	651	636	637	709	660	713	725	702	750	789	784	817	760	841	797	810	814	837	886	886	914	858	882	907	890	939	920	939	933	974	930
407	469	491	506	525	512	518	513	540	538	602	573	603	584	584	588	623	645	635	637	673	667	695	746	745	693	733	744	771	802	813	787	842	814	836	907	845	898	894	942	909	883	960	904	932	903	936	946	1004	910
413	518	503	528	507	528	538	551	510	553	553	591	597	569	598	646	597	635	648	656	651	666	712	742	687	731	727	753	770	810	838	785	839	878	841	821	840	910	910	884	968	879	945	977	943	893	920	928	936	983
432	500	527	494	558	565	515	547	543	539	583	610	607	629	629	664	637	649	733	713	689	726	681	700	760	732	750	788	808	826	795	861	860	892	859	880	942	887	922	982	896	959	919	975	890	1003	985	984	958	914
455	499	540	538	561	561	566	598	559	607	618	615	643	646	656	657	605	744	704	729	744	709	730	753	743	812	831	792	820	837	852	892	958	926	907	900	896	926	934	933	931	986	1023	928	1002	985	1044	1016	912	953
480	491	581	518	520	557	540	598	601	634	657	629	649	633	677	618	708	694	729	751	702	722	778	828	795	815	817	856	864	874	919	886	892	916	862	933	966	999	995	954	967	1012	1003	1017	1066	993	1041	1039	975	1013
464	507	581	549	556	598	604	630	591	603	630	667	695	701	696	712	734	741	757	770	744	798	807	743	796	873	842	913	859	879	883	918	887	946	995	992	958	976	964	1019	986	980	1052	1005	1004	1092	1014	1030	1021	1008
532	552	558	596	544	605	592	609	633	640	626	667	637	699	728	689	745	742	775	779	789	802	819	836	820	820	841	942	899	924	940	915	986	950	970	1036	963	1061	1061	944	1013	1013	1036	1016	1033	1103	1055	1094	1082	969
505	547	566	567	603	608	627	645	674	614	681	707	701	757	737	790	809	816	737	807	753	806	869	823	847	942	865	914	884	904	968	986	1041	978	1002	1004	984	1025	1091	983	1027	1023	1044	1074	990	1088	1135	1056	1070	1021
463	568	587	605	606	622	641	636	649	728	683	720	745	712	720	779	818	810	815	867	831	814	824	844	919	905	884	1005	963	949	955	1039	1054	959	984	1025	1030	1042	1051	1116	1071	1030	1114	1092	1054	1055	1139	1016	1084	1022
540	583	614	566	638	697	688	673	664	656	704	703	765	795	738	792	785	910	816	841	844	843	928	889	919	967	926	894	949	989	1018	1016	1032	1067	1062	1057	1099	1121	1106	1152	1105	1106	1064	1128	1115	1092	1104	1087	1062	1074
503	637	664	701	647	656	660	717	696	705	727	737	750	743	814	818	837	899	797	911	845	886	897	873	931	1016	950	978	1012	989	1109	1016	1061	1047	1082	1092	1083	1117	1087	1115	1132	1049	1058	1120	1153	1088	1003	1067	1127	1132
519	575	593	622	654	719	658	792	656	720	744	773	826	799	807	898	820	889	880	852	975	935	895	922	958	995	1003	974	972	993	1049	1070	1076	1103	1150	1088	1089	1098	1118	1160	1100	1093	1218	1192	1106	1131	1176	1151	1109	1111
564	629	643	620	648	665	734	748	731	763	774	759	852	825	809	834	858	895	898	885	960	954	920	968	998	1046	1023	1005	1079	1106	1057	1163	1152	1090	1114	1144	1106	1120	1086	1160	1177	1177	1177	1169	1165	1146	1169	1194	1160	1155
558	665	589	681	689	628	677	765	738	765	774	802	832	818	855	884	884	937	986	921	920	874	1015	1015	973	1026	1039	1080	991	1098	1027	1155	1112	1112	1190	1165	1161	1121	1181	1200	1158	1161	1192	1170	1155	1186	1166	1103	1183	1169
584	660	681	648	643	694	746	823	765	745	774	780	878	835	834	943	902	953	942	906	989	975	1071	980	1045	1051	1056	1101	1120	1093	1132	1175	1181	1165	1150	1231	1185	1162	1224	1258	1201	1212	1189	1269	1212	1173	1155	1146	1231	1245
601	656	654	678	685	730	734	778	787	770	828	860	896	864	903	911	893	920	981	972	1006	999	989	1030	1052	1066	1091	1058	1078	1170	1101	1190	1216	1117	1209	1192	1226	1166	1152	1283	1270	1205	1232	1230	1189	1266	1142	1229	1219	1221
564	655	729	658	715	752	716	757	798	798	837	874	862	896	906	959	942	945	952	1014	1069	1018	1074	1056	1124	1068	1108	1114	1196	1100	1113	1188	1129	1179	1269	1260	1225	1257	1229	1255	1198	1323	1314	1269	1255	1216	1303	1268	1166	1236
616	689	711	669	730	736	782	847	784	790	888	877	878	955	900	1009	1000	996	1004	941	995	1035	1066	1040	1117	1173	1117	1171	1171	1136	1192	1230	1210	1177	1139	1262	1242	1267	1267	1239	1255	1285	1185	1190	1186	1250	1187	1235	1262	1156
575	732	733	752	764	767	796	833	789	870	887	928	945	867	979	1000	1003	986	1057	1021	1063	1041	1056	1119	1117	1199	1166	1153	1199	1229	1210	1235	1195	1294	1241	1204	1258	1248	1280	1334	1259	1261	1262	1297	1233	1244	1233	1178	1231	1219
663	674	738	696	793	779	857	777	864	923	868	940	902	928	971	968	985	1021	1009	1054	1114	1046	1142	1105	1124	1053	1166	1208	1175	1175	1174	1224	1281	1246	1194	1264	1298	1292	1252	1401	1343	1264	1226	1265	1372	1281	1216	1335	1217	1210
654	779	781	762	809	775	817	871	875	887	941	940	953	1004	968	992	1010	1049	1036	1098	1085	1058	1095	1111	1120	1177	1150	1209	1232	1207	1251	1302	1331	1218	1263	1297	1294	1319	1260	1316	1297	1330	1352	1276	1325	1258	1246	1256	1281	1267
600	715	792	739	810	823	816	923	895	913	989	917	959	1013	1011	1044	1064	1046	1074	1109	1075	1073	1214	1099	1246	1136	1215	1219	1255	1262	1290	1261	1257	1334	1376	1298	1339	1256	1298	1322	1355	1344	1315	1325	1352	1299	1302	1285	1242	1281
644	740	811	780	753	849	817	909	936	934	983	950	1026	1051	1008	1011	1022	1059	1068	1151	1155	1073	1135	1162	1207	1204	1174	1238	1272	1262	1234	1254	1259	1249	1270	1312	1336	1313	1293	1294	1341	1254	1312	1304	1310	1310	1364	1336	1280	1236
677	759	786	840	812	825	929	876	913	863	956	903	1014	1045	1073	1078	1063	1054	1120	1092	1095	1157	1167	1117	1251	1246	1219	1271	1271	1276	1311	1370	1337	1300	1360	1373	1285	1283	1325	1347	1326	1345	1342	1368	1355	1357	1361	1356	1283	1267
645	736	779	820	785	838	884	951	923	980	931	1048	1017	1027	986	1063	1154	1063	1070	1149	1107	1186	1180	1190	1193	1228	1234	1229	1314	1327	1337	1282	1344	1333	1336	1310	1346	1361	1338	1357	1371	1357	1343	1374	1362	1349	1374	1354	1329	1340
637	719	815	800	853	831	899	989	977	899	988	1012	987	1029	1053	987	1118	1094	1131	1102	1177	1206	1184	1228	1257	1182	1244	1297	1333	1261	1269	1320	1380	1375	1351	1391	1413	1384	1319	1342	1407	1386	1381	1355	1382	1319	1315	1373	1311	1331
659	774	800	807	875	930	917	914	954	943	1039	1014	1021	1084	1046	1070	1134	1133	1094	1139	1178	1172	1115	1155	1212	1208	1208	1303	1225	1298	1345	1313	1372	1351	1323	1368	1412	1348	1358	1302	1363	1438	1415	1347	1368	1330	1394	1277	1303	1317
680	781	767	822	834	875	877	976	953	949	992	1048	1059	1034	1125	1105	1135	1186	1163	1130	1121	1132	1212	1153	1231	1170	1230	1297	1345	1316	1343	1256	1333	1348	1279	1347	1347	1413	1335	1314	1378	1350	1397	1393	1392	1327	1361	1312	1325	1379
726	889	807	824	755	874	899	934	1009	954	976	1037	1004	1089	1075	1140	1131	1141	1091	1157	1137	1161	1133	1143	1190	1182	1191	1263	1300	1331	1345	1303	1346	1332	1343	1285	1339	1336	1331	1425	1373	1383	1357	1344	1290	1343	1376	1319	1321	1340
673	788	809	887	857	897	890	964	951	1018	1028	1046	1011	1010	1096	1137	1077	1083	1094	1138	1158	1138	1171	1087	1188	1156	1239	1255	1220	1241	1240	1425	1343	1367	1399	1356	1304	1446	1347	1385	1381	1384	1286	1335	1355	1396	1388	1456	1392	1318
783	810	882	837	827	953	940	942	917	960	1033	1042	1091	1041	1031	1030	1106	1118	1123	1242	1166	1082	1116	1049	1162	1144	1173	1248	1231	1356	1301	1355	1293	1269	1358	1359	1339	1364	1306	1439	1392	1371	1251	1339	1352	1385	1345	1366	1267	1366
740	763	836	840	881	913	948	988	978	987	1003	981	1118	1079	1093	1047	1118	1118	1060	1060	1044	1044	1096	1127	1110	1135	1161	1203	1243	1285	1307	1347	1344	1348	1303	1380	1415	1324	1314	1380	1363	1367	1380	1419	1428	1383	1364	1407	1395	1459
661	834	862	830	840	905	961	966	940	944	1003	1029	1096	1088	1106	1037	1127	1151	1138	1098	1098	1105	1096	1096	1130	1135	1192	1232	1181	1331	1307	1358	1318	1285	1345	1322	1293	1255	1276	1257	1384	1358	1396	1397	1300	1332	1433	1436	1358	1428
760	851	845	879	905	846	982	998	980	961	1035	1031	1084	1127	1142	1092	1102	1093	1064	1118	1087	1096	1120	1062	1117	1215	1247	1310	1117	1321	1325	1253	1333	1198	1357	1357	1204	1175	1325	1244	1291	1243	1392	1336	1422	1417	1439	1386	1371	1414
716	770	845	833	894	980	926	941	975	988	1038	1063	1081	1051	1089	1038	1142	1112	1125	1159	1052	1042	1178	1114	1159	1148	1302	1297	1241	1365	1361	1349	1389	1283	1384	1207	1284	1371	1295	1303	1348	1334	1372	1393	1411	1411	1421	1413	1424	1446
705	820	849	859	862	924	950	988	948	999	1029	1085	1123	1086	1089	1097	1099	1184	1101	1145	1137	1207	1217	1133	1175	1172	1262	1330	1292	1381	1337	1390	1307	1291	1330	1385	1298	1286	1305	1354	1277	1296	1418	1415	1415	1362	1420	1441	1458	1388
705	791	879	820	877	867	934	1012	945	985	998	1091	1101	1071	1130	1117	1159	1185	1194	1188	1089	1149	1221	1275	1247	1338	1200	1305	1271	1309	1281	1359	1358	1369	1390	1381	1317	1278	1391	1347	1348	1318	1441	1447	1334	1479	1407	1409	1428	1407
742	795	877	874	862	896	934	954	926	1038	1081	1090	1167	1119	1142	1061	1178	1172	1216	1221	1226	1203	1267	1236	1295	1326	1312	1396	1397	1376	1410	1381	1354	1316	1325	1302	1293	1347	1363	1421	1448	1341	1439	1403	1419	1443	1406	1362	1441	1440
697	848	835	873	904	874	888	933	1008	1006	1047	984	1066	1059	1089	1154	1194	1096	1182	1193	1209	1220	1258	1272	1286	1329	1386	1341	1366	1427	1348	1378	1424	1408	1400	1327	1328	1409	1383	1414	1374	1316	1398	1457	1361	1483	1464	1448	1435	1416
703	813	886	861	906	852	916	981	967	1018	1001	1093	1059	1065	1104	1226	1228	1147	1212	1215	1239	1221	1272	1285	1313	1367	1382	1332	1353	1358	1437	1429	1457	1369	1347	1371	1371	1350	1414	1445	1420	1437	1438	1433	1437	1486	1434	1507	1469	1416
699	767	852	823	914	911	898	950	1007	992	1019	1101	1094	1081	1049	1086	1214	1185	1199	1216	1271	1288	1298	1349	1325	1297	1398	1380	1313	1371	1385	1420	1360	1440	1390	1422	1450	1377	1519	1443	1522	1464	1464	1459	1452	1512	1531	1462	1441	1456
679	833	789	808	914	908	904	930	978	1036	1020	989	1126	1019	1094	1103	1190	1185	1193	1196	1253	1234	1286	1327	1322	1349	1349	1414	1402	1383	1398	1409	1442	1459	1469	1414	1438	1422	1479	1553	1428	1540	1518	1443	1529	1419	1473	1486	1415	1461
702	841	867	808	868	840	892	912	989	954	1039	1090	1075	1138	1131	1142	1193	1209	1221	1198	1302	1288	1311	1314	1229	1331	1358	1388	1397	1377	1418	1423	1505	1466	1417	1506	1423	1508	1477	1463	1517	1484	1510	1449	1455	1491	1507	1449	1469	1460
698	824	827	884	853	863	938	974	914	1037	1082	1071	1071	1074	1055	1146	1143	1164	1186	1216	1304	1289	1265	1304	1400	1381	1440	1408	1360	1401	1462	1474	1399	1452	1477	1418	1408	1434	1468	1556	1473	1532	1544	1395	1461	1553	1528	1500	1417	1417
752	786	818	841	869	920	908	973	957	945	988	1004	1098	1143	1087	1123	1116	1181	1151	1262	1269	1344	1293	1274	1321	1385	1441	1356	1432	1426	1408	1438	1497	1461	1507	1462	1508	1518	1596	1479	1489	1510	1557	1556	1497	1483	1553	1488	1497	1494
691	788	841	848	835	904	855	921	984	937	1045	1030	1002	1105	1122	1115	1207	1210	1189	1231	1198	1304	1280	1334	1383	1444	1362	1433	1408	1427	1390	1529	1486	1512	1513	1559	1452	1562	1510	1523	1456	1541	1532	1497	1532	1500	1509	1482	1496	1414
683	798	792	850	832	903	969	982	980	941	1024	982	1057	1046	1060	1103	1104	1207	1158	1180	1264	1267	1305	1326	1430	1389	1381	1427	1424	1453	1484	1394	1500	1536	1594	1529	1503	1482	1542	1442	1464	1571	1494	1487	1544	1556	1545	1552	1529	1487
674	730	780	812	803	895	822	918	929	953	1046	1061	1036	1109	1145	1119	1161	1227	1176	1223	1223	1290	1301	1294	1364	1299	1348	1344	1363	1455	1520	1468	1470	1448	1515	1565	1558	1571	1473	1542	1537	1498	1543	1542	1513	1532	1505	1475	1485	1490
657	756	804	798	862	910	916	974	894	985	968	995	1078	1088	1049	1068	1137	1180	1171	1262	1207	1283	1334	1271	1312	1307	1394	1347	1420	1440	1397	1487	1455	1510	1526	1507	1472	1516	1498	1609	1580	1538	1516	1584	1538	1570	1591	1556	1463	1599
665	752	807	770	766	925	886	961	826	925	949	1033	1100	1026	1025	1113	1127	1190	1163	1233	1170	1222	1284	1294	1310	1359	1368	1403	1405	1450	1479	1432	1437	1536	1460	1444	1497	1545	1515	1652	1522	1527	1476	1571	1558	1530	1546	1489	1480	1434
709	732	796	794	830	849	834	859	916	917	995	1026	1052	976	1123	1136	1142	1104	1128	1220	1236	1286	1286	1246	1380	1359	1345	1370	1392	1395	1427	1458	1436	1540	1486	1524	1450	1597	1529	1493	1550	1583	1552	1530	1531	1520	1513	1515	1495	1502
674	781	784	794	760	841	844	873	839	896	943	1005	1045	1036	1061	1089	1077	1185	1199	1198	1252	1256	1319	1289	1287	1331	1313	1359	1448	1462	1449	1389	1446	1497	1530	1512	1551	1526	1603	1580	1582	1546	1548	1472	1537	1552	1532	1531	1479	1501
661	714	769	798	818	825	862	872	858	910	903	967	1032	1050	1073	1114	1178	1032	1181	1153	1159	1242	1188	1217	1286	1271	1314	1339	1407	1410	1423	1469	1444	1466	1580	1492	1410	1556	1523	1521	1512	1507	1502	1563	1591	1532	1450	1496	1521	1369
616	734	770	789	797	805	894	868	872	881	915	987	980	997	1070	1108	1083	1117	1183	1141	1198	1263	1265	1213	1266	1403	1345	1310	1392	1455	1463	1380	1469	1466	1479	1495	1490	1531	1527	1601	1494	1596	1545	1585	1553	1515	1469	1435	1444	1426
683	699	747	759	789	871	887	898	877	894	958	982	967	1000	1025	1100	1041	1060	1116	1106	1195	1240	1264	1235	1231	1350	1298	1353	1366	1401	1432	1470	1431	1452	1500	1463	1468	1513	1491	1514	1515	1507	1604	1508	1489	1504	1447	1479	1440	1287
671	752	744	744	765	804	842	860	883	931	912	1011	988	1020	1021	1044	1079	1075	1155	1159	1209	1203	1265	1272	1319	1320	1294	1291	1328	1366	1476	1401	1472	1431	1474	1496	1509	1494	1534	1510	1485	1581	1543	1624	1582	1510	1434	1396	1482	1306
645	724	717	783	794	797	754	853	840	907	898	955	997	1055	973	1018	1068	1123	1130	1137	1185	1237	1197	1213	1224	1289	1282	1317	1294	1355	1469	1442	1456	1451	1416	1542	1464	1570	1516	1590	1528	1569	1530	1592	1551	1561	1446	1443	1426	1324
629	719	743	735	750	786	844	840	887	881	889	957	919	920	961	1023	1030	1039	1181	1138	1169	1177	1247	1226	1293	1285	1349	1348	1350	1432	1368	1436	1408	1456	1473	1453	1520	1511	1502	1498	1514	1534	1537	1547	1490	1550	1439	1447	1450	1314
653	742	740	765	800	804	797	833	858	898	883	874	912	981	1011	1030	1048	1125	1108	1129	1223	1145	1250	1207	1307	1312	1327	1410	1316	1404	1323	1358	1415	1447	1541	1511	1450	1525	1522	1460	1549	1541	1559	1475	1524	1475	1539	1426	1408	1366
664	752	738	744	754	775	864	872	783	899	872	881	940	924	965	1103	1067	1080	1087	1119	1215	1129	1204	1291	1217	1270	1313	1289	1325	1358	1371	1406	1482	1411	1487	1415	1484	1438	1469	1506	1485	1549	1527	1561	1586	1490	1522	1512	1413	1414
619	745	724	750	770	819	835	796	886	837	943	941	991	916	967	1006	1123	1101	1100	1113	1114	1138	1216	1230	1294	1268	1277	1364	1336	1367	1394	1446	1431	1414	1421	1455	1468	1545	1470	1552	1510	1560	1513	1549	1450	1532	1465	1462	1492	1391
678	680	729	767	827	803	827	850	839	890	906	912	974	1012	969	1012	1065	1103	1058	1095	1147	1146	1263	1200	1212	1224	1308	1282	1344	1356	1387	1422	1391	1380	1441	1442	1491	1454	1513	1542	1499	1523	1500	1563	1563	1551	1499	1482	1489	1452
662	718	737	765	750	783	819	824	840	867	910	890	969	951	993	1013	1034	1094	1053	1086	1145	1116	1187	1197	1236	1260	1361	1353	1357	1384	1366	1418	1426	1390	1441	1509	1503	1465	1462	1563	1477	1488	1590	1578	1560	1519	1580	1512	1481	1457
663	698	709	715	788	729	795	824	827	787	863	859	942	947	951	1005	1082	1115	1042	1136	1156	1181	1161	1216	1178	1287	1301	1306	1314	1407	1322	1379	1379	1421	1435	1509	1416	1492	1504	1507	1501	1556	1558	1548	1525	1528	1496	1491	1448	1446
687	709	720	738	780	800	816	785	876	863	902	908	932	926	1025	979	1062	1125	1041	1009	1216	1141	1130	1132	1188	1300	1240	1374	1318	1338	1394	1396	1415	1511	1491	1473	1506	1493	1479	1473	1515	1474	1557	1562	1571	1463	1452	1525	1531	1465
677	666	707	757	776	760	800	878	867	871	886	950	898	952	979	934	1048	1135	1091	1161	1115	1099	1162	1168	1243	1266	1214	1323	1317	1374	1368	1321	1443	1443	1433	1441	1520	1498	1478	1509	1496	1481	1505	1521	1566	1516	1577	1559	1528	1490
672	683	727	725	718	781	843	815	844	861	903	922	892	897	1018	1006	1071	1043	1100	1073	1134	1147	1161	1120	1175	1247	1223	1314	1319	1316	1353	1411	1408	1431	1497	1502	1427	1492	1509	1502	1517	1437	1486	1567	1565	1493	1519	1521	1542	1466
690	728	733	749	789	843	782	791	876	865	938	921	884	972	1000	1081	1046	1070	1063	1102	1125	1139	1204	1254	1152	1223	1286	1311	1407	1347	1369	1412	1328	1451	1421	1514	1475	1456	1525	1491	1495	1467	1490	1515	1538	1510	1468	1562	1514	1450
685	705	718	764	755	840	782	851	898	869	871	904	874	922	969	1029	1060	1099	1044	1110	1147	1153	1199	1205	1200	1176	1275	1285	1355	1250	1393	1375	1401	1387	1478	1490	1471	1488	1529	1541	1510	1572	1498	1520	1491	1454	1512	1533	1441	1508
663	706	755	718	696	760	792	796	773	843	868	964	890	946	967	1016	1033	1113	1024	1081	1127	1091	1147	1134	1204	1219	1228	1258	1328	1327	1349	1352	1415	1390	1401	1388	1497	1494	1466	1523	1563	1521	1513	1483	1540	1448	1479	1498	1519	1443
709	756	758	798	710	771	789	844	826	853	872	927	920	968	955	1009	1043	1031	1068	1077	1124	1118	1123	1247	1192	1291	1224	1346	1424	1314	1371	1341	1365	1408	1452	1467	1389	1510	1404	1544	1502	1457	1547	1509	1503	1518	1504	1531	1503	1440
698	744	741	776	773	849	831	867	876	873	896	846	951	933	992	971	1071	1072	1137	1141	1151	1187	1156	1145	1273	1244	1293	1270	1328	1348	1285	1409	1411	1486	1415	1410	1499	1529	1453	1481	1474	1531	1530	1555	1520	1502	1560	1465	1503	1448
733	767	798	759	796	778	778	857	862	842	959	950	985	989	962	1065	977	1015	1081	1125	1112	1166	1157	1208	1224	1268	1289	1324	1286	1313	1342	1414	1375	1418	1361	1450	1474	1505	1470	1498	1481	1516	1503	1488	1487	1505	1450	1475	1471	1475
736	751	746	773	812	805	835	876	844	854	871	958	985	1004	983	1122	1057	1098	1090	1102	1190	1164	1216	1259	1273	1258	1266	1347	1329	1420	1356	1412	1425	1416	1451	1437	1445	1425	1508	1501	1489	1453	1531	1551	1447	1551	1528	1502	1544	1477
708	748	766	741	770	792	833	829	881	902	909	902	975	1019	1045	977	1055	1063	1123	1156	1208	1199	1224	1211	1268	1205	1293	1372	1290	1392	1386	1347	1353	1417	1434	1426	1512	1485	1488	1559	1502	1516	1528	1497	1532	1512	1527	1524	1486	1411
718	770	762	803	820	811	820	855	830	888	1004	951	1042	1008	1072	1033	1004	1081	1087	1111	1171	1215	1215	1206	1302	1221	1241	1354	1384	1427	1425	1443	1436	1505	1431	1429	1426	1466	1444	1508	1509	1504	1447	1527	1534	1489	1446	1486	1468	1424
744	774	812	844	847	843	864	884	895	922	925	988	971	1064	983	1111	1127	1186	1136	1176	1124	1241	1232	1283	1274	1297	1259	1400	1321	1475	1424	1402	1419	1455	1451	1476	1436	1448	1486	1498	1528	1485	1513	1531	1489	1526	1483	1428	1480	1465
766	814	769	823	814	857	916	924	885	921	971	1030	1051	1014	1019	1055	1024	1090	1119	1161	1222	1268	1241	1311	1283	1302	1318	1309	1386	1504	1409	1459	1408	1504	1433	1482	1442	1498	1532	1450	1429	1520	1505	1498	1492	1480	1483	1551	1446	1498
773	793	863	885	869	880	956	936	903	1014	1008	1001	1027	1070	1072	1064	1144	1172	1178	1055	1252	1273	1322	1274	1329	1376	1359	1359	1399	1355	1459	1375	1376	1447	1496	1482	1487	1446	1494	1538	1526	1481	1511	1479	1482	1454	1416	1508	1369	1429
808	852	804	768	878	903	916	1007	916	1005	1005	970	1041	1058	1062	1138	1177	1196	1140	1194	1220	1255	1276	1291	1400	1387	1331	1396	1318	1389	1385	1418	1395	1422	1396	1441	1534	1475	1479	1535	1486	1485	1488	1570	1517	1545	1509	1431	1470	1470
784	839	917	881	961	926	934	963	972	970	1095	1035	1074	1082	1117	1082	1230	1205	1212	1284	1276	1270	1301	1286	1306	1358	1385	1470	1360	1378	1477	1439	1508	1476	1484	1527	1530	1452	1476	1504	1535	1448	1443	1488	1507	1495	1457	1470	1460	1458
858	878	876	866	937	907	946	982	1075	1024	1011	1077	1105	1077	1168	1176	1163	1172	1241	1195	1276	1284	1327	1337	1345	1411	1346	1300	1321	1394	1452	1516	1555	1460	1471	1459	1508	1477	1570	1525	1480	1515	1526	1543	1527	1512	1416	1473	1464	1435
884	851	837	906	938	934	934	1001	1089	1074	1079	1184	1164	1191	1122	1140	1207	1224	1248	1247	1271	1249	1309	1337	1408	1411	1300	1514	1383	1375	1386	1500	1512	1552	1446	1521	1472	1500	1516	1506	1552	1486	1546	1466	1495	1476	1451	1403	1400	1515
825	852	889	949	942	962	967	1069	1088	1036	1124	1150	1129	1187	1260	1182	1222	1221	1365	1333	1327	1323	1342	1313	1355	1350	1406	1458	1494	1495	1570	1506	1477	1504	1401	1496	1429	1531	1520	1591	1547	1476	1539	1476	1463	1458	1468	1471	1423	1482
911	909	991	972	990	1032	1004	1011	1083	1064	1095	1209	1210	1206	1209	1242	1234	1262	1288	1295	1281	1377	1360	1415	1468	1402	1465	1406	1494	1535	1487	1499	1479	1551	1528	1499	1468	1525	1558	1650	1428	1498	1520	1444	1430	1432	1467	1442	1430	1323
931	921	991	987	1072	1076	1055	1119	1088	1097	1138	1219	1187	1158	1259	1243	1290	1243	1357	1380	1304	1369	1351	1438	1446	1486	1430	1513	1466	1511	1527	1575	1507	1541	1549	1516	1492	1588	1544	1548	1532	1589	1471	1458	1408	1399	1466	1354	1411	1401
937	939	1016	996	986	1054	1078	1091	1170	1159	1258	1183	1238	1243	1245	1218	1288	1316	1363	1332	1402	1426	1391	1433	1422	1388	1484	1533	1518	1482	1484	1508	1590	1482	1586	1529	1533	1556	1556	1518	1436	1538	1485	1419	1515	1515	1489	1401	1433	1426
974	1016	1004	986	1033	1082	1073	1164	1111	1182	1200	1197	1279	1241	1279	1322	1381	1420	1377	1376	1369	1397	1488	1440	1459	1415	1498	1561	1452	1462	1580	1517	1485	1520	1532	1526	1589	1498	1476	1515	1518	1535	1494	1467	1533	1502	1492	1441	1459	1403
959	975	1012	1044	1040	1072	1140	1134	1195	1224	1197	1244	1301	1324	1349	1348	1395	1431	1364	1400	1368	1480	1537	1501	1485	1558	1519	1487	1479	1548	1552	1590	1549	1627	1491	1537	1533	1485	1574	1499	1519	1535	1504	1580	1471	1475	1482	1374	1396	1436
1004	1055	1043	1054	1104	1112	1149	1252	1239	1256	1258	1221	1266	1375	1373	1418	1391	1445	1380	1418	1449	1485	1537	1469	1543	1540	1608	1527	1526	1553	1595	1540	1599	1575	1529	1582	1575	1557	1517	1583	1530	1552	1511	1457	1471	1524	1440	1405	1435	1399
1025	1061	1055	1131	1100	1114	1197	1177	1203	1263	1275	1309	1348	1380	1337	1418	1451	1453	1455	1498	1436	1503	1561	1567	1456	1612	1500	1619	1578	1548	1614	1627	1587	1538	1566	1596	1600	1618	1575	1566	1563	1531	1594	1427	1554	1458	1443	1456	1475	1366
1019	1100	1131	1108	1132	1155	1153	1231	1281	1274	1403	1310	1396	1384	1422	1378	1484	1458	1481	1540	1493	1544	1505	1559	1566	1620	1601	1583	1590	1612	1611	1564	1592	1553	1478	1531	1561	1534	1571	1555	1501	1544	1470	1493	1444	1496	1454	1510	1473	1396
1055	1120	1130	1135	1157	1153	1306	1302	1338	1247	1356	1315	1355	1418	1452	1439	1427	1546	1525	1544	1510	1531	1549	1586	1558	1622	1565	1675	1627	1556	1557	1578	1593	1602	1494	1499	1585	1550	1560	1456	1463	1489	1475	1500	1439	1531	1492	1451	1373	1387
1134	1053	1118	1156	1272	1219	1234	1260	1324	1347	1346	1331	1448	1489	1401	1507	1522	1541	1520	1524	1609	1601	1532	1624	1683	1583	1608	1658	1533	1633	1598	1603	1609	1541	1549	1593	1515	1512	1449	1496	1459	1466	1570	1503	1507	1391	1411	1431	1456	1347
1120	1132	1131	1185	1199	1227	1334	1259	1348	1314	1414	1375	1421	1423	1457	1544	1528	1614	1642	1534	1605	1592	1662	1626	1668	1668	1715	1638	1656	1631	1609	1537	1631	1543	1472	1622	1547	1445	1492	1419	1433	1479	1549	1434	1506	1426	1446	1452	1422	1370
1119	1153	1200	1196	1266	1298	1338	1334	1296	1410	1445	1479	1458	1465	1436	1547	1516	1597	1586	1576	1616	1659	1712	1613	1641	1672	1662	1664	1627	1649	1607	1595	1675	1589	1463	1513	1449	1450	1355	1493	1447	1449	1460	1348	1393	1417	1379	1396	1368	1325
1197	1209	1222	1261	1300	1311	1326	1371	1435	1414	1555	1411	1495	1500	1483	1548	1592	1607	1603	1718	1764	1642	1673	1685	1650	1650	1656	1680	1699	1731	1638	1682	1724	1557	1510	1570	1514	1463	1368	1392	1418	1481	1495	1358	1501	1445	1480	1481	1428	1393
1212	1241	1228	1297	1270	1304	1350	1297	1346	1412	1447	1533	1510	1488	1602	1593	1585	1609	1657	1615	1708	1677	1683	1613	1681	1699	1740	1644	1731	1748	1740	1643	1779	1535	1399	1523	1467	1393	1359	1467	1352	1411	1486	1350	1469	1513	1416	1328	1399	1380
1147	1212	1331	1326	1322	1333	1411	1452	1393	1415	1506	1542	1578	1597	1574	1638	1680	1693	1663	1713	1662	1752	1682	1651	1724	1707	1707	1739	1741	1659	1750	1684	1679	1633	1585	1542	1530	1463	1455	1464	1391	1399	1540	1400	1479	1358	1498	1420	1314	1407
1287	1345	1253	1325	1260	1371	1379	1434	1540	1489	1576	1516	1597	1564	1579	1623	1623	1661	1605	1724	1715	1773	1740	1682	1655	1731	1705	1722	1738	1749	1719	1686	1699	1586	1653	1623	1501	1455	1476	1420	1438	1498	1441	1570	1416	1467	1403	1397	1411	1297
1230	1306	1291	1260	1345	1362	1419	1446	1498	1564	1598	1616	1603	1553	1665	1660	1611	1713	1686	1675	1777	1788	1709	1779	1814	1729	1812	1799	1730	1710	1731	1696	1756	1705	1649	1606	1497	1552	1537	1500	1459	1517	1494	1524	1445	1433	1416	1402	1398	1285
1255	1281	1267	1458	1465	1479	1404	1470	1439	1506	1599	1613	1679	1604	1645	1712	1728	1813	1713	1701	1777	1788	1706	1785	1771	1772	1719	1773	1798	1712	1733	1662	1703	1656	1718	1661	1619	1599	1586	1491	1504	1493	1514	1446	1498	1376	1411	1410	1349	1315
1217	1321	1365	1328	1362	1481	1492	1431	1494	1494	1564	1649	1623	1707	1715	1693	1716	1728	1630	1792	1756	1733	1788	1853	1767	1803	1827	1688	1823	1827	1664	1771	1630	1721	1630	1656	1610	1614	1613	1555	1572	1503	1490	1500	1435	1460	1503	1421	1376	1299
1186	1263	1305	1465	1406	1414	1509	1510	1658	1556	1548	1592	1622	1627	1642	1779	1666	1725	1745	1710	1841	1846	1816	1817	1826	1708	1687	1769	1828	1658	1786	1773	1730	1724	1621	1625	1647	1621	1578	1554	1482	1616	1546	1508	1512	1421	1349	1375	1397	1298
1232	1229	1364	1352	1343	1491	1437	1601	1550	1587	1597	1624	1648	1703	1778	1670	1751	1815	1685	1762	1793	1779	1789	1798	1810	1792	1840	1794	1807	1784	1808	1760	1815	1688	1710	1674	1594	1618	1540	1559	1529	1550	1493	1403	1448	1492	1423	1345	1339	1329
1281	1371	1402	1477	1445	1425	1578	1500	1580	1620	1664	1609	1599	1666	1663	1725	1684	1718	1773	1851	1803	1842	1757	1798	1818	1751	1761	1827	1878	1776	1753	1786	1700	1711	1645	1645	1578	1602	1603	1563	1554	1589	1465	1494	1475	1368	1421	1419	1366	1270
1314	1391	1394	1430	1476	1552	1508	1495	1567	1629	1640	1673	1650	1640	1723	1663	1627	1749	1724	1785	1843	1757	1834	1762	1851	1794	1739	1858	1813	1723	1756	1744	1637	1649	1708	1620	1690	1605	1629	1486	1627	1563	1451	1512	1436	1378	1373	1417	1358	1306
1264	1314	1414	1464	1381	1500	1504	1496	1534	1622	1623	1633	1680	1668	1609	1751	1728	1670	1726	1736	1789	1879	1855	1815	1782	1796	1739	1758	1753	1680	1670	1703	1524	1620	1672	1655	1681	1634	1632	1597	1587	1557	1490	1471	1502	1395	1366	1364	1277	1233
1257	1310	1404	1416	1440	1474	1480	1522	1583	1602	1635	1642	1634	1750	1626	1735	1720	1673	1665	1774	1758	1816	1825	1776	1819	1804	1742	1723	1779	1720	1596	1626	1476	1597	1585	1667	1595	1626	1556	1526	1581	1548	1475	1544	1361	1464	1353	1341	1313	1247
1289	1292	1450	1516	1449	1514	1490	1583	1564	1619	1601	1603	1648	1666	1534	1627	1610	1629	1636	1754	1782	1830	1683	1784	1811	1863	1752	1718	1721	1608	1544	1592	1517	1635	1574	1610	1606	1509	1564	1535	1529	1506	1475	1393	1469	1417	1354	1245	1294	1275
1340	1327	1432	1388	1479	1438	1531	1552	1579	1603	1562	1494	1518	1739	1581	1577	1587	1548	1733	1659	1746	1808	1678	1836	1771	1735	1828	1679	1673	1557	1586	1643	1574	1585	1565	1598	1582	1578	1630	1586	1522	1556	1479	1478	1386	1373	1310	1266	1273	1224
1292	1385	1441	1428	1482	1489	1535	1614	1555	1598	1675	1580	1519	1678	1540	1530	1583	1550	1645	1602	1762	1681	1705	1763	1775	1753	1715	1705	1814	1691	1594	1641	1655	1585	1489	1690	1624	1571	1543	1490	1596	1514	1434	1432	1484	1319	1308	1248	1285	1219
1341	1343	1382	1419	1443	1551	1604	1576	1567	1614	1550	1544	1592	1642	1544	1512	1565	1621	1713	1575	1748	1771	1768	1701	1830	1791	1881	1759	1689	1784	1674	1677	1684	1627	1622	1546	1650	1587	1504	1497	1522	1484	1442	1406	1486	1427	1338	1245	1231	1263
1329	1332	1449	1451	1480	1479	1494	1583	1537	1548	1647	1612	1549	1640	1597	1488	1584	1616	1749	1599	1800	1808	1743	1808	1859	1752	1734	1707	1735	1781	1639	1699	1699	1628	1617	1657	1635	1591	1550	1582	1522	1489	1451	1376	1388	1376	1323	1229	1253	1199
1292	1422	1427	1343	1522	1435	1468	1562	1555	1569	1545	1640	1605	1567	1631	1577	1598	1657	1739	1653	1690	1756	1791	1822	1809	1705	1752	1666	1779	1724	1781	1685	1663	1605	1533	1586	1547	1589	1506	1522	1467	1437	1438	1441	1399	1339	1351	1211	1298	1241
1311	1411	1520	1417	1449	1569	1543	1580	1528	1577	1593	1719	1599	1613	1635	1628	1627	1790	1745	1576	1764	1744	1766	1751	1801	1778	1732	1803	1693	1718	1728	1744	1596	1642	1589	1639	1601	1566	1497	1460	1452	1505	1406	1333	1362	1303	1340	1259	1176	1212
1298	1448	1456	1481	1393	1437	1480	1598	1583	1634	1587	1647	1599	1674	1650	1643	1691	1674	1765	1655	1715	1744	1732	1758	1780	1775	1677	1744	1751	1721	1703	1730	1639	1646	1582	1634	1569	1549	1496	1496	1580	1448	1455	1378	1365	1192	1295	1247	1228	1232
1324	1395	1339	1509	1454	1481	1524	1519	1578	1575	1605	1609	1610	1564	1638	1701	1702	1662	1723	1744	1705	1729	1739	1764	1739	1763	1707	1682	1684	1642	1682	1737	1652	1594	1595	1613	1579	1463	1520	1432	1432	1430	1351	1322	1370	1273	1219	1200	1129	1180
1249	1364	1466	1435	1443	1486	1506	1523	1583	1655	1618	1608	1632	1579	1613	1667	1645	1662	1705	1708	1712	1729	1707	1777	1656	1693	1694	1646	1706	1714	1619	1678	1620	1660	1657	1612	1594	1553	1420	1459	1423	1430	1376	1325	1303	1234	1302	1192	1193	1148
1223	1385	1377	1367	1392	1488	1496	1594	1577	1623	1609	1565	1611	1578	1667	1659	1652	1666	1628	1682	1716	1741	1741	1682	1673	1670	1686	1687	1687	1749	1747	1635	1630	1660	1420	1580	1462	1427	1474	1429	1337	1357	1331	1277	1251	1313	1243	1120	1117	1159
1271	1359	1365	1372	1400	1413	1568	1571	1618	1570	1537	1663	1688	1609	1570	1616	1643	1536	1611	1622	1700	1697	1728	1732	1660	1632	1662	1658	1612	1673	1614	1613	1570	1549	1520	1445	1495	1491	1438	1418	1406	1393	1348	1307	1293	1157	1166	1189	1140	1107
1238	1290	1326	1380	1384	1396	1452	1472	1546	1593	1615	1664	1598	1617	1596	1616	1670	1593	1565	1644	1568	1634	1671	1719	1689	1639	1675	1666	1622	1649	1635	1619	1514	1537	1445	1506	1378	1461	1343	1346	1326	1291	1277	1201	1215	1088	1172	1084	1068	1074
1179	1293	1345	1420	1362	1409	1482	1457	1572	1477	1528	1576	1519	1526	1551	1578	1572	1503	1550	1509	1611	1552	1588	1624	1678	1665	1620	1620	1590	1626	1527	1493	1593	1504	1477	1456	1455	1363	1357	1370	1318	1296	1270	1228	1234	1145	1161	1077	1069	1084
1176	1265	1318	1382	1357	1435	1381	1425	1508	1490	1542	1475	1551	1617	1491	1614	1463	1389	1424	1416	1543	1509	1563	1676	1535	1552	1556	1542	1577	1536	1501	1604	1527	1502	1464	1486	1381	1376	1350	1383	1306	1214	1231	1242	1229	1241	1090	1095	1123	1051
1148	1317	1321	1404	1349	1491	1352	1373	1509	1464	1524	1486	1611	1516	1475	1387	1439	1287	1365	1376	1463	1485	1504	1535	1572	1543	1591	1544	1524	1569	1522	1425	1579	1403	1399	1405	1403	1314	1338	1265	1263	1193	1229	1178	1120	1141	1141	1053	1037	1018
1104	1294	1280	1351	1285	1367	1385	1531	1425	1394	1485	1469	1438	1517	1454	1425	1360	1350	1263	1383	1392	1479	1585	1499	1496	1594	1605	1582	1516	1515	1510	1483	1393	1423	1369	1400	1417	1343	1312	1325	1269	1285	1194	1163	1144	1182	1126	1103	990	1045
1155	1298	1254	1460	1361	1335	1353	1435	1433	1428	1496	1470	1420	1372	1388	1416	1306	1289	1308	1369	1406	1387	1415	1519	1496	1516	1474	1529	1509	1462	1407	1444	1473	1271	1412	1296	1298	1251	1243	1200	1227	1245	1217	1127	1075	1126	1038	1066	1011	988
1121	1206	1177	1235	1293	1322	1325	1392	1364	1432	1418	1389	1448	1366	1398	1302	1426	1261	1372	1287	1420	1514	1437	1448	1455	1452	1516	1382	1458	1459	1429	1432	1374	1446	1349	1362	1285	1253	1197	1179	1150	1162	1141	1198	1110	1020	1109	1012	949	1010
1061	1248	1309	1239	1197	1283	1328	1340	1360	1339	1385	1349	1461	1379	1406	1346	1263	1350	1330	1377	1383	1458	1364	1460	1421	1449	1459	1416	1428	1472	1433	1353	1374	1283	1355	1359	1293	1261	1275	1179	1180	1162	1175	1101	1037	1054	1018	1019	988	934
1079	1107	1174	1265	1252	1270	1345	1317	1301	1375	1415	1477	1370	1451	1394	1276	1292	1365	1426	1282	1406	1460	1373	1501	1454	1379	1395	1385	1425	1342	1340	1350	1259	1298	1271	1260	1241	1188	1269	1139	1161	1215	1138	1131	1033	1061	1006	940	972	1002
1030	1072	1137	1218	1263	1268	1301	1337	1289	1339	1405	1334	1343	1311	1379	1290	1332	1382	1373	1407	1392	1370	1351	1430	1337	1404	1439	1353	1361	1347	1433	1315	1334	1320	1253	1261	1249	1151	1162	1105	1128	1122	1081	1080	1062	968	1035	944	1060	972
1051	1096	1185	1160	1219	1259	1289	1262	1262	1346	1345	1317	1385	1353	1357	1327	1371	1401	1354	1301	1348	1377	1351	1380	1402	1354	1373	1332	1317	1282	1333	1316	1268	1206	1214	1183	1307	1215	1189	1136	1135	1158	1127	1047	1046	993	1023	941	949	937
986	1145	1192	1130	1216	1210	1196	1221	1217	1245	1270	1338	1316	1270	1291	1325	1274	1328	1343	1370	1338	1316	1338	1406	1326	1296	1324	1255	1254	1252	1262	1271	1197	1209	1196	1173	1130	1080	1090	1057	1056	1074	982	1033	1002	1004	929	978	911	910
1001	1078	1099	1108	1163	1145	1170	1169	1224	1206	1288	1258	1249	1263	1333	1267	1331	1419	1284	1373	1307	1260	1302	1298	1272	1238	1277	1246	1232	1278	1264	1258	1217	1230	1168	1140	1176	1107	1052	1095	1054	1065	1057	1058	999	953	986	943	937	872
970	1093	1087	1139	1125	1083	1169	1151	1164	1135	1213	1316	1255	1248	1228	1247	1347	1227	1326	1323	1340	1319	1249	1209	1318	1234	1255	1297	1305	1192	1225	1264	1243	1159	1176	1083	1114	1114	1098	1104	1037	1040	978	963	948	1005	907	893	904	938
869	982	1042	1088	1100	1100	1143	1188	1157	1256	1158	1198	1204	1159	1250	1263	1245	1339	1303	1226	1261	1200	1259	1230	1222	1212	1194	1185	1296	1184	1094	1127	1179	1152	1139	1055	1059	1101	967	1058	1024	1000	936	1007	1004	989	947	879	879	912
920	1038	964	1035	1042	1146	1065	1135	1116	1150	1166	1121	1206	1152	1156	1158	1247	1232	1246	1222	1239	1290	1129	1202	1237	1200	1237	1152	1214	1184	1141	1111	1109	1087	1095	1084	1082	1070	1023	1018	1012	967	926	914	929	907	928	961	875	881
881	1053	957	960	1032	1033	1104	1075	1079	1155	1092	1144	1128	1160	1127	1171	1160	1175	1199	1218	1189	1162	1196	1205	1147	1124	1170	1143	1150	1123	1101	1119	1137	1094	1069	1015	1009	1069	1018	998	957	990	908	933	969	914	939	878	834	859
889	947	947	940	1011	1083	1033	1053	1062	1094	1087	1092	1134	1183	1090	1083	1126	1139	1172	1141	1226	1077	1130	1158	1073	1160	1100	1089	1080	1098	1032	1011	1045	1085	1065	1009	1026	981	986	983	997	932	951	901	941	939	862	871	873	867
821	919	884	956	978	1055	951	1073	1065	1095	1086	1109	1106	1085	1090	1052	1129	1118	1077	1134	1117	1145	1087	1148	1104	1105	1107	1092	1095	1049	1018	1047	1008	1046	966	999	1017	965	972	898	912	918	902	890	962	889	885	889	908	876
816	903	895	975	885	1028	1035	917	981	1086	1013	1031	1077	1068	1060	1063	1097	1109	1098	1106	1089	1019	1099	997	1029	1084	1075	1007	975	1067	1035	977	1020	1030	953	959	911	946	973	896	948	921	908	909	871	842	915	871	855	800
785	872	871	878	864	936	921	973	1039	955	918	944	972	1060	1015	980	1037	1063	1013	1077	1062	1051	1032	1067	1027	1091	995	1008	984	1082	1052	994	924	1034	931	959	949	890	952	871	953	898	879	900	841	853	816	824	823	904
758	828	809	813	871	873	901	908	972	981	1007	980	934	1054	1006	1005	996	1027	1023	983	998	1031	1073	1017	1009	994	1046	1055	1011	1005	996	973	934	958	951	915	937	930	895	866	952	861	840	881	933	867	857	805	846	826
784	819	774	796	781	882	835	878	910	902	966	947	937	1008	1005	908	1003	917	997	1024	1032	986	935	986	948	1005	970	970	998	919	962	947	978	966	953	904	891	883	896	869	888	874	871	841	877	856	828	834	828	860
740	766	806	823	850	858	909	897	890	893	907	932	902	1004	963	888	1007	935	979	972	957	1002	952	960	937	928	920	947	961	902	936	972	905	864	884	865	889	910	876	807	895	830	852	875	869	875	795	806	836	847
708	748	828	802	754	887	868	807	864	871	884	908	934	970	847	861	941	885	932	884	867	952	907	953	879	940	920	867	895	889	887	849	926	874	856	894	846	815	788	852	856	876	804	797	857	842	856	820	832	843
650	726	782	786	753	844	782	834	809	884	880	941	843	897	878	916	887	833	929	890	887	921	905	868	890	886	912	868	895	901	889	902	822	826	826	896	866	774	869	861	799	820	835	815	837	827	816	861	825	823
611	675	791	737	783	760	799	841	765	844	812	831	884	868	831	914	876	847	864	926	874	910	852	919	844	939	854	805	849	892	856	833	817	861	797	817	818	791	795	805	799	766	797	827	872	763	884	842	795	863
612	695	703	706	771	792	746	737	774	795	819	842	800	845	837	884	852	848	835	808	873	879	848	828	842	865	812	804	831	792	862	839	845	806	832	773	825	843	827	775	792	768	820	814	823	828	824	829	805	822
576	651	695	713	777	762	765	720	761	750	794	812	775	790	813	815	787	880	843	831	838	863	798	853	867	864	831	805	827	790	852	787	790	836	790	797	783	832	769	811	789	775	794	748	787	800	796	797	820	800
608	636	689	699	774	718	705	748	769	717	723	687	780	773	739	819	824	811	804	843	801	806	784	826	804	832	774	816	801	817	764	797	770	794	762	773	774	854	771	785	786	796	793	768	790	789	833	819	765	808
614	635	661	633	723	698	695	656	716	733	737	683	788	729	759	756	811	790	714	744	753	769	681	786	834	765	777	708	750	753	769	773	804	804	756	756	726	753	761	726	772	743	812	787	807	791	801	835	841	820
540	637	601	617	627	679	646	655	714	725	714	706	745	738	748	733	703	743	756	764	691	755	764	786	733	739	718	780	740	789	729	772	762	753	766	770	712	743	792	792	750	752	765	769	810	736	788	808	801	801
535	630	639	608	606	691	627	676	621	657	689	670	699	679	672	705	695	712	700	724	747	702	685	714	743	747	741	722	737	690	719	757	753	802	770	712	713	696	756	781	791	715	707	774	756	774	835	801	797	802
556	561	577	573	609	636	598	624	630	649	667	647	609	631	686	622	706	659	694	700	712	667	735	693	735	689	737	721	694	705	748	710	753	756	736	691	711	649	751	790	763	744	735	746	828	761	796	783	794	875
494	600	547	571	563	609	592	624	651	644	656	650	678	643	762	661	690	713	696	681	698	704	719	732	691	685	692	669	727	740	679	691	697	699	695	680	740	749	675	743	723	730	795	773	769	794	785	810	802	812
483	539	523	600	539	535	577	593	612	591	606	652	643	667	611	618	712	677	658	687	684	701	657	665	680	662	640	689	696	722	723	665	692	690	643	671	707	735	742	749	725	701	736	740	776	785	822	800	805	789
469	555	559	552	515	557	570	565	576	536	638	597	620	618	571	591	692	659	647	727	639	640	665	649	631	617	715	656	672	690	689	670	648	669	682	699	697	728	750	779	723	766	706	738	728	813	797	761	883	864
504	487	505	531	553	544	596	563	604	619	606	602	555	620	607	577	591	657	677	646	672	648	633	683	642	671	649	586	698	671	720	658	657	681	732	675	681	693	701	740	685	714	732	712	792	771	769	775	789	841
453	500	519	520	531	534	546	549	595	537	611	553	577	580	599	557	586	602	662	619	636	637	614	628	592	631	642	620	600	669	626	637	694	675	702	685	723	688	685	695	711	719	752	735	726	806	739	810	794	866
459	509	538	600	478	554	529	512	594	587	566	575	586	594	592	544	570	589	611	604	606	673	616	596	638	629	618	632	621	634	654	646	636	637	676	708	696	679	666	728	709	711	752	717	765	789	754	780	817	868
441	505	559	482	513	537	552	524	545	573	559	545	526	546	567	579	610	577	571	582	580	602	594	606	564	628	579	593	636	580	673	650	600	603	631	669	645	656	660	700	718	715	739	704	755	788	817	786	811	829
457	430	481	517	484	539	525	537	505	542	546	533	493	529	517	557	543	522	578	626	586	564	565	548	594	619	599	620	601	608	636	602	591	624	695	609	671	704	644	681	689	691	680	703	712	739	798	833	777	809
409	469	430	523	482	484	531	504	562	537	545	535	512	572	519	536	568	512	556	545	512	573	576	574	563	567	556	616	581	596	613	610	671	657	645	650	652	655	704	680	691	670	712	747	750	715	783	775	819	886
465	440	460	465	449	449	498	477	497	505	533	465	495	547	564	561	530	545	532	571	531	562	568	575	570	505	584	560	575	551	624	610	638	617	611	633	602	651	677	645	693	670	669	714	735	759	775	773	800	768
439	445	455	456	461	514	461	483	499	483	508	501	475	495	511	490	527	532	534	484	567	545	573	549	541	542	580	587	592	559	549	609	611	592	568	635	626	645	652	632	696	744	736	725	675	781	724	776	811	824
443	406	434	463	475	439	435	439	445	511	481	479	508	500	533	512	530	508	525	512	512	577	531	541	537	555	514	556	566	525	596	625	608	616	645	649	653	702	654	607	708	672	656	743	704	771	780	778	797	821
423	465	417	468	425	471	456	447	462	457	486	493	521	485	496	487	505	471	511	499	533	524	510	520	556	498	540	530	566	552	556	563	592	635	571	640	600	617	626	646	673	667	679	660	718	740	762	806	788	833
406	432	405	431	442	436	451	462	427	497	550	487	465	499	505	483	474	456	510	551	500	517	556	546	578	524	573	549	558	575	569	576	594	579	590	598	620	624	607	667	725	708	686	707	718	685	795	709	804	777
399	410	378	477	444	410	445	424	405	445	429	467	432	433	471	457	480	470	494	520	500	544	488	499	546	526	550	537	520	494	570	536	573	595	573	584	566	624	651	612	669	670	627	679	758	673	750	770	759	792
386	383	412	405	398	451	389	445	466	444	447	447	452	474	467	455	492	486	438	483	466	524	514	506	497	518	511	500	537	578	578	610	504	600	563	584	603	645	614	632	624	681	628	701	746	688	711	760	785	744
380	366	423	416	435	414	421	384	454	429	436	391	414	430	440	448	431	482	478	463	472	467	452	491	533	478	545	497	487	514	501	550	524	578	584	602	569	569	682	617	652	685	671	683	721	699	705	766	753	806
368	405	392	399	389	414	448	427	437	444	457	434	473	441	456	423	450	479	483	489	447	471	470	483	483	532	479	513	551	526	500	502	561	556	573	605	561	571	621	609	677	650	693	700	725	702	759	744	726	767
373	392	393	401	410	445	369	422	412	431	399	446	466	443	431	420	513	466	449	457	476	410	456	493	484	487	503	541	527	498	512	509	540	536	559	575	574	570	577	614	603	622	676	660	672	671	719	706	790	783
358	386	352	399	383	434	386	441	424	446	412	431	407	442	437	458	459	469	422	473	479	475	467	475	489	499	457	462	514	535	545	537	530	540	581	559	557	553	628	611	674	610	661	638	724	690	713	693	765	758
393	377	394	351	401	409	367	341	426	430	411	414	405	397	427	412	441	469	461	424	469	446	447	453	498	455	526	474	478	529	530	498	521	529	539	547	556	525	588	587	624	625	675	635	717	651	753	706	736	717
366	389	364	407	364	404	383	358	421	423	387	425	438	414	412	439	434	442	473	468	453	465	509	441	478	470	498	465	485	509	491	494	492	513	568	511	589	586	630	556	579	622	635	618	639	692	703	706	747	782
377	380	372	373	381	388	392	413	394	376	404	384	400	399	443	450	409	450	443	443	458	438	446	445	471	457	493	499	490	485	501	491	478	516	540	494	517	538	605	605	606	596	659	667	656	728	693	697	711	779
384	360	381	395	360	410	375	404	373	413	407	418	426	408	420	404	406	407	428	398	427	442	429	469	437	466	477	455	447	482	561	489	517	501	519	555	553	532	545	577	642	584	615	651	649	686	666	725	725	771
357	352	400	354	353	378	367	368	404	333	388	393	374	388	442	407	386	395	442	420	422	436	436	407	442	425	468	476	487	429	450	513	494	504	512	496	484	580	582	611	596	592	636	648	645	672	724	630	746	797
348	360	348	352	344	395	379	386	391	370	370	393	369	405	393	416	409	429	405	432	426	419	444	404	452	429	461	438	475	433	538	513	512	524	495	487	524	539	575	607	541	550	629	677	610	672	695	718	725	749
301	345	331	369	378	373	350	342	388	386	382	416	406	426	352	379	410	421	401	383	388	400	425	373	419	463	464	460	464	462	466	516	479	490	474	517	494	496	557	596	578	579	578	636	621	639	656	679	671	735
389	342	374	376	372	373	339	341	372	346	396	404	357	391	401	385	379	419	426	404	436	415	404	431	406	406	441	463	454	456	445	463	484	485	531	495	487	546	553	570	583	612	575	625	606	657	641	678	571	734
371	354	324	354	351	352	358	379	344	384	400	329	384	398	375	372	377	351	447	412	393	410	419	441	411	426	454	462	447	462	507	430	471	471	471	495	526	555	514	576	549	558	605	580	623	639	630	648	681	733
332	338	350	373	330	356	400	361	381	382	346	382	363	408	368	401	365	377	384	383	411	433	442	413	415	399	393	400	414	456	478	462	466	466	512	486	549	520	541	508	557	563	579	576	568	602	621	640	627	619
353	333	356	363	335	378	327	355	321	358	363	373	386	358	372	372	379	387	375	356	385	369	416	408	402	425	385	471	485	419	468	454	428	485	495	470	459	462	519	529	596	543	582	521	560	592	625	574	647	645
306	335	389	370	339	347	364	322	350	341	376	338	379	370	356	343	363	385	387	381	373	416	368	419	405	424	383	422	393	457	417	419	474	472	455	490	451	461	522	575	530	518	588	540	605	623	607	628	601	650
335	379	338	328	331	351	377	335	335	371	361	359	383	411	338	369	372	367	405	360	361	386	406	385	397	376	395	407	429	421	471	446	492	469	474	503	514	488	532	498	484	553	552	605	541	589	601	619	639	594
319	360	309	331	341	303	330	388	364	337	356	356	348	361	377	349	368	364	386	383	356	387	401	384	419	366	430	438	432	433	502	401	460	476	440	471	470	513	503	507	522	499	516	494	558	601	554	561	639	602
292	336	339	323	373	363	331	337	369	355	323	363	387	346	350	339	385	359	354	386	358	386	364	394	417	434	389	390	393	437	466	445	392	504	481	443	432	428	498	506	526	522	494	518	577	539	531	639	627	625
343	328	318	356	336	355	323	302	327	323	334	349	372	390	330	332	370	378	338	331	376	384	403	368	394	391	399	432	433	413	398	407	417	427	450	438	499	433	455	453	554	503	499	527	535	581	570	574	578	613
317	335	362	337	326	316	334	356	325	326	313	311	369	301	351	343	325	328	376	326	351	370	394	418	394	368	386	390	398	419	402	455	462	398	471	447	459	461	449	499	531	489	500	488	543	544	517	530	593	588
328	333	326	323	344	344	338	343	319	353	344	371	338	371	341	380	315	359	353	367	373	359	390	383	406	360	395	405	396	366	438	411	428	413	420	443	428	474	474	488	479	492	507	522	512	542	519	519	582	584
330	319	327	344	303	333	294	329	332	352	362	360	332	343	344	375	358	347	369	388	353	345	360	358	356	404	374	359	407	443	438	370	418	436	459	404	433	464	494	491	436	498	507	526	513	555	531	513	566	557
303	351	309	295	305	339	328	350	351	335	335	325	343	349	343	397	343	352	339	352	370	357	380	394	376	345	409	393	433	400	415	375	433	426	426	466	457	463	470	481	468	485	472	544	477	505	542	519	595	547
317	303	328	319	317	347	305	347	310	354	355	340	333	325	342	330	352	321	362	344	386	349	379	353	365	375	398	401	408	372	366	407	381	444	415	411	409	435	452	469	462	482	444	472	428	510	585	552	543	580
329	330	325	347	317	312	308	313	325	348	320	347	311	327	310	345	351	347	374	338	348	375	398	353	354	399	334	346	367	408	400	409	396	423	414	415	438	443	443	426	442	453	439	471	505	507	525	494	550	611
277	338	302	336	339	306	335	305	314	357	314	308	293	364	372	312	302	351	351	339	345	332	365	387	319	371	354	373	360	395	394	421	407	385	409	453	414	399	475	430	411	472	451	474	511	505	539	508	500	552
324	284	308	345	311	342	318	299	311	338	338	344	319	350	323	329	346	345	385	388	353	348	344	374	370	374	433	369	374	363	354	407	403	403	409	376	422	410	450	465	430	415	443	460	458	486	486	473	503	523
325	302	326	368	332	337	319	314	310	325	341	339	313	332	342	331	324	346	329	367	348	326	346	349	365	377	388	400	375	374	381	396	389	333	381	424	356	399	402	444	431	448	460	482	460	492	509	499	483	513
302	324	318	333	289	336	326	307	290	344	300	316	277	336	318	332	330	304	340	343	330	352	363	318	360	377	372	366	371	351	376	392	398	419	385	396	403	393	385	414	448	442	424	458	475	471	475	474	508	510
294	319	294	274	300	335	310	316	299	300	318	337	357	309	326	311	358	314	322	341	343	316	326	358	336	364	379	362	364	347	363	359	389	411	380	391	405	382	397	441	436	443	473	455	460	460	447	474	485	563
291	303	265	311	288	339	321	324	319	324	354	288	285	297	314	325	315	315	321	338	368	346	331	351	328	344	391	391	386	350	342	371	362	398	389	368	400	401	406	408	376	401	422	423	449	465	435	468	446	512
301	299	285	301	313	320	331	322	317	312	349	347	320	317	302	338	314	307	369	301	310	363	336	349	368	353	319	323	339	379	339	368	391	405	373	376	444	385	405	439	427	435	400	436	437	428	426	462	445	492
305	297	311	308	306	308	312	322	298	305	287	291	326	275	301	320	305	337	351	312	315	307	308	340	359	357	359	324	334	385	382	360	397	374	387	384	377	401	408	412	399	416	440	420	426	433	457	443	428	484
328	282	328	309	338	326	312	291	314	310	295	287	338	323	301	301	297	330	321	290	309	327	373	352	335	358	320	327	338	342	343	379	376	361	372	362	382	372	384	390	394	444	435	444	467	437	435	416	476	493
341	315	300	292	311	304	316	295	308	346	314	306	299	302	288	304	298	343	338	298	296	338	296	340	329	327	342	357	327	366	361	342	403	329	371	355	383	391	422	399	367	392	398	409	409	427	459	479	480	430
290	313	275	292	277	282	283	294	323	298	312	281	311	272	289	296	296	290	345	301	314	352	315	340	328	297	341	352	357	323	377	327	365	364	368	383	398	402	387	361	433	394	430	416	430	413	427	428	465	456
288	279	332	291	291	290	293	293	312	273	273	327	315	312	279	313	292	289	338	301	319	356	305	294	302	345	311	313	283	344	361	333	357	375	366	362	377	414	379	414	371	391	373	412	400	408	416	388	424	454
273	272	305	307	280	307	295	299	258	280	311	275	306	265	251	308	303	309	294	295	294	361	350	308	334	314	325	310	291	327	356	346	353	335	366	366	387	400	393	392	371	360	393	401	441	406	421	452	473	425
260	327	324	277	279	273	297	282	320	294	273	322	300	291	296	299	285	309	288	294	312	298	296	302	327	334	316	310	314	367	361	344	318	327	361	352	340	382	369	372	366	363	387	429	417	406	452	424	454	464
273	279	289	281	279	285	284	285	269	286	304	298	296	303	276	302	288	307	294	316	305	290	327	300	337	322	321	343	309	323	332	368	356	345	352	350	357	359	372	405	367	376	418	408	415	385	377	396	424	437
284	281	274	290	294	279	269	309	264	314	248	304	280	304	292	272	278	327	314	321	321	333	312	322	297	333	330	336	288	332	339	321	338	342	345	366	324	396	372	347	374	393	379	413	375	420	430	439	458	409
283	290	300	300	318	285	307	320	288	299	259	278	293	304	288	304	277	309	322	310	301	309	282	284	335	319	327	347	315	332	340	337	346	342	350	360	371	345	381	355	337	344	389	377	369	412	411	410	410	415
283	298	286	263	267	286	263	294	293	298	285	316	286	280	301	283	295	301	320	265	274	315	294	299	335	322	293	346	307	335	316	330	326	356	334	345	355	355	376	382	369	372	380	397	447	410	397	389	429	422
260	291	300	284	269	292	237	296	284	280	314	282	290	284	291	291	297	322	265	289	288	323	316	320	289	298	324	339	299	352	346	312	329	336	347	356	349	332	376	365	362	356	368	371	387	406	373	387	388	425
272	266	264	273	281	286	277	277	289	321	301	267	266	312	316	270	296	301	291	335	293	337	305	295	269	313	296	297	287	345	318	333	367	299	370	319	356	334	385	377	330	353	389	356	432	399	399	409	418	398
302	274	301	247	281	296	272	268	263	292	241	278	297	293	269	267	294	257	278	306	314	314	287	261	325	312	302	292	304	366	323	344	294	297	319	316	322	331	390	331	353	364	352	373	409	369	368	416	415	424
254	292	283	249	261	300	240	267	268	286	253	275	285	319	255	276	298	284	302	306	292	321	294	306	289	326	319	326	285	291	263	318	328	295	307	369	341	360	359	367	368	361	405	389	368	387	371	365	410	386
249	250	273	270	274	321	297	275	249	262	279	298	284	250	263	304	294	297	283	298	328	265	312	292	312	275	296	306	334	299	297	316	352	306	325	314	324	332	353	316	377	325	334	365	398	360	387	410	371	405
249	257	256	305	237	266	301	263	259	236	321	281	256	268	288	277	296	257	254	296	276	267	265	287	288	295	276	298	313	287	335	316	324	332	319	322	341	332	337	358	345	352	350	298	377	364	400	425	366	430
277	266	277	254	251	300	240	266	286	274	253	290	283	284	250	279	254	282	288	283	285	279	263	306	289	274	292	302	286	330	327	317	328	319	302	330	339	315	347	357	333	342	351	347	387	373	356	370	403	416
289	276	265	275	308	279	252	263	255	268	259	227	270	266	267	271	272	279	281	274	264	296	283	293	297	293	294	297	300	292	300	299	320	310	333	291	301	350	337	339	356	385	343	387	368	394	350	406	377	435
280	271	252	296	267	236	311	242	279	269	262	279	292	293	243	265	266	279	293	285	298	270	289	296	256	301	297	282	288	309	299	329	305	316	299	317	294	359	339	349	318	338	328	372	366	374	386	374	377	359
251	253	298	248	250	271	286	256	256	258	275	294	260	291	303	287	289	250	264	277	298	304	308	271	284	298	300	308	292	286	327	309	319	321	316	314	303	337	350	318	324	356	338	356	363	379	336	384	360	450
277	297	262	277	283	279	249	253	231	235	225	258	289	276	252	298	280	258	268	250	284	285	297	284	316	260	291	312	309	296	320	292	336	315	338	334	316	317	360	326	336	332	329	347	381	403	389	400	372	414
276	265	266	278	241	234	290	255	290	279	271	262	288	288	270	270	254	267	288	262	275	292	319	306	286	274	262	290	278	288	313	317	297	302	313	311	334	361	333	321	325	302	327	359	345	368	359	413	374	396
270	286	247	286	251	253	244	267	287	250	272	266	211	261	255	295	266	266	267	280	279	300	297	291	290	263	308	298	304	293	277	308	283	330	325	306	329	342	290	341	326	370	342	304	336	369	320	390	372	372
275	251	236	275	266	283	276	238	286	259	269	300	272	262	284	240	274	274	281	300	266	312	268	258	283	286	320	265	274	305	268	295	300	315	310	297	274	286	305	338	359	317	352	355	357	327	346	400	359	386
244	263	232	271	256	257	261	275	272	275	302	247	270	243	303	296	289	238	252	284	270	249	287	276	279	250	264	280	272	310	325	302	282	329	301	283	317	332	330	335	300	374	370	330	335	342	364	353	383	359
249	273	255	278	249	275	255	242	285	268	265	264	253	237	266	258	263	274	276	265	261	264	262	266	295	286	281	279	266	298	293	300	285	300	302	283	347	317	325	330	345	314	370	352	302	354	358	372	377	373
247	281	242	254	243	260	283	256	291	258	273	249	270	259	289	248	255	263	261	257	279	295	271	300	276	268	275	255	281	275	291	316	339	311	290	322	285	314	341	306	308	323	305	367	346	337	354	344	365	369
244	246	237	265	267	242	236	226	261	247	248	269	263	272	218	259	259	275	257	271	275	289	267	260	262	290	272	302	297	260	264	325	285	302	329	320	292	303	306	352	320	311	319	307	307	327	354	335	384	344
264	247	240	265	273	261	239	257	278	242	251	266	263	263	268	274	225	244	252	274	282	285	282	270	273	249	263	286	260	259	280	301	276	310	320	321	292	311	322	344	310	323	348	327	354	358	357	332	349	369
267	257	261	282	237	258	261	257	263	228	261	252	248	284	236	273	259	248	251	268	264	289	284	270	256	305	287	276	299	258	278	303	299	306	303	292	313	307	347	348	319	347	309	344	332	359	383	346	370	385
222	249	264	237	264	251	238	252	246	256	228	268	257	249	243	248	300	258	248	277	271	274	266	271	288	259	276	273	269	274	292	301	292	280	321	277	289	350	346	294	329	331	351	334	369	344	331	329	389	357
234	246	243	256	257	260	243	242	264	270	260	242	259	246	255	261	273	235	275	244	248	261	258	288	268	256	274	289	282	276	277	283	284	298	290	301	257	331	298	312	341	324	329	308	344	336	353	362	360	358
259	228	297	258	271	277	238	228	276	254	232	236	238	285	246	219	251	243	253	291	238	277	276	254	272	251	253	278	262	320	292	289	295	296	292	277	278	307	310	297	337	309	342	345	333	322	336	319	369	371
241	217	242	264	236	270	285	252	231	249	239	266	260	245	257	244	258	253	249	247	251	274	272	274	246	296	263	266	256	275	256	269	252	300	290	282	283	315	303	329	348	288	339	326	335	354	330	339	367	365
224	269	239	251	216	228	244	237	268	258	231	230	246	227	282	243	268	249	277	230	235	280	265	289	273	254	287	261	296	285	289	235	301	304	275	291	324	317	308	311	330	315	323	325	343	348	315	326	376	342
250	253	239	254	259	222	236	249	249	274	244	258	275	253	229	229	231	284	277	255	286	268	263	257	265	292	251	255	262	278	280	284	292	274	269	300	298	313	304	307	300	322	342	364	295	334	375	360	383	333
258	243	251	250	246	245	266	265	265	247	246	269	264	255	266	240	248	253	248	250	263	271	251	256	273	250	271	255	253	279	279	281	287	280	322	281	282	303	293	292	295	321	314	294	343	353	366	330	354	366
237	261	218	250	289	253	254	264	240	262	262	237	224	218	261	250	239	264	219	269	244	235	255	275	278	261	260	255	271	272	264	253	258	256	277	266	306	293	293	291	301	321	318	355	328	318	291	329	335	363
233	269	256	280	246	244	283	238	238	258	261	231	267	254	243	239	259	285	242	245	258	254	246	263	250	261	296	260	262	287	264	281	278	280	286	291	309	291	302	303	277	303	306	336	354	329	353	318	362	333
254	240	261	246	261	227	263	255	270	251	246	232	246	250	251	240	248	259	258	223	259	258	214	254	261	280	252	261	267	260	276	299	311	259	248	293	286	302	298	292	299	348	294	322	309	316	287	327	338	345
266	243	235	233	235	262	222	242	221	264	256	255	247	241	237	274	259	235	257	256	251	238	255	255	281	263	272	263	276	269	280	268	291	265	260	284	262	290	304	289	306	290	322	325	327	318	318	350	356	345
227	259	237	228	264	247	241	251	254	237	213	244	267	256	219	227	267	249	262	246	252	247	240	231	264	254	234	247	291	257	269	279	280	272	285	292	300	299	299	304	297	305	336	316	325	304	316	308	342	335
220	272	240	220	247	225	238	231	261	234	245	227	266	214	241	264	265	241	244	270	253	235	277	237	237	250	248	252	271	272	253	246	274	275	285	272	249	311	280	280	332	294	325	322	296	340	313	318	343	326
233	249	238	279	234	226	271	247	239	258	255	266	235	238	265	225	243	280	233	253	240	240	250	271	253	254	224	254	243	270	267	245	258	274	258	304	248	265	297	292	285	319	286	321	328	302	340	336	319	314
235	237	225	245	241	252	237	231	235	221	243	250	236	247	263	235	239	255	237	242	274	231	261	253	234	256	246	258	256	260	267	255	270	258	296	299	266	286	307	298	318	263	306	302	328	288	309	343	336	335
238	215	256	222	224	192	253	246	240	255	256	236	232	208	235	242	236	224	243	249	239	251	241	252	281	283	233	275	254	258	255	263	246	289	243	279	285	263	291	295	315	299	321	301	313	287	299	320	314	335
243	234	271	220	223	219	254	235	234	231	225	236	229	261	229	248	219	258	226	236	241	259	242	234	271	257	256	269	251	253	235	261	286	274	230	263	275	243	284	270	313	297	307	315	309	343	322	322	289	315
230	217	244	220	249	253	231	248	244	220	228	223	244	248	223	249	246	247	268	242	242	251	257	233	228	241	247	266	271	271	308	258	239	278	315	272	293	246	305	282	280	289	338	309	299	300	301	352	312	324
246	235	238	225	242	231	260	223	243	244	261	254	254	232	222	243	261	239	278	243	247	248	249	237	230	259	259	248	249	254	256	276	247	255	293	255	267	252	284	257	292	303	293	272	321	320	311	332	333	338
211	202	259	198	221	228	241	258	241	235	223	230	253	249	246	264	238	248	246	228	267	258	245	272	260	237	260	256	263	225	271	232	273	254	294	284	294	281	290	278	271	290	317	304	310	300	296	343	310	305
220	244	233	246	236	248	226	250	242	221	270	254	235	252	255	227	262	238	239	253	246	252	220	232	245	256	234	256	245	240	262	244	292	281	254	252	240	267	265	254	297	278	311	277	281	312	351	321	306	329
229	249	248	241	225	239	245	228	234	235	221	255	229	221	222	231	247	216	251	255	234	252	265	255	226	210	255	225	247	244	249	260	275	262	260	262	281	243	301	287	265	298	300	282	283	298	288	296	313	300
213	241	238	217	240	215	241	195	249	238	212	228	245	223	246	212	222	248	233	250	249	231	225	248	244	263	287	248	251	258	254	256	260	248	249	261	293	263	257	278	275	266	279	292	293	286	270	305	317	298
242	240	230	250	200	209	230	247	229	235	263	255	220	239	246	226	202	230	231	233	224	287	246	249	250	271	236	245	226	269	253	290	289	234	266	282	275	278	281	270	296	255	280	283	301	268	310	300	319	301
245	234	234	216	231	213	218	233	234	259	223	234	229	296	222	233	252	250	263	205	225	210	249	214	257	272	228	231	251	280	261	252	231	251	302	241	234	261	257	251	297	274	291	268	270	293	304	293	311	332
222	230	241	219	231	234	223	226	234	229	219	220	236	236	235	263	224	226	227	242	242	263	249	247	244	257	255	220	223	235	260	280	260	267	219	252	268	283	284	274	275	273	279	304	285	292	302	286	303	299
239	218	252	231	244	222	235	242	219	211	221	233	203	228	233	260	231	226	253	227	251	275	225	256	232	230	229	247	248	255	250	284	267	247	274	260	260	260	282	268	245	280	257	279	282	257	289	293	296	305
218	253	224	240	211	235	219	247	266	234	225	234	243	245	245	252	258	256	244	229	264	252	225	232	228	285	234	259	239	231	250	233	238	266	285	259	268	250	251	243	284	276	278	243	277	274	303	272	315	301
222	210	220	199	226	208	213	232	223	231	231	219	246	236	234	231	235	256	244	242	226	238	227	256	242	213	263	243	262	220	243	278	243	245	221	257	253	251	265	270	280	292	273	270	278	241	329	315	269	281
234	251	241	211	230	235	247	214	207	234	209	220	216	258	236	241	195	232	217	256	255	244	233	249	246	233	264	256	248	245	246	242	243	279	245	250	266	285	272	261	278	279	276	266	277	268	287	303	270	291
223	216	230	222	227	238	227	216	230	217	226	238	261	211	200	219	241	233	233	246	225	260	214	233	227	261	239	218	247	266	261	270	232	262	272	252	268	254	267	277	266	255	309	257	276	276	302	280	280	304
245	210	240	249	221	247	241	221	218	243	212	235	239	220	223	224	220	230	213	270	228	241	226	218	243	257	250	264	254	260	248	259	264	240	230	258	214	238	271	261	265	259	240	279	276	299	303	266	300	282
194	233	246	196	206	232	197	246	245	226	234	261	236	208	238	230	200	239	228	225	246	223	219	210	244	244	255	240	243	272	252	231	242	260	257	262	253	264	272	272	263	256	267	247	272	267	296	257	294	297
211	213	238	203	214	236	266	238	215	233	215	220	210	231	261	246	219	215	225	242	213	242	206	213	243	244	257	252	203	229	236	262	255	269	238	269	248	255	255	257	234	262	267	252	242	302	279	261	272	297
219	234	226	229	233	217	242	244	254	221	210	249	237	253	230	217	226	235	238	206	236	242	215	207	231	212	222	238	246	268	241	242	249	264	213	236	236	236	267	250	265	286	262	237	238	281	275	266	262	263
204	213	221	237	225	240	242	225	224	205	218	235	230	252	241	217	208	246	199	258	217	227	250	237	229	264	248	258	244	224	260	258	248	273	251	256	248	295	247	266	261	249	241	254	244	242	287	261	285	293
229	233	215	210	242	236	232	238	232	224	229	222	207	253	239	231	254	243	227	211	235	250	236	235	237	258	226	242	231	210	273	208	261	261	245	258	265	238	280	251	254	259	270	261	288	277	289	287	287	244
256	243	214	208	227	231	226	227	223	197	221	221	217	209	234	251	243	238	221	262	241	215	212	209	237	230	234	242	278	245	236	263	259	233	249	251	243	243	265	274	266	250	231	232	254	281	260	284	269	269
208	220	214	219	224	245	221	217	224	229	220	215	221	204	248	213	210	225	235	217	257	234	203	230	215	232	251	251	219	219	255	227	269	246	221	243	219	231	254	262	260	229	282	262	259	284	257	242	263	264
224	214	245	224	222	203	230	239	244	235	231	197	236	228	197	231	235	226	225	202	228	231	251	250	217	234	221	216	199	239	228	219	253	255	258	217	238	241	274	242	268	263	263	258	270	254	280	254	253	248
242	209	206	222	206	212	231	218	217	215	202	209	219	215	217	197	210	219	215	261	234	237	225	205	228	214	206	217	240	214	222	251	232	234	256	218	218	244	279	254	257	234	227	254	241	279	282	246	284	253
226	225	195	227	220	215	221	220	239	210	221	216	215	232	201	209	212	237	206	207	223	229	222	238	226	189	238	255	233	240	217	230	248	234	192	260	244	230	242	249	256	241	271	250	246	260	253	266	262	253
245	227	215	215	224	216	219	228	222	219	203	203	226	235	208	229	210	215	207	240	230	238	224	224	218	237	234	229	248	239	232	224	222	228	214	248	225	249	248	244	250	257	243	256	267	236	265	284	254	270
214	193	204	213	214	200	200	217	196	183	210	213	214	231	206	195	228	236	227	230	199	217	211	229	228	218	227	225	185	229	227	249	246	269	253	229	235	229	237	258	247	271	241	244	269	247	273	255	248	268
203	230	220	195	208	220	218	228	227	217	212	196	212	208	214	217	237	209	211	207	199	236	228	247	228	226	198	219	254	237	216	224	251	252	253	234	255	237	243	233	245	253	278	262	267	268	268	275	260	260
230	213	205	219	198	201	230	208	213	230	218	226	211	198	240	209	203	240	226	218	225	219	235	208	233	220	212	209	220	223	244	231	222	216	233	231	255	232	243	266	239	247	232	234	252	251	261	280	276	261
205	207	190	213	207	206	237	204	232	215	215	175	221	218	217	195	218	195	211	193	227	189	230	225	207	235	206	223	221	222	231	207	235	238	236	263	236	230	220	218	240	256	248	254	269	217	251	260	278	241
175	198	214	203	234	212	226	224	229	228	202	231	193	211	214	179	217	224	196	204	227	209	215	219	221	215	239	214	222	241	237	222	227	248	231	274	234	250	257	232	260	248	253	247	268	244	249	250	265	278
228	199	236	215	210	223	211	218	219	206	201	206	196	217	222	239	190	220	205	214	209	214	226	221	203	217	206	226	223	214	225	248	230	210	229	218	226	234	235	232	213	248	265	227	261	251	256	226	271	264
222	191	205	200	223	223	175	209	209	228	238	192	197	223	208	225	197	246	216	198	198	229	223	224	208	229	228	230	231	224	218	237	249	246	198	198	248	220	221	232	252	235	230	258	258	240	229	259	272	279
222	242	204	226	189	206	217	221	223	229	208	221	225	206	191	210	232	230	213	214	198	207	232	215	244	194	200	257	200	233	226	223	224	219	204	222	238	254	251	238	232	234	218	230	257	251	257	255	230	264
187	238	191	212	214	211	208	218	213	215	204	208	214	207	186	191	202	215	190	232	198	194	223	227	227	218	224	210	203	220	206	218	211	246	193	201	196	222	234	215	238	234	229	251	275	273	253	241	274	235
212	208	187	218	212	215	210	201	205	219	231	187	202	213	208	210	209	216	199	214	203	231	225	215	210	189	210	215	246	217	222	240	222	220	229	228	223	233	215	244	249	211	236	258	275	282	255	245	241	245
[truncated: 250 more columns]
