# Supplementary material for: Nanorods with multidimensional optical information beyond the diffraction limit
Source: Nat Commun. 2020 Nov 27;11:6047. doi: 10.1038/s41467-020-19952-x (PMC7695702; doi:10.1038/s41467-020-19952-x)
Supplement: Supplementary file 3 — Source Data [file 41467_2020_19952_MOESM3_ESM.zip › Source data/Fig. 3/3f/f1/582514_intensity_profile_x.txt]

726
889
807
824
755
874
899
934
1009
954
976
1037
1004
1089
1075
1140
1131
1141
1091
1157
1137
1161
1133
1143
1190
1182
1191
1263
1300
1331
1345
1303
1346
1332
1343
1285
1339
1336
1331
1425
1373
1383
1357
1344
1290
1343
1376
1319
1321
1340
1353
1271
1307
1311
1253
1250
1249
1200
1192
1154
1132
1082
1072
1074
1008
1099
1004
971
917
879
916
879
854
806
840
783
729
805
724
743
723
693
662
590
594
648
632
577
584
563
530
548
508
516
484
493
493
464
500
494
485
447
490
438
431
462
406
439
463
424
403
433
446
435
432
417
451
431
451
420
405
399
368
399
405
419
398
392
401
368
389
389
393
433
422
425
396
400
401
434
370
387
404
423
394
374
441
415
454
412
419
444
479
462
471
528
493
517
500
515
559
521
580
579
544
567
629
627
621
652
611
605
699
734
695
787
797
834
802
881
904
918
914
961
974
1035
1016
1001
1042
1115
1111
1141
1100
1168
1172
1261
1244
1315
1396
1350
1333
1407
1409
1455
1398
1473
1475
1588
1557
1590
1534
1540
1596
1557
1615
1755
1700
1669
1744
1842
1824
1833
1900
2060
1990
2034
2021
2108
2178
2263
2179
2269
2274
2292
2359
2411
2495
2474
2499
2502
2672
2567
2560
2599
2452
2537
2607
2492
2485
2509
2533
2477
2568
2397
2400
2429
2378
2358
2324
2242
2335
2214
2216
2227
2166
2098
2068
2018
2016
1961
1816
1786
1841
1695
1602
1631
1561
1526
1427
1399
1277
1303
1240
1185
1174
1167
1098
1083
1123
1157
967
1059
1096
974
952
970
969
1009
980
920
