# Supplementary material for: Nanorods with multidimensional optical information beyond the diffraction limit
Source: Nat Commun. 2020 Nov 27;11:6047. doi: 10.1038/s41467-020-19952-x (PMC7695702; doi:10.1038/s41467-020-19952-x)
Supplement: Supplementary file 3 — Source Data [file 41467_2020_19952_MOESM3_ESM.zip › Source data/Fig. 3/3f/f1/582514_intensity_profile_y_or_z.txt]

1056
1005
1060
1018
1027
1052
1057
1099
1163
1195
1266
1354
1347
1440
1456
1467
1520
1601
1547
1724
1679
1805
1817
1979
1964
2033
2100
2151
2204
2239
2205
2353
2388
2364
2474
2442
2522
2494
2516
2464
2672
2463
2520
2496
2522
2361
2453
2435
2482
2367
2313
2339
2237
2275
2197
2150
2037
2052
1933
2008
1940
1797
1821
1787
1734
1611
1569
1605
1495
1371
1407
1331
1297
1291
1256
1190
1167
1093
1086
1116
1028
975
930
927
864
880
919
834
856
777
783
720
746
697
725
699
650
681
716
651
679
669
658
623
637
605
572
589
533
544
549
532
542
518
525
518
502
483
517
518
550
500
500
538
508
521
471
488
497
519
498
429
520
495
455
496
511
469
497
480
481
454
442
495
457
485
462
483
454
424
510
475
469
476
469
451
498
489
477
511
446
499
471
431
463
486
437
506
437
472
432
412
446
479
417
431
396
469
462
421
411
495
444
397
406
389
437
413
455
422
414
406
389
377
398
395
421
423
395
364
435
411
370
369
373
361
396
414
393
386
406
402
382
385
405
428
412
389
414
452
439
481
457
440
482
434
494
479
483
510
518
563
559
508
563
587
666
672
688
661
721
728
763
806
779
814
805
773
825
875
913
936
957
999
983
1004
1029
1015
1052
1074
996
1093
1063
1125
1081
1209
1183
1074
1104
1139
1225
1141
1202
1085
1113
1060
1086
1166
1097
1120
1042
1039
1017
1099
1035
1009
1034
988
940
968
920
905
903
881
833
865
778
825
802
756
