# Supplementary material for: Nanorods with multidimensional optical information beyond the diffraction limit
Source: Nat Commun. 2020 Nov 27;11:6047. doi: 10.1038/s41467-020-19952-x (PMC7695702; doi:10.1038/s41467-020-19952-x)
Supplement: Supplementary file 3 — Source Data [file 41467_2020_19952_MOESM3_ESM.zip › Source data/Fig. 3/3f/f2/155113_intensities_2D_PL.txt]

107	108	127	105	112	124	134	128	148	147	143	172	120	144	124	163	143	175	163	166	149	188	163	179	212	189	189	184	208	208	216	201	237	219	213	243	227	215	229	238	239	265	229	238	279	262	279	273	246	246
114	110	108	143	115	114	131	120	122	140	157	149	134	148	153	150	169	131	174	181	191	198	160	180	182	160	190	212	180	183	236	216	207	233	256	250	233	217	268	222	238	256	246	265	262	247	273	274	256	229
84	116	111	135	90	133	130	120	129	118	161	134	159	147	168	170	146	141	169	173	207	163	199	206	185	188	212	205	210	227	217	240	192	213	249	243	210	248	251	260	225	263	235	265	245	257	244	252	231	277
104	99	121	104	135	125	140	124	126	139	132	158	142	149	167	168	168	157	185	187	186	196	221	191	185	196	187	175	198	198	199	227	289	238	209	235	238	244	237	264	211	245	237	244	250	269	274	262	268	233
120	124	106	117	121	131	133	117	147	138	154	117	155	156	160	150	149	176	160	178	177	187	189	186	203	205	228	203	220	192	232	205	192	245	228	211	247	255	214	233	253	245	238	208	274	255	258	248	243	236
107	105	119	130	114	128	141	126	122	146	149	128	134	137	160	151	168	178	186	171	162	193	194	207	196	192	209	212	191	217	214	236	266	216	244	229	232	227	235	235	264	258	276	274	255	273	263	257	234	256
127	116	107	117	127	134	129	125	142	153	143	132	145	170	143	174	161	143	148	191	174	196	191	199	207	200	211	202	215	224	214	242	246	205	259	237	222	250	258	257	273	294	272	257	252	270	239	253	277	265
124	133	116	117	114	125	137	137	142	150	166	174	141	158	183	158	177	166	195	167	170	201	213	192	201	214	222	214	209	233	205	242	240	242	247	246	268	253	249	260	251	272	252	257	250	289	259	269	268	301
118	101	105	126	102	144	148	142	133	134	154	165	148	148	176	168	175	189	197	191	197	193	203	222	218	204	197	215	226	232	227	226	252	239	235	253	244	310	265	272	277	253	297	269	264	263	243	283	275	268
132	139	134	122	152	127	141	145	148	174	175	157	160	167	185	189	199	178	183	181	181	211	206	240	202	210	267	238	254	229	249	241	257	254	258	272	245	282	264	287	284	274	274	271	312	270	303	290	289	299
116	131	132	122	116	132	153	136	160	164	181	138	165	155	184	227	179	217	172	206	183	203	210	203	211	236	226	240	244	243	286	265	299	229	284	264	273	299	296	316	284	307	304	297	282	295	305	329	269	313
106	130	137	143	136	128	185	141	144	145	179	155	177	168	201	176	217	182	223	217	219	223	237	235	252	239	252	238	264	238	265	269	297	283	295	302	273	310	303	273	280	312	320	311	286	290	328	308	342	293
114	114	128	129	121	139	153	168	174	191	150	170	168	175	183	176	179	186	193	205	201	227	221	242	240	266	255	259	245	259	275	326	296	271	315	323	324	307	307	298	309	347	317	292	324	328	332	337	338	344
140	135	130	137	149	157	151	166	187	161	170	180	187	182	205	204	217	204	234	209	216	237	258	266	274	250	260	255	265	296	274	306	281	310	273	302	312	336	304	321	328	310	334	346	317	356	327	347	326	368
107	148	125	139	150	156	156	153	148	188	185	188	211	211	201	190	228	225	187	203	253	242	232	263	254	254	288	291	291	306	286	312	300	339	272	297	312	337	342	358	322	319	333	365	347	328	354	295	329	352
133	141	148	141	166	177	156	156	173	217	197	201	185	211	218	206	211	245	226	222	254	234	251	270	270	285	266	295	298	305	301	291	319	331	339	328	329	365	345	360	375	338	339	380	339	353	345	357	385	379
165	139	142	153	165	172	157	170	192	174	176	203	236	201	230	219	215	241	238	251	237	267	262	274	267	272	301	329	319	309	330	317	330	368	325	368	329	357	350	368	386	387	401	346	402	369	402	407	404	389
148	158	147	155	156	175	183	174	164	196	248	202	205	204	224	217	242	244	262	239	269	273	279	272	305	305	272	311	320	332	292	333	335	340	373	363	377	385	388	381	378	395	400	423	405	397	370	380	367	390
156	172	174	166	147	200	173	191	190	173	196	216	224	227	229	243	259	240	266	266	273	273	314	317	281	301	315	361	353	330	378	356	387	358	362	353	384	403	418	406	379	362	403	434	418	391	393	401	404	398
159	169	172	171	174	217	168	214	196	199	182	229	251	220	224	266	243	255	270	290	282	310	294	313	314	308	323	347	363	341	371	354	387	412	401	344	393	396	339	446	390	408	422	421	418	398	414	413	409	392
165	169	183	158	187	199	232	207	199	210	239	206	253	236	236	240	237	246	288	277	286	292	330	311	298	318	336	325	348	342	387	361	396	390	409	412	416	413	433	409	396	440	468	408	389	411	405	430	399	425
176	166	183	191	208	212	196	243	228	229	212	226	285	216	260	273	252	266	281	286	290	307	351	333	338	352	389	337	382	375	379	387	407	424	415	424	428	441	428	425	452	399	461	488	478	478	441	400	435	426
195	181	208	195	199	215	208	238	218	233	258	235	258	264	265	282	305	309	278	281	357	336	325	367	332	379	329	369	406	377	410	403	406	389	415	442	473	457	414	420	419	443	448	445	432	477	429	464	434	424
217	188	175	198	205	201	221	236	246	254	299	254	246	262	288	279	292	295	302	325	336	336	372	355	358	417	356	390	426	409	451	426	423	429	424	446	447	447	459	454	432	513	426	437	472	440	440	433	420	418
185	192	209	207	222	231	226	239	235	273	267	276	250	264	276	248	301	294	339	322	362	337	341	427	379	371	367	380	386	441	459	464	420	419	474	447	466	501	430	444	417	474	425	426	418	470	428	410	458	450
192	208	195	212	199	239	229	248	267	227	271	271	300	295	287	315	316	325	333	353	374	362	399	399	394	426	383	409	468	420	438	467	481	462	463	428	472	484	444	506	426	497	473	455	472	458	414	484	474	440
178	205	233	216	232	259	238	259	268	289	267	292	303	312	328	306	335	346	357	328	373	383	354	422	382	410	439	430	413	471	455	441	476	477	497	433	460	462	455	492	456	476	442	468	441	427	438	453	430	457
229	207	204	201	259	250	255	250	293	278	341	312	301	320	301	337	365	333	380	372	380	388	365	412	415	444	446	436	472	457	494	466	469	465	515	471	469	501	479	451	463	492	462	450	424	421	434	436	440	432
226	229	242	250	282	273	302	275	266	263	304	319	318	364	306	333	384	359	380	330	416	418	394	437	463	457	455	480	492	469	473	508	472	506	477	484	473	509	476	426	484	491	450	474	442	445	428	412	457	439
230	219	223	263	253	259	264	280	290	272	335	359	305	328	333	314	384	369	364	393	397	431	394	443	459	484	481	473	483	499	483	533	467	495	513	466	516	544	492	442	465	488	438	405	376	475	427	424	406	443
220	247	260	253	255	251	318	331	307	322	315	373	347	338	370	377	401	392	415	394	430	434	463	422	501	460	448	474	492	502	478	518	507	530	514	484	451	529	523	484	498	457	435	418	387	465	415	401	415	403
249	232	252	284	303	282	297	347	310	319	352	371	356	357	366	382	391	390	464	420	502	470	454	499	462	488	467	512	495	574	530	537	538	538	528	515	533	505	525	472	443	487	457	389	387	398	370	376	394	421
259	264	269	291	290	315	299	311	340	327	359	358	401	404	408	404	400	401	462	475	447	454	453	507	479	550	496	502	517	549	502	553	536	597	512	561	500	550	544	526	464	527	392	401	370	448	393	387	424	402
250	275	319	289	318	318	335	365	353	342	368	389	399	362	432	458	452	453	448	467	518	488	505	502	532	533	526	546	554	564	571	520	553	546	508	513	514	559	539	517	442	510	411	400	401	381	384	405	444	392
261	277	292	321	325	359	361	348	346	358	409	372	394	419	406	412	435	462	515	452	506	511	525	517	565	508	558	520	574	560	589	544	581	577	610	537	511	574	545	466	467	490	419	420	404	406	373	406	365	377
268	306	309	328	316	301	330	363	386	376	412	403	379	468	484	449	469	444	485	539	480	559	536	529	544	563	610	521	636	624	573	625	637	638	592	621	587	568	542	517	443	487	460	403	373	389	410	442	378	386
299	293	373	331	317	330	372	390	370	409	393	475	441	418	468	479	496	490	505	500	513	540	529	563	606	571	569	638	542	609	587	630	616	602	590	630	554	566	548	523	516	465	436	386	434	420	412	411	444	390
299	329	320	348	329	367	383	347	373	380	393	408	430	428	505	474	495	511	522	568	560	567	605	598	563	555	599	623	618	573	610	573	631	565	558	608	558	574	591	553	500	543	471	434	441	439	418	391	409	399
304	325	373	326	362	371	387	379	436	409	454	496	491	481	475	454	527	549	520	539	571	567	674	580	594	639	608	594	654	599	632	632	641	658	619	637	617	577	590	550	512	529	514	458	510	422	401	408	428	437
335	323	334	384	383	431	401	398	396	455	455	465	480	463	511	528	517	557	558	539	622	596	583	602	602	623	655	601	673	612	647	674	647	645	643	661	596	620	614	578	534	593	566	485	493	481	494	422	462	426
348	381	360	365	411	427	443	421	438	474	507	457	488	491	502	535	530	502	573	547	610	600	618	623	649	628	659	699	657	661	653	633	733	710	660	665	645	657	636	628	550	620	579	509	587	502	545	488	456	446
338	349	370	400	430	385	441	451	448	462	450	466	498	512	538	539	542	577	619	621	564	629	645	667	661	685	647	670	664	643	678	677	684	689	702	666	683	600	651	634	610	660	549	579	566	549	518	528	544	480
338	348	405	390	357	417	480	494	425	428	521	469	509	538	554	558	518	580	610	610	619	611	636	643	721	664	645	721	692	748	728	705	726	731	729	693	691	649	691	672	659	701	594	571	628	534	564	535	539	510
368	379	360	414	451	440	445	459	463	531	555	496	496	552	556	556	563	575	663	646	652	644	708	676	726	672	723	725	760	682	733	774	756	743	664	737	717	691	704	743	643	706	648	646	640	595	580	641	584	548
361	397	415	426	410	485	456	477	464	535	522	553	520	551	579	586	544	587	624	611	642	718	710	674	667	712	687	697	704	686	732	727	724	746	728	729	695	686	751	714	671	740	680	624	707	678	587	592	592	583
361	396	411	424	455	482	473	474	534	495	542	556	565	551	601	602	613	667	640	662	617	655	619	686	702	716	727	737	739	708	757	783	765	721	746	736	727	736	698	772	755	715	648	692	663	653	686	613	629	636
395	382	419	419	464	492	499	535	514	534	539	604	605	539	585	565	601	679	632	660	704	665	725	696	756	728	717	725	710	725	761	758	797	831	745	747	761	767	724	762	701	689	703	666	689	675	680	666	598	580
394	409	461	443	458	474	492	507	541	548	510	516	588	568	569	610	624	608	658	678	698	684	694	686	664	734	756	735	760	749	784	740	764	779	764	721	826	740	747	761	752	729	697	755	698	668	677	713	643	628
437	457	445	445	497	537	522	553	525	586	508	568	570	612	599	590	676	689	711	679	644	692	744	696	744	767	794	753	767	796	781	789	830	789	748	797	798	828	776	733	758	727	751	744	735	745	710	655	699	655
442	442	467	444	499	535	448	518	528	578	554	606	567	597	624	639	619	651	638	695	716	749	784	688	695	766	770	750	804	781	785	781	810	857	756	737	804	754	804	772	821	787	755	726	710	712	703	709	685	682
420	466	463	461	494	537	503	547	555	551	515	569	567	609	595	593	664	692	626	683	686	706	724	727	749	738	755	803	787	757	751	761	841	796	794	853	732	793	773	753	783	748	731	845	749	776	709	708	677	708
436	401	513	484	496	559	494	513	507	503	473	572	569	591	602	575	587	621	631	684	728	702	711	698	798	763	783	781	767	791	829	835	794	824	814	834	825	782	798	828	792	767	754	823	739	796	695	702	682	667
518	474	523	497	501	496	575	573	521	534	580	606	562	576	584	568	588	671	647	638	695	690	727	751	756	743	707	775	782	764	788	807	799	877	813	844	820	828	852	809	840	817	821	782	746	740	770	731	733	724
434	446	469	479	543	515	538	546	527	546	529	615	544	588	594	574	578	606	686	707	718	724	681	676	767	704	716	760	740	712	798	834	771	807	851	809	849	824	803	822	752	798	811	780	746	763	715	737	741	745
468	510	522	502	514	538	547	540	524	572	549	564	580	551	567	577	605	609	691	657	693	674	702	682	708	700	730	762	770	728	785	825	782	837	856	825	884	863	843	812	796	834	771	807	752	750	773	702	690	763
460	484	538	507	494	497	580	579	513	521	493	496	530	579	624	581	600	581	572	653	717	675	682	719	709	738	711	792	729	718	750	836	738	811	884	826	775	837	817	805	852	811	803	796	765	829	779	777	689	725
440	526	503	464	491	512	539	518	583	501	542	521	535	568	532	569	603	600	574	671	611	692	628	700	741	715	769	754	762	667	728	806	742	827	861	838	806	830	857	798	820	825	828	841	782	790	758	730	742	763
465	542	551	526	563	479	563	542	540	528	475	516	485	524	561	555	558	567	600	628	627	644	653	663	724	715	702	733	705	705	782	829	759	826	784	852	845	871	818	859	779	858	767	835	798	750	795	771	801	723
462	481	495	522	504	503	525	531	554	492	484	500	498	493	502	519	521	540	556	671	598	666	650	699	726	638	731	651	735	752	723	775	708	817	810	818	777	827	848	789	842	782	836	808	811	774	760	756	723	755
481	498	521	506	520	560	508	506	559	562	466	458	487	501	550	516	560	507	601	596	574	620	639	702	697	672	679	673	698	728	724	745	739	849	802	782	809	806	789	821	807	860	816	778	843	749	773	761	719	727
500	529	524	542	503	528	514	537	613	545	530	510	482	530	493	509	518	512	554	593	576	650	611	668	648	654	670	691	681	677	702	731	772	780	823	812	861	852	797	847	819	800	836	811	804	752	810	787	743	739
524	476	525	510	518	578	483	547	571	552	505	511	517	519	527	511	509	521	618	587	599	599	647	646	646	655	639	671	729	683	701	702	718	744	795	817	829	851	834	889	902	774	835	776	793	791	830	795	771	727
520	502	498	493	547	568	531	587	619	574	542	504	514	537	538	466	532	553	611	603	655	609	673	653	654	662	616	656	695	654	688	725	808	769	800	823	861	803	840	852	766	825	846	773	844	770	779	738	789	737
494	553	530	504	521	552	586	573	538	566	577	499	534	517	563	533	496	559	590	627	616	605	644	655	659	675	661	623	696	741	691	724	715	767	793	802	785	855	858	853	836	860	758	772	829	768	760	823	695	756
471	525	539	495	557	578	545	533	555	542	587	554	609	585	598	581	560	585	630	619	632	621	646	692	663	660	617	615	634	700	708	663	761	795	810	804	828	831	818	800	838	809	802	821	790	826	796	788	741	750
467	539	561	534	530	560	584	551	597	585	575	601	632	614	638	595	564	625	685	614	659	632	670	640	679	666	712	661	722	748	698	704	685	799	828	790	842	830	873	829	804	787	803	823	797	751	812	754	743	670
484	550	539	558	554	555	575	593	626	637	635	639	593	600	671	647	599	618	667	695	722	725	671	683	724	715	695	665	622	769	744	718	761	797	779	797	825	850	839	866	796	842	819	809	828	792	801	802	743	736
490	497	525	520	558	599	551	620	607	619	677	596	588	652	676	616	634	687	710	720	731	685	693	689	754	688	705	697	646	714	787	788	777	780	813	861	877	864	877	799	830	853	832	831	780	814	826	777	706	744
485	510	540	517	519	555	551	561	621	623	621	570	634	669	628	683	703	695	770	696	714	733	761	749	731	722	753	705	799	839	778	773	826	796	799	871	830	824	813	861	853	861	785	840	851	805	759	814	832	729
516	532	546	587	564	545	592	549	579	625	611	597	639	680	696	706	694	688	677	687	764	751	729	812	732	743	752	744	817	818	809	866	808	802	822	843	833	877	850	872	840	818	846	822	849	856	759	777	753	691
507	550	506	543	571	532	604	597	604	593	625	646	659	683	743	684	689	725	706	799	734	779	741	834	760	839	746	825	807	847	802	838	851	789	863	861	822	822	893	838	855	856	804	840	803	817	850	818	704	696
483	551	541	524	582	559	545	566	563	621	634	709	685	667	690	668	689	713	674	723	740	789	765	790	752	829	820	854	845	869	850	803	876	808	818	841	856	790	858	879	872	849	823	835	813	796	798	751	748	746
475	486	517	549	557	601	589	651	669	648	671	646	687	683	716	713	715	706	742	736	843	766	791	813	855	843	776	835	805	855	826	818	837	850	825	875	839	813	885	806	839	844	803	803	767	775	750	726	790	702
549	468	526	533	509	642	600	601	615	644	665	639	659	696	668	694	752	757	735	786	749	823	799	779	819	797	837	812	765	887	863	869	869	850	947	884	899	903	896	892	914	860	832	827	797	793	782	765	807	721
515	505	506	590	535	496	559	595	565	660	655	739	623	695	671	689	708	737	781	728	774	807	797	810	776	810	846	874	926	850	891	853	890	897	870	846	865	835	831	866	889	828	865	818	787	809	783	752	786	707
490	515	528	530	510	562	596	606	630	618	637	663	685	709	666	749	746	706	837	752	836	760	799	785	859	792	859	925	849	873	866	969	877	887	916	847	873	823	878	837	867	814	826	755	830	803	771	816	759	803
461	484	544	505	549	572	564	542	609	618	650	628	632	641	729	747	767	783	785	760	785	813	806	818	888	811	847	840	830	868	864	916	898	843	838	815	845	811	825	921	782	817	782	787	800	764	769	822	772	753
466	495	517	548	551	568	553	589	610	637	679	673	664	668	726	721	723	743	755	765	819	769	827	814	832	814	828	895	927	854	837	858	859	827	837	870	820	836	791	799	807	805	774	796	775	762	807	788	763	778
494	517	479	504	496	552	562	625	595	635	708	645	677	725	740	711	772	790	796	794	804	871	799	783	827	790	860	879	849	918	901	843	859	802	825	826	802	848	810	785	796	792	784	789	747	819	804	754	748	772
460	502	503	528	485	525	552	573	594	599	589	659	636	650	653	739	726	709	756	767	777	773	856	874	812	830	887	891	845	937	852	831	816	864	798	870	799	834	730	764	793	723	707	714	783	768	795	782	729	735
467	472	453	501	536	537	559	568	551	586	564	610	596	664	756	711	763	738	796	717	802	760	761	808	852	860	874	873	810	908	834	823	857	848	832	747	828	790	731	786	734	737	704	691	724	791	768	715	789	731
490	446	452	503	514	574	529	601	557	577	596	624	680	685	740	719	723	717	785	802	763	816	765	823	860	846	872	889	839	825	864	888	903	891	816	795	806	801	745	733	764	684	734	687	663	773	782	754	750	735
422	491	443	539	510	540	515	559	554	593	627	639	623	680	692	737	720	740	725	762	764	753	798	869	866	832	884	868	865	891	841	862	872	865	901	781	792	814	775	725	736	703	661	719	742	737	750	765	725	694
434	477	472	473	565	509	545	595	549	626	612	595	616	649	713	660	713	727	767	704	723	754	769	775	796	815	811	820	837	865	846	836	871	809	804	803	801	769	679	669	676	699	676	670	657	717	815	767	773	687
439	459	457	481	475	521	527	535	542	608	589	603	645	630	666	642	667	728	772	797	804	760	829	818	859	853	850	842	911	896	883	904	888	810	794	823	793	750	703	773	707	727	626	704	699	685	709	747	709	711
450	509	460	518	501	486	531	543	511	601	609	622	583	609	669	726	702	724	783	726	780	795	750	801	803	816	774	807	849	815	831	808	835	816	795	764	776	746	704	672	678	690	666	684	682	671	757	725	681	710
470	463	445	441	496	516	528	554	532	554	567	579	589	654	681	702	698	665	632	723	758	778	741	884	783	828	829	794	788	852	914	829	806	781	814	835	768	744	717	717	647	689	635	676	674	731	717	711	718	745
414	435	445	475	498	473	498	551	545	591	585	588	628	635	689	670	665	713	716	715	740	775	789	792	788	792	815	799	838	858	810	856	810	823	804	791	782	787	748	697	682	690	646	687	741	721	710	743	694	756
409	443	467	497	499	491	507	496	521	547	558	545	618	618	669	620	677	749	714	739	712	771	739	799	809	807	780	814	839	869	868	805	831	774	778	840	853	744	747	679	705	687	674	702	699	709	703	736	682	712
434	434	470	456	539	497	503	534	545	578	589	594	643	626	665	641	689	682	647	677	737	741	755	775	770	783	815	842	842	835	832	837	848	842	783	833	810	737	745	697	733	731	710	740	713	706	686	688	738	690
421	454	452	453	456	474	511	516	521	566	572	555	599	589	644	695	669	647	668	700	743	759	803	792	778	833	821	845	832	798	833	840	833	794	839	787	792	755	767	690	701	691	708	723	678	720	700	691	721	635
406	430	459	508	507	468	522	529	517	591	567	574	561	627	655	632	615	676	714	666	703	769	762	787	836	788	812	857	833	809	835	838	838	849	859	767	798	765	779	667	657	728	718	729	690	647	692	715	664	737
448	456	412	443	499	483	511	486	509	547	551	576	560	604	652	607	668	614	641	651	703	755	751	740	718	770	786	890	831	855	810	824	855	805	812	793	770	778	761	751	696	678	709	684	691	661	671	732	735	691
445	420	503	472	433	485	494	515	521	613	572	569	566	622	630	588	629	674	692	724	754	753	803	809	836	750	866	816	813	838	863	878	846	852	832	835	809	803	762	746	751	688	721	660	611	651	685	695	683	651
460	396	479	448	467	464	496	510	524	542	549	564	595	624	632	605	645	605	700	724	746	742	770	793	782	817	773	798	821	763	828	847	886	828	783	803	807	773	821	734	682	697	716	700	697	686	664	730	762	675
407	425	472	444	464	461	506	513	535	519	551	579	578	636	613	641	636	676	661	790	764	750	750	782	761	816	815	783	850	813	828	827	826	834	782	819	805	732	752	821	762	746	708	723	628	671	667	643	707	692
427	438	406	447	478	435	501	510	509	543	578	593	627	586	654	602	659	652	662	758	722	694	773	771	746	799	798	790	814	872	843	839	886	837	817	832	819	761	820	742	701	683	662	703	652	735	642	728	638	679
427	420	414	496	492	464	494	522	530	567	570	586	568	561	606	608	638	664	671	675	735	751	736	753	804	823	830	769	819	777	870	780	884	792	838	817	801	774	823	765	734	706	698	688	646	644	655	667	632	671
401	441	463	417	444	510	501	546	520	528	563	603	640	632	604	626	633	676	722	711	736	724	758	783	823	781	785	800	851	857	835	862	878	858	765	844	840	800	826	739	784	721	716	681	630	674	623	616	672	660
476	441	495	469	441	476	527	502	478	521	571	600	548	644	636	629	696	701	749	745	737	724	778	746	767	834	732	845	804	843	870	828	865	813	864	864	820	802	789	754	749	702	670	708	685	627	604	676	665	640
430	447	392	468	498	517	470	527	518	532	599	557	621	581	679	627	661	680	710	732	706	739	759	775	728	837	815	823	826	821	809	812	852	830	837	838	812	840	749	822	712	704	758	703	748	693	622	690	649	610
455	443	470	433	450	507	476	535	556	561	543	579	568	647	649	639	697	694	706	714	744	733	746	800	787	786	818	873	846	821	805	907	888	818	892	851	846	847	784	791	762	790	720	701	709	697	666	707	669	613
470	431	475	471	478	526	534	555	531	547	589	591	572	670	659	671	678	645	671	680	747	761	736	838	831	808	814	804	835	853	821	885	875	862	832	792	870	803	863	750	768	760	700	698	666	720	655	660	704	642
440	420	485	428	504	513	544	521	551	580	562	586	590	615	662	677	659	758	718	712	767	713	717	777	768	812	775	863	852	792	862	848	867	849	855	806	856	798	804	868	800	813	745	777	708	735	714	691	702	680
442	442	504	485	509	490	518	520	567	573	551	607	611	629	676	681	638	705	749	761	720	735	802	809	758	794	772	837	876	876	816	832	901	840	804	886	815	838	792	859	763	811	768	762	754	783	700	728	732	693
476	486	482	495	470	527	512	553	578	586	618	598	639	668	717	728	669	723	702	781	767	826	765	791	798	803	885	854	854	827	874	872	846	855	851	878	854	790	800	838	818	824	798	807	770	759	707	779	691	708
441	485	470	502	561	531	564	581	580	606	586	628	619	602	652	682	672	744	762	755	763	791	863	859	831	793	874	821	867	877	839	877	893	857	855	865	863	802	829	833	823	837	766	786	761	762	763	726	773	751
465	487	546	521	525	539	530	608	576	605	665	664	653	670	639	759	682	692	723	791	815	807	790	780	889	819	816	869	818	820	881	926	915	876	858	883	857	833	884	790	859	801	781	790	758	754	763	737	733	712
457	463	511	499	513	590	577	624	571	592	632	637	628	696	704	650	728	738	777	743	759	791	757	823	788	862	799	905	860	877	916	862	868	903	889	865	846	823	880	847	830	866	855	763	755	798	715	773	736	787
484	477	514	513	539	571	591	594	615	642	660	624	690	638	689	787	738	762	749	800	730	779	782	819	862	854	832	834	908	910	866	882	856	869	896	864	845	883	899	850	849	817	825	841	813	813	807	702	712	775
537	479	537	586	527	582	587	587	599	654	663	607	635	723	744	743	764	775	790	805	820	800	841	858	827	876	810	877	913	903	907	890	909	908	879	865	861	847	867	811	821	861	815	765	787	788	800	723	730	730
476	537	543	498	489	635	552	606	649	642	634	725	676	707	728	683	766	803	789	782	780	823	810	817	823	864	851	912	918	924	931	913	826	900	850	859	863	825	802	841	868	900	783	782	787	744	793	740	758	729
518	526	553	514	561	600	598	634	673	728	659	717	710	714	738	777	767	726	825	743	866	816	848	820	860	835	855	899	917	887	844	867	838	832	897	875	911	844	886	826	870	817	827	782	793	802	758	732	737	712
556	554	504	638	571	596	655	660	661	640	708	712	705	769	701	750	761	773	813	841	829	874	850	895	848	871	847	898	898	868	862	844	870	867	836	881	900	846	865	842	860	838	807	822	784	850	730	786	772	724
523	547	572	613	538	639	652	645	672	721	707	671	702	751	735	793	728	797	802	843	807	769	872	797	823	837	893	855	851	818	888	861	847	898	877	864	901	812	810	900	815	840	910	796	872	766	792	771	725	762
520	555	613	584	566	617	684	632	687	729	709	811	797	810	791	791	755	777	805	825	846	803	825	914	820	864	854	827	839	852	798	850	858	902	838	903	852	874	817	798	858	767	802	808	800	784	770	713	771	705
533	570	561	597	640	658	676	690	676	728	806	751	766	770	827	820	772	853	843	853	839	820	883	871	843	800	850	857	880	907	825	829	886	885	823	814	858	858	850	779	819	814	811	810	813	771	765	756	733	787
562	555	607	567	573	644	640	764	732	747	765	747	714	790	868	810	819	822	828	840	849	852	805	823	801	819	844	842	799	854	827	872	835	853	857	806	870	846	823	851	813	859	818	772	797	772	780	730	718	678
609	608	603	606	667	625	692	739	717	682	761	756	827	778	790	821	821	810	899	853	806	847	874	867	853	836	820	819	821	852	817	851	772	878	822	883	873	817	876	837	833	813	840	811	703	745	756	709	702	675
589	606	583	656	654	681	696	757	723	736	717	774	815	801	844	849	816	828	858	859	835	848	862	820	834	834	797	836	801	816	779	815	794	810	797	836	791	857	841	874	790	816	782	781	820	758	724	746	712	722
627	656	673	637	690	708	709	763	759	775	777	792	849	811	821	889	877	834	816	841	900	843	806	835	790	801	836	806	781	799	796	859	789	816	817	837	830	824	835	830	789	809	811	744	796	785	813	698	685	735
629	677	670	655	701	712	719	706	812	742	799	767	848	818	928	841	930	864	906	838	834	834	866	816	905	798	724	785	729	752	797	821	764	828	727	837	816	798	825	797	794	807	738	778	782	718	672	766	723	708
618	650	676	624	664	738	739	758	766	793	772	806	830	817	885	827	917	861	874	827	899	830	807	831	759	827	733	749	755	761	817	813	720	788	888	847	769	765	832	747	862	788	804	773	772	733	725	693	691	662
600	644	702	654	695	779	782	768	819	828	815	780	860	853	914	867	943	837	891	816	790	897	859	837	778	759	766	741	686	683	719	773	762	760	758	784	766	762	845	776	785	789	760	753	696	731	759	700	684	702
669	658	687	698	748	794	803	724	772	847	835	808	818	870	853	850	927	891	878	817	822	782	874	771	789	737	719	734	706	738	751	739	772	789	768	769	755	812	816	825	722	763	761	760	720	692	718	666	625	659
663	678	706	686	725	767	756	799	836	793	822	831	833	876	865	869	925	901	859	901	837	802	849	845	757	763	719	752	734	730	694	743	774	763	839	772	799	769	832	753	799	769	777	753	679	736	756	703	677	704
666	705	766	707	729	798	768	775	829	814	817	861	869	884	870	900	820	891	866	868	808	788	846	745	785	721	699	736	703	746	709	745	715	747	760	761	735	782	747	799	759	745	774	708	748	724	639	693	654	644
670	704	674	739	764	757	811	833	874	816	810	839	857	831	879	899	847	893	846	815	833	809	857	766	705	755	714	709	741	760	734	746	783	811	729	815	848	741	777	697	778	725	697	757	741	651	659	695	669	694
723	746	707	731	635	789	833	760	838	762	852	796	889	885	884	866	861	869	870	822	848	882	837	741	765	730	679	707	682	813	736	800	750	762	808	777	812	755	808	781	796	741	743	731	684	662	688	640	641	648
700	674	710	726	760	763	797	821	816	887	803	806	770	814	883	874	842	856	861	846	825	785	849	745	811	746	737	768	719	780	749	775	772	803	727	713	766	694	730	736	751	778	728	709	685	700	686	649	612	635
684	683	705	686	735	743	787	754	785	813	804	834	782	858	868	884	843	898	820	787	764	825	823	791	759	732	781	755	749	755	757	748	812	812	772	780	797	729	779	730	755	718	689	733	703	632	663	587	545	586
692	668	734	747	733	740	799	792	831	831	845	886	815	839	803	870	899	867	784	810	738	794	818	768	744	750	772	796	748	812	711	772	790	806	786	713	767	744	711	714	679	761	726	680	701	667	667	599	633	609
730	672	712	716	729	705	794	767	842	860	805	801	870	853	792	819	905	866	759	783	777	841	855	798	746	726	813	809	792	784	770	779	778	769	839	773	820	724	759	768	759	706	677	732	666	629	651	624	601	543
722	673	697	785	700	760	757	757	824	865	789	826	856	822	815	806	775	831	779	789	764	777	825	796	784	797	753	721	744	790	750	798	748	823	840	775	796	721	800	704	666	683	696	729	669	669	602	642	533	572
689	719	687	746	734	721	712	732	782	870	806	810	871	762	802	862	848	803	775	781	805	798	820	809	750	780	800	812	765	751	783	810	836	787	779	765	796	762	772	684	686	693	666	698	642	626	572	561	584	564
724	711	725	722	739	678	711	693	786	806	827	837	871	872	817	816	816	757	802	748	777	740	814	775	731	741	788	789	776	761	768	822	813	745	805	764	769	771	754	710	752	696	696	643	635	643	673	617	550	549
704	732	705	694	703	667	737	697	740	733	751	807	795	826	820	804	779	797	741	768	723	769	773	735	748	770	746	805	765	794	785	784	839	791	824	822	809	726	751	700	681	679	727	606	617	583	627	578	618	562
687	675	696	736	687	691	676	721	712	745	771	771	834	795	791	805	750	743	737	715	810	754	748	755	777	747	769	820	772	823	813	789	850	814	810	782	776	756	712	712	695	635	656	644	647	579	569	607	559	576
701	735	729	740	761	724	695	718	731	763	733	746	704	810	797	820	779	821	800	732	695	731	743	784	745	785	823	859	816	806	807	795	832	802	763	755	750	675	741	670	709	643	726	645	627	680	599	573	523	587
715	739	707	677	727	684	689	693	685	686	700	727	747	805	784	797	806	821	713	802	752	769	747	797	741	799	815	841	807	816	786	820	809	810	805	770	731	743	742	698	666	632	647	649	630	557	573	526	574	487
715	690	714	670	741	664	729	674	704	696	670	719	735	742	779	781	797	793	727	771	760	800	748	799	826	842	794	787	765	868	795	814	832	792	731	768	744	741	701	752	715	707	656	578	604	598	573	531	535	536
683	677	708	694	724	660	659	665	745	726	698	777	771	757	784	748	804	752	749	794	740	726	797	803	820	870	830	850	778	838	781	808	806	745	753	752	683	726	741	704	663	654	596	579	573	549	562	541	547	528
700	685	689	691	688	703	678	704	670	741	708	723	752	754	853	772	836	779	765	767	717	795	821	817	778	862	772	830	791	813	813	794	767	758	781	769	772	736	687	699	666	619	642	606	606	547	532	583	534	543
722	665	731	717	702	640	664	698	713	749	765	721	719	756	825	824	815	784	758	788	804	777	783	846	811	849	862	803	791	769	788	752	807	700	834	775	769	709	670	648	637	625	610	590	547	543	561	547	508	520
698	677	677	712	735	724	682	660	773	759	717	764	744	858	818	807	830	822	828	812	803	818	790	817	828	817	817	868	755	859	814	829	773	761	743	726	707	612	685	668	627	623	626	578	565	543	511	526	510	527
672	714	709	708	664	719	715	684	711	692	750	700	758	786	802	839	816	797	842	839	790	830	856	899	840	859	835	795	702	830	796	763	851	721	746	699	738	672	692	651	668	582	580	536	568	542	548	471	482	485
702	719	690	763	684	677	737	722	719	680	721	745	799	775	796	825	787	778	774	839	853	832	857	853	826	840	825	778	805	751	831	812	753	762	770	736	712	631	643	632	666	605	611	577	548	532	506	520	499	470
665	728	713	728	729	667	704	677	739	763	719	778	763	796	774	821	841	789	783	832	836	827	825	825	815	870	815	807	776	771	795	777	808	734	743	712	684	636	660	672	619	598	582	565	520	512	540	506	491	460
688	657	716	634	715	728	737	668	678	735	645	734	747	819	760	826	822	835	761	833	923	858	815	821	870	836	848	818	787	800	813	791	708	739	717	677	674	664	656	628	627	565	541	529	572	513	523	480	497	464
697	670	669	680	722	736	714	690	667	646	702	731	745	788	803	750	792	795	800	823	817	813	847	835	883	835	862	842	794	733	772	728	765	695	781	672	641	621	613	564	592	558	550	555	541	522	495	488	456	447
649	686	651	651	667	620	679	644	693	686	732	678	709	773	761	729	763	791	810	803	814	791	826	857	839	781	836	824	784	756	777	756	687	710	703	654	652	631	660	627	585	540	591	511	505	534	477	487	415	465
627	647	674	649	665	695	597	643	664	693	671	694	684	740	768	752	758	759	786	815	818	803	820	812	801	815	768	777	743	796	758	731	688	746	696	635	610	584	580	573	585	531	573	502	520	511	489	480	429	479
640	659	639	607	655	631	610	630	663	639	643	691	650	693	703	777	732	761	790	834	788	803	812	810	820	849	782	790	757	696	709	738	694	655	680	695	662	569	608	574	568	500	541	516	510	541	503	456	469	426
635	670	633	642	631	576	622	627	632	646	635	622	666	698	756	741	710	805	752	826	773	829	765	751	802	848	838	716	775	736	743	714	709	706	691	657	641	583	570	558	578	534	534	478	487	483	478	461	446	452
673	650	669	653	654	596	614	623	587	596	616	594	640	654	701	711	719	717	765	788	729	758	779	766	749	760	743	706	699	746	707	724	639	648	683	613	644	628	491	594	516	505	516	520	504	474	470	465	484	458
633	565	613	647	611	596	615	579	598	599	546	592	642	672	701	737	756	690	757	720	780	750	798	757	784	803	715	727	695	667	621	671	671	636	634	626	620	576	588	509	528	514	455	489	479	458	480	458	435	468
568	594	636	605	597	642	604	598	569	618	583	594	622	609	646	698	653	725	746	711	716	739	734	744	766	753	711	671	654	678	656	613	628	650	608	587	612	574	555	567	553	496	498	517	473	435	457	452	431	467
555	598	591	598	644	562	668	634	548	602	584	649	640	641	626	767	721	684	678	664	701	693	695	751	707	693	676	696	665	671	637	638	600	629	607	553	595	546	559	516	492	483	532	460	493	462	467	460	424	447
565	614	595	537	589	585	643	621	556	647	570	580	631	635	636	641	748	636	644	669	733	701	694	738	699	694	692	686	675	669	611	643	617	617	602	561	552	582	537	509	540	515	494	460	448	490	430	440	403	421
532	529	606	606	617	593	612	590	537	601	546	569	621	646	610	649	682	695	676	647	693	710	672	714	718	715	660	690	642	647	636	633	580	603	557	557	569	451	492	513	565	470	493	485	448	476	442	429	450	413
530	578	535	599	597	589	602	599	577	585	565	585	611	613	630	663	653	611	683	666	667	708	687	679	714	704	636	631	592	661	559	592	541	584	587	517	557	493	475	500	492	452	463	479	476	452	457	457	425	466
539	679	542	573	614	610	596	622	547	630	593	583	601	686	709	619	687	597	654	642	703	654	661	635	668	662	632	619	624	606	572	562	584	532	564	539	536	482	466	492	488	481	430	413	439	483	400	457	437	418
530	530	570	560	605	561	556	615	629	577	575	574	642	614	674	653	675	624	620	717	653	644	643	658	641	632	677	637	605	557	551	516	598	578	525	566	529	481	486	473	500	513	503	496	487	417	463	438	426	438
501	559	561	530	543	613	592	589	551	575	660	590	546	643	574	674	664	640	646	658	662	645	590	667	610	626	594	591	571	556	565	574	587	545	563	522	535	496	456	481	480	482	469	433	462	420	424	457	433	401
528	525	526	556	567	564	519	566	562	596	562	556	562	562	557	650	622	588	613	624	602	584	646	602	597	577	584	617	537	559	562	553	519	525	526	496	486	479	478	454	459	437	443	434	444	441	430	436	409	378
505	495	506	527	531	594	575	577	570	518	593	594	587	580	581	613	619	544	604	627	596	626	570	590	598	563	577	603	596	499	554	538	522	483	544	489	496	459	484	475	467	436	446	450	429	454	429	446	425	450
492	554	493	494	539	519	566	556	546	591	596	545	550	588	604	573	588	575	583	572	598	553	567	620	592	557	552	548	515	527	511	503	496	516	469	443	492	480	466	455	446	432	466	433	452	438	440	461	472	427
483	453	518	488	480	537	529	534	509	546	542	549	536	596	567	581	603	571	567	576	580	561	547	574	546	562	545	561	479	516	488	472	492	476	480	463	458	455	434	470	448	427	430	440	424	452	429	435	437	408
477	520	494	509	482	504	540	537	545	547	598	546	553	545	558	573	531	544	538	526	533	536	622	497	514	539	527	515	522	486	489	495	497	487	501	440	441	441	432	470	480	419	446	435	471	445	445	413	414	459
447	452	462	456	480	509	481	479	502	538	541	477	537	505	549	552	539	494	509	518	522	532	514	536	533	570	536	573	475	473	502	499	460	465	424	450	433	472	456	432	467	444	454	413	429	452	443	437	408	432
431	427	457	509	422	461	457	477	558	516	542	545	531	502	503	541	526	506	512	502	490	530	491	514	494	512	494	490	415	501	453	456	496	494	476	457	429	448	460	449	394	437	434	424	417	433	453	416	410	437
430	430	413	460	460	441	420	464	500	474	513	505	481	510	474	520	514	539	501	470	486	512	498	524	514	470	501	489	448	466	458	451	407	455	473	444	421	474	441	400	447	476	417	455	438	435	414	441	423	440
429	399	403	433	432	429	408	430	450	480	486	476	484	489	430	507	510	487	465	468	478	508	482	481	482	466	469	490	486	422	467	457	470	472	467	439	427	428	420	436	424	439	439	471	446	432	455	475	421	416
395	421	369	444	406	431	443	425	460	436	483	446	489	428	446	477	445	470	468	476	453	444	475	485	431	465	464	459	452	457	450	443	405	432	422	422	389	411	426	421	406	433	405	432	442	452	465	456	430	427
376	374	369	408	399	408	394	417	419	421	429	453	422	444	482	455	453	437	407	422	453	447	479	436	420	417	440	427	430	456	400	437	442	425	402	401	414	404	474	415	449	437	450	436	456	442	447	460	450	423
365	413	361	352	401	437	387	405	398	406	414	382	408	437	449	424	466	410	443	457	438	487	460	437	407	407	422	438	429	435	427	374	440	443	412	415	412	432	391	442	417	407	442	459	431	450	418	485	426	453
377	329	374	373	388	391	396	426	380	414	372	410	445	416	419	401	423	423	410	411	395	420	409	395	404	439	419	426	410	379	364	387	437	410	429	403	431	405	400	443	418	436	454	426	446	454	431	459	462	494
344	345	365	341	338	353	383	362	397	379	418	398	393	367	439	464	428	379	425	391	402	398	398	408	427	391	369	439	432	403	407	419	394	408	360	385	397	433	432	427	414	450	409	431	450	419	405	476	465	475
292	344	364	356	341	336	356	362	376	339	356	370	375	392	409	395	346	364	373	435	404	376	388	378	395	352	418	400	402	393	400	352	381	419	372	396	396	401	424	386	403	426	413	449	463	430	485	466	462	494
341	304	304	310	340	348	355	326	385	348	369	349	359	343	386	361	406	370	394	384	366	404	414	364	391	363	415	368	384	357	381	382	368	384	391	398	374	421	413	404	398	460	388	446	495	421	445	464	483	496
291	304	288	303	331	341	298	350	325	365	364	398	343	375	357	409	402	353	351	368	376	370	339	401	396	341	384	354	357	354	355	379	357	389	392	390	411	380	370	410	411	460	470	408	426	391	497	447	497	495
266	303	299	304	313	322	277	304	345	309	317	359	319	332	346	348	360	362	322	377	388	348	346	326	373	358	339	383	376	336	371	351	399	386	366	364	368	366	418	414	396	416	436	429	455	485	459	463	483	450
254	323	268	291	291	311	297	309	317	301	286	283	318	303	330	346	357	321	302	380	331	348	367	363	345	372	337	340	387	373	379	344	364	352	372	376	402	393	388	390	427	396	431	457	442	465	439	484	460	538
269	262	245	267	275	312	316	295	302	282	318	316	305	347	321	321	327	332	330	296	306	310	324	329	349	346	335	308	361	364	363	371	339	348	391	369	382	435	394	411	430	445	429	467	410	452	432	466	487	477
252	256	289	258	289	285	266	299	256	292	290	277	317	307	288	327	286	296	306	331	321	320	345	305	326	314	306	362	353	342	367	358	370	354	340	394	350	375	404	389	393	433	439	449	451	487	444	519	502	476
253	249	269	258	297	245	265	263	303	271	279	324	291	331	262	303	314	310	281	283	281	342	336	304	320	315	307	290	349	369	342	373	364	343	364	365	392	403	419	395	401	400	431	427	477	444	486	510	487	494
207	246	228	227	260	247	247	273	279	253	317	280	291	310	292	281	296	316	251	292	324	294	308	301	331	319	334	324	327	319	352	349	359	332	360	380	340	364	357	389	408	424	441	441	459	523	474	498	500	498
199	215	185	230	242	218	228	264	256	257	237	283	267	280	252	288	251	300	330	294	290	292	310	315	304	295	334	340	290	326	333	326	347	344	338	369	345	431	390	380	450	416	419	462	447	468	438	465	514	506
183	215	234	223	212	208	238	256	229	259	276	267	252	276	241	286	265	269	265	273	273	283	300	303	292	309	309	337	315	315	310	338	303	311	379	325	377	380	362	402	432	426	433	459	439	471	478	492	473	468
196	191	221	208	210	216	229	213	239	239	264	266	257	255	266	264	261	260	298	252	264	283	276	278	281	281	292	301	319	329	333	314	350	340	317	333	362	356	372	360	441	423	430	456	450	475	489	519	518	529
189	218	205	201	214	226	204	215	233	259	208	245	246	244	220	266	259	260	252	265	232	279	276	279	278	316	284	271	322	336	320	329	299	328	335	384	358	385	351	387	434	373	462	452	451	463	464	466	542	494
196	198	197	198	209	202	210	207	203	255	234	230	218	246	216	246	226	235	267	277	244	254	285	256	290	282	284	300	315	289	293	329	310	329	353	325	357	418	388	411	410	455	435	449	425	482	481	488	499	507
178	199	194	221	176	200	204	214	191	206	197	198	239	252	209	260	217	259	255	296	211	259	264	278	285	260	281	299	311	299	280	316	327	351	349	357	362	383	394	401	379	437	433	397	453	457	465	519	509	488
160	180	170	200	207	172	185	184	161	183	225	219	213	192	231	212	216	266	230	253	224	236	253	257	248	254	272	269	273	296	295	300	311	318	333	305	320	366	394	400	410	445	422	421	459	456	499	470	497	516
159	185	154	188	189	205	195	196	187	189	222	211	208	215	196	216	208	226	230	232	237	247	256	289	255	247	260	269	252	330	297	288	356	323	353	323	340	390	368	380	420	446	407	425	437	452	491	507	473	512
156	166	189	172	169	190	169	200	192	184	215	199	205	192	182	241	232	196	248	233	232	235	230	258	265	296	299	253	234	294	308	283	311	320	351	325	332	375	403	419	395	355	446	436	421	450	484	480	474	546
167	169	167	158	175	171	181	178	189	159	159	187	188	191	206	178	200	202	235	207	249	231	231	229	244	243	264	278	268	281	281	324	286	352	314	329	350	370	352	396	393	374	471	426	483	447	488	444	495	488
145	167	134	135	182	133	154	189	191	176	156	174	168	191	192	206	206	173	205	197	207	201	241	239	232	231	249	249	250	325	260	312	268	312	309	360	319	346	387	378	370	413	426	464	453	473	459	449	521	548
153	144	127	156	160	172	169	141	184	179	174	170	195	194	172	180	190	180	188	215	229	220	234	223	221	210	264	230	272	294	240	290	272	315	309	319	343	350	359	413	421	388	421	450	430	488	458	529	450	507
125	142	151	110	176	152	162	172	143	171	171	171	177	178	194	198	176	178	192	215	193	231	253	219	238	211	256	252	251	276	273	279	302	315	323	308	308	314	328	365	345	365	395	438	465	475	447	471	492	511
128	144	161	135	145	142	129	165	185	160	160	183	188	164	184	195	178	201	193	202	186	201	202	226	221	232	238	242	276	264	293	265	269	282	283	310	323	346	356	380	378	350	401	434	446	417	461	469	489	476
128	115	130	123	150	141	146	166	157	141	172	184	165	167	169	184	182	203	185	230	189	193	214	221	223	221	243	257	223	247	259	276	286	308	296	306	310	312	353	383	366	397	387	390	451	457	452	438	520	494
147	131	112	121	138	117	162	142	123	158	147	151	155	175	188	160	175	170	174	220	200	202	217	229	221	228	226	236	255	268	287	273	291	284	296	319	319	304	350	372	365	371	404	436	431	461	485	434	488	465
132	130	146	125	119	143	141	134	137	144	150	160	146	174	177	193	165	202	155	188	204	215	177	205	238	224	242	232	275	233	239	246	292	299	295	291	298	318	363	360	369	368	433	422	421	415	452	454	470	443
158	109	129	119	119	122	144	125	135	166	147	136	155	141	161	153	156	190	171	194	179	165	184	207	192	224	223	201	234	245	230	259	299	258	285	282	323	342	328	347	366	370	417	412	413	463	445	486	479	451
104	101	112	112	131	148	158	131	142	159	148	143	153	160	144	170	167	168	160	192	191	190	188	183	209	222	218	217	209	237	273	247	252	293	300	269	300	333	383	337	392	342	377	420	401	455	462	445	489	460
131	113	136	125	130	122	125	162	136	149	127	165	120	160	144	152	151	142	190	177	188	190	184	195	195	205	192	214	265	244	276	254	280	245	264	288	306	307	381	332	340	384	376	375	409	418	432	462	449	467
128	141	110	118	132	136	130	136	141	124	128	150	146	132	153	168	160	149	169	166	170	190	193	186	203	204	188	242	203	232	233	216	231	257	240	266	304	308	342	319	378	349	395	394	442	407	485	467	461	428
113	107	133	124	124	106	124	122	128	154	127	120	133	123	112	144	171	154	149	159	166	169	199	194	226	234	215	242	211	217	237	253	267	256	298	295	280	300	278	318	347	331	380	377	353	394	434	442	461	476
103	100	116	105	118	108	128	141	138	123	129	146	128	148	125	156	133	154	161	147	146	175	164	199	201	209	192	195	211	221	257	249	245	281	251	290	277	311	328	326	331	359	360	349	398	408	449	442	449	460
107	104	105	125	118	117	139	102	124	111	110	137	143	122	122	137	158	141	138	144	179	171	189	174	168	210	187	207	227	243	224	237	190	248	258	261	255	300	309	320	345	355	379	359	353	397	380	434	415	398
104	115	109	120	112	118	114	129	129	136	113	137	117	119	136	155	155	143	165	163	172	163	177	174	182	179	198	220	208	220	244	225	214	239	261	279	269	301	292	287	307	366	370	349	356	389	413	428	422	442
95	106	107	120	122	107	117	109	118	109	125	114	138	115	128	153	150	130	120	139	165	163	159	169	183	191	193	223	205	216	236	223	238	249	261	266	288	262	302	287	317	345	330	360	354	376	374	441	438	422
96	89	112	103	97	111	135	128	107	114	118	117	126	115	121	114	154	146	146	155	159	181	147	197	188	187	168	165	197	211	220	209	200	244	222	222	253	262	274	298	271	329	292	323	325	372	380	404	393	462
100	89	97	119	117	100	115	114	104	107	110	120	139	131	130	132	153	154	131	159	141	155	172	174	172	175	184	203	222	195	211	196	217	243	258	255	237	250	264	287	313	316	298	348	307	350	371	409	379	416
82	117	104	109	105	111	105	102	119	99	86	100	113	135	110	128	119	124	119	156	139	132	154	141	135	185	172	169	183	205	217	226	197	228	212	205	262	253	295	275	300	297	285	282	315	349	343	378	386	389
102	111	108	110	93	109	103	124	105	121	102	128	113	110	116	119	127	122	117	150	141	146	154	163	152	180	183	182	211	178	187	184	209	198	203	233	244	258	268	250	266	303	293	312	296	326	333	365	406	381
107	85	81	108	105	91	92	115	104	98	93	100	107	125	100	114	128	125	145	142	125	153	136	142	152	164	155	161	166	186	177	207	207	215	248	218	248	242	293	255	280	262	295	296	298	359	321	379	363	379
111	96	89	107	97	105	94	85	93	84	109	92	108	105	114	97	115	131	124	122	138	146	127	181	157	166	179	174	171	169	188	196	179	197	234	216	225	248	254	265	225	267	317	322	307	294	348	370	384	354
83	104	89	88	83	92	102	111	88	104	85	106	110	128	99	107	126	125	109	131	142	134	142	161	158	161	179	171	179	177	191	171	189	173	192	227	211	234	248	242	272	291	251	321	346	311	325	345	369	357
101	88	86	72	87	92	101	96	79	92	90	78	96	104	121	117	119	113	115	155	122	127	132	137	146	169	163	162	193	178	187	193	191	205	204	213	227	240	253	268	248	258	249	312	295	284	305	319	347	376
101	86	87	96	94	101	89	97	88	100	107	91	100	120	100	94	107	98	104	125	123	120	149	147	150	145	141	172	154	189	178	177	202	222	202	200	221	227	242	254	231	234	273	259	284	291	296	278	333	339
79	71	89	68	71	107	88	97	104	75	103	94	123	106	116	106	109	120	127	136	134	120	135	139	159	125	153	149	151	147	186	157	179	171	191	202	200	229	225	237	207	248	242	253	256	284	315	304	321	326
77	74	81	73	87	95	82	78	98	105	80	108	89	119	106	121	106	103	96	124	124	104	122	122	146	153	122	162	152	169	182	180	186	175	197	183	210	189	224	223	245	215	303	245	306	258	285	294	301	357
73	76	70	75	82	89	73	86	98	91	90	92	110	92	106	100	89	91	98	108	128	107	122	138	152	178	134	159	152	146	173	158	168	179	211	184	181	217	216	215	224	199	244	241	255	296	297	283	323	324
80	95	63	76	77	72	92	86	80	94	78	102	95	94	99	98	83	105	104	86	108	115	109	131	126	138	130	144	140	156	158	189	185	179	198	183	200	199	224	221	244	225	231	238	273	297	276	303	293	316
83	88	74	74	86	91	80	94	89	86	104	89	85	86	96	95	105	91	98	96	97	106	132	129	119	137	141	146	138	143	152	148	168	153	157	172	175	186	188	221	206	213	247	232	232	290	287	274	296	275
78	63	67	71	83	90	103	77	86	105	69	104	102	98	112	85	108	98	124	106	118	94	100	128	129	129	133	120	139	165	141	163	172	158	132	177	168	181	193	174	239	216	249	223	254	255	257	284	289	317
82	81	73	81	76	72	74	77	70	95	92	83	99	96	87	72	91	98	89	105	95	106	107	124	113	133	118	128	111	136	120	144	126	160	147	164	201	176	189	193	198	193	229	235	235	280	263	272	279	290
67	83	75	70	88	94	76	91	87	86	83	82	90	95	98	79	83	100	85	93	96	102	102	119	119	106	111	109	133	122	119	154	151	168	171	189	176	166	177	203	199	232	234	231	211	235	228	264	261	261
84	80	70	64	56	91	84	69	78	96	79	76	80	98	79	89	108	95	85	94	103	103	122	109	116	105	116	135	121	144	124	159	158	154	163	152	165	164	184	199	177	204	195	220	237	214	249	247	259	265
66	76	67	76	70	61	88	84	72	83	87	82	75	77	95	71	91	86	85	90	107	100	107	117	94	105	136	134	116	133	122	170	152	137	174	165	149	183	198	179	194	203	199	217	231	240	254	224	270	242
62	66	71	71	74	74	76	80	76	84	63	92	76	71	69	95	71	78	84	91	92	100	117	115	105	109	99	113	115	133	126	113	123	162	150	143	151	169	178	194	185	202	206	224	197	221	240	215	255	221
64	74	69	83	59	59	86	59	61	61	63	75	76	70	92	83	80	76	77	89	76	104	88	93	99	110	108	150	118	111	127	115	141	127	125	144	160	172	173	185	196	197	193	197	194	214	195	218	268	259
71	64	59	63	77	77	74	53	62	66	91	55	60	92	70	75	74	87	81	98	89	93	99	81	96	103	113	103	114	118	127	122	129	123	128	140	187	144	174	165	200	183	171	179	203	217	200	233	229	241
61	75	74	66	65	67	66	71	55	77	68	81	76	65	66	86	88	79	71	88	68	64	96	112	104	115	100	98	113	122	105	113	144	138	127	143	142	151	179	159	154	214	189	184	212	196	230	231	241	224
64	73	71	59	77	76	66	76	63	65	84	72	86	76	68	80	67	97	71	80	88	96	88	87	81	90	78	116	112	120	101	123	128	127	139	141	150	178	160	157	175	176	180	211	209	218	207	217	199	234
66	56	85	68	51	62	57	72	68	89	71	66	78	74	86	78	75	72	93	86	95	72	92	97	88	91	86	76	81	113	127	131	116	141	128	133	129	128	179	165	171	199	173	164	196	187	216	211	204	218
65	70	42	68	80	95	53	64	62	65	62	70	79	77	86	64	73	62	86	79	76	91	86	93	87	103	84	95	112	122	107	113	116	132	124	122	129	140	177	165	163	152	169	182	187	193	205	190	237	229
50	62	72	61	65	67	64	64	57	78	57	64	58	64	76	66	80	75	75	90	78	64	79	95	93	72	90	103	98	94	110	120	120	141	111	114	117	143	166	182	169	160	153	170	189	205	186	188	194	219
62	92	56	77	78	57	68	63	51	77	61	60	52	62	67	60	65	66	70	86	73	64	70	94	93	92	109	100	88	98	102	127	112	135	89	128	138	145	166	152	146	153	188	171	186	207	194	210	229	213
52	60	61	59	59	61	61	60	74	68	74	61	66	60	76	64	70	69	78	70	73	68	99	77	83	89	94	91	109	97	100	113	109	116	124	116	131	126	156	158	139	173	169	180	171	181	200	210	228	202
64	60	51	58	50	50	57	73	58	57	67	49	70	73	56	55	60	69	68	74	71	84	66	79	80	83	86	105	84	116	97	87	103	115	123	143	142	158	138	155	145	156	147	195	204	197	182	212	229	231
61	47	67	52	56	64	53	57	61	64	56	69	56	71	64	44	79	65	79	54	81	84	79	98	74	81	62	87	87	76	107	112	102	105	102	109	144	131	138	157	128	155	169	194	185	156	194	206	205	216
52	60	50	55	61	60	53	68	52	61	56	59	67	59	55	73	63	68	69	71	62	71	67	87	89	84	81	102	87	86	103	107	93	122	115	137	113	111	131	121	152	123	158	149	176	184	184	207	209	193
54	49	51	55	43	66	59	58	65	66	70	66	41	57	70	59	51	67	68	71	74	60	60	68	84	78	78	85	87	98	124	109	92	108	136	116	122	100	151	121	152	115	149	159	180	164	192	194	196	218
66	58	50	57	56	58	48	49	63	50	52	64	57	60	65	50	71	67	69	66	63	75	70	68	67	69	69	96	91	80	89	104	109	104	109	131	122	133	122	142	150	174	160	170	172	145	185	194	204	216
53	54	53	50	50	69	64	56	49	57	55	76	43	65	71	79	55	62	86	71	70	76	80	90	79	69	81	102	90	106	94	87	101	79	103	111	113	125	122	125	151	149	151	179	154	167	160	180	202	182
52	51	52	62	53	56	45	55	56	62	47	49	60	57	44	58	69	57	71	68	68	59	78	68	72	77	82	88	90	96	100	94	97	103	103	111	109	126	125	135	148	146	148	167	153	173	181	210	190	217
55	56	49	73	50	66	49	51	52	51	48	44	39	54	56	60	59	55	77	76	68	64	84	82	90	73	88	81	88	77	82	92	97	80	109	111	115	125	129	112	136	153	124	165	121	172	160	178	205	205
50	53	49	53	47	49	49	65	63	43	52	52	56	65	56	58	63	56	71	71	70	70	75	81	81	69	67	91	81	99	92	71	101	102	116	91	126	112	132	104	127	137	156	130	168	182	184	191	208	192
57	61	53	54	56	45	46	59	46	53	55	44	73	47	62	44	34	56	61	73	68	64	56	69	78	60	77	71	75	91	91	101	82	106	105	95	102	128	116	130	120	146	149	143	166	170	161	182	181	182
47	55	48	43	54	73	53	43	55	39	54	45	64	58	44	48	62	61	47	76	65	77	52	70	60	89	78	74	76	81	81	83	97	90	120	119	114	120	134	123	135	147	158	168	150	164	184	167	184	170
49	46	51	53	47	49	37	56	47	53	57	44	50	54	40	48	62	49	59	70	50	59	51	67	71	78	95	77	68	72	86	93	91	112	124	84	104	109	114	116	146	145	157	155	137	145	148	182	187	195
40	53	37	54	55	55	38	51	55	52	58	45	47	51	49	62	47	50	54	43	67	56	69	65	72	75	82	79	89	96	95	82	93	97	97	108	109	99	141	122	139	131	150	170	154	145	156	200	186	184
51	58	44	48	33	49	31	39	49	42	48	53	56	45	62	67	42	53	67	69	56	58	59	60	61	64	75	85	90	74	88	94	90	122	100	101	108	123	117	124	128	143	149	162	137	178	176	184	173	185
39	46	44	43	48	42	46	50	60	47	39	55	35	46	51	61	49	56	57	68	60	61	66	79	69	72	66	60	85	75	89	78	76	80	98	91	118	114	101	126	100	113	145	158	153	148	172	166	191	199
59	42	47	37	54	32	39	47	52	56	51	38	50	70	68	68	45	52	57	61	51	62	76	72	68	69	70	75	85	92	78	77	78	87	87	109	105	105	118	129	117	122	151	140	154	139	188	168	186	194
46	50	49	40	50	36	55	37	53	36	45	52	46	39	52	49	49	64	76	51	70	60	70	51	67	70	65	62	78	83	83	98	72	84	82	89	108	115	93	128	117	110	131	141	153	153	153	170	174	162
37	48	36	37	58	64	35	37	49	45	56	53	46	42	61	59	51	45	42	60	58	61	57	63	56	71	55	57	66	78	79	81	77	83	81	93	97	115	105	110	117	117	137	142	153	143	150	152	193	169
47	42	52	46	43	44	53	50	47	37	36	56	53	34	55	57	46	56	52	75	51	51	68	63	53	68	61	56	67	72	83	57	85	88	94	82	100	110	105	127	125	110	123	127	158	127	148	171	154	180
50	36	32	42	47	44	30	47	58	50	42	46	45	48	43	40	46	58	58	51	67	58	55	66	45	59	68	69	81	63	83	86	77	88	98	98	97	95	93	120	126	125	125	142	146	161	153	144	163	181
37	43	29	38	50	50	49	52	42	42	51	41	39	46	50	47	61	48	50	59	58	53	57	60	61	72	60	63	81	74	73	104	87	85	102	105	79	103	119	100	127	119	138	121	149	141	155	149	173	183
37	37	47	46	46	38	49	29	39	45	46	45	38	34	55	42	58	48	55	55	46	51	67	57	60	75	67	65	78	60	92	79	85	89	95	84	112	94	122	120	133	141	127	165	126	136	150	152	182	154
37	44	36	36	41	34	42	40	38	37	46	49	50	46	50	43	66	52	45	53	39	57	67	47	68	64	61	74	71	71	80	65	84	81	100	83	103	106	103	107	118	127	113	153	168	160	127	166	191	155
45	37	27	41	49	28	46	43	49	43	36	53	35	56	51	53	45	56	47	64	60	62	55	45	53	57	64	59	77	83	66	77	93	76	82	75	85	100	88	121	109	122	115	123	151	138	137	170	163	173
37	45	36	30	38	44	44	46	44	43	43	48	38	44	49	56	58	54	64	56	59	48	56	49	46	72	55	80	78	73	67	63	82	77	80	96	92	86	99	114	112	153	143	147	136	142	139	148	161	195
39	44	42	41	41	47	31	41	40	24	44	42	52	37	55	50	59	49	47	48	55	61	52	65	62	52	57	47	62	68	79	86	83	87	97	82	104	121	85	103	135	108	124	145	140	148	130	144	138	190
40	37	42	32	43	29	38	46	50	38	53	58	39	53	44	38	57	40	42	57	57	55	57	52	61	67	66	80	74	60	90	93	86	78	70	96	100	90	95	115	125	134	129	132	128	133	168	166	161	183
38	46	49	32	41	41	37	27	39	38	36	49	42	30	44	50	52	54	64	60	58	53	50	64	55	64	55	62	55	71	85	79	81	76	81	80	82	108	108	82	121	130	135	133	128	143	138	169	158	173
40	25	41	40	48	51	41	33	36	47	40	38	49	38	51	55	51	56	43	58	53	47	50	57	58	59	65	60	69	74	68	79	75	79	100	85	80	105	104	101	114	97	123	159	111	143	126	174	148	162
38	23	44	40	29	40	40	43	36	38	53	41	44	43	47	37	35	57	53	53	56	47	45	68	56	80	75	62	78	60	65	76	72	72	87	71	87	110	108	106	111	130	127	120	116	163	156	174	165	167
37	36	34	49	47	43	33	45	49	28	36	39	47	41	52	45	58	46	41	53	65	53	52	68	77	60	71	55	58	72	68	76	78	72	80	77	103	97	100	94	109	111	109	145	152	132	124	151	148	157
30	35	40	44	36	47	46	44	33	38	36	36	37	52	46	50	34	42	51	47	38	56	57	60	44	67	64	57	69	69	68	85	75	77	90	85	86	89	108	83	106	104	101	108	120	124	132	117	156	118
38	39	29	39	41	38	43	39	37	42	44	41	34	34	43	32	44	46	52	45	34	66	68	59	57	68	58	55	75	66	76	60	72	81	68	90	99	96	103	109	108	107	107	123	118	144	116	177	139	141
29	32	30	32	40	35	44	35	48	47	40	48	50	55	34	36	52	42	61	55	49	58	57	50	54	64	64	65	69	72	58	62	59	73	73	78	89	92	102	105	111	99	110	121	161	123	117	138	139	131
35	30	41	33	29	36	50	46	32	51	54	44	33	36	54	44	54	50	41	45	46	57	49	43	46	61	64	58	58	57	61	60	54	77	71	78	99	95	99	95	99	100	110	116	118	134	126	158	141	152
41	29	29	34	34	42	30	31	33	33	36	41	34	53	56	59	52	50	48	44	46	41	74	60	48	62	52	69	43	73	62	78	76	91	84	59	74	99	84	106	97	101	90	129	133	121	125	145	131	131
28	31	30	34	37	37	37	38	29	42	46	29	32	46	37	52	42	44	49	52	47	44	42	55	61	48	63	65	55	78	70	70	60	73	90	76	87	97	101	99	87	112	102	126	108	122	144	131	127	147
31	39	46	42	46	42	33	34	56	44	43	46	48	49	43	47	41	40	43	52	45	47	46	53	54	46	59	50	63	57	61	67	72	74	75	81	73	103	91	86	85	97	94	100	114	120	116	139	132	118
38	32	27	31	35	33	40	39	42	53	43	23	49	39	31	35	47	41	54	44	37	49	47	47	44	50	56	52	60	87	76	54	72	69	76	77	75	74	84	94	91	87	93	96	122	136	107	114	118	144
27	33	35	32	39	38	44	34	45	28	54	27	43	39	41	35	37	50	58	52	39	50	49	38	53	55	44	43	60	66	49	64	62	58	77	68	79	71	78	88	75	95	112	89	83	107	113	129	127	141
23	35	38	48	45	32	39	28	44	42	47	41	44	52	54	43	34	41	54	42	41	49	48	59	44	59	57	51	67	53	64	57	74	66	71	64	69	85	62	82	84	86	97	93	94	99	101	132	131	108
28	45	47	30	36	34	34	31	38	32	44	34	50	40	38	38	44	44	42	56	61	42	41	38	45	68	40	66	49	49	67	50	65	54	63	87	73	80	72	83	83	89	80	83	132	101	122	128	113	128
46	32	26	40	38	32	38	42	40	40	46	43	31	49	50	38	38	40	37	36	46	46	34	51	62	59	40	45	51	48	69	68	74	67	64	75	80	85	80	77	70	87	86	85	95	108	128	132	121	131
36	46	33	29	38	34	37	31	29	38	33	49	41	45	50	42	52	38	52	47	33	46	43	44	42	61	51	59	60	66	62	57	61	73	60	73	73	71	67	83	84	73	100	77	92	116	89	112	101	133
35	39	43	34	38	38	32	43	36	32	44	35	40	34	43	44	47	51	34	47	67	31	53	51	57	42	46	52	70	55	53	64	66	65	61	63	74	77	78	67	58	83	76	73	100	105	104	113	115	127
39	23	32	32	33	36	33	33	37	28	32	40	41	36	31	52	46	38	41	38	42	47	52	41	59	48	46	56	53	61	58	58	61	50	59	69	67	76	72	75	87	78	76	66	87	92	85	116	120	110
33	28	30	37	41	39	30	34	39	37	31	41	29	35	42	43	36	38	48	51	53	42	36	54	51	55	44	61	45	48	57	67	63	68	62	61	57	69	71	83	48	73	82	81	79	112	83	101	97	110
33	29	41	25	32	28	37	38	30	34	32	40	28	33	42	49	45	36	48	37	47	45	53	43	44	47	58	41	38	62	47	56	54	60	52	68	57	45	65	74	65	64	85	77	88	83	87	95	119	94
37	32	31	34	34	31	37	26	33	29	40	39	40	44	45	37	30	47	46	51	40	34	42	49	44	60	56	40	47	48	67	64	65	57	53	63	67	80	68	66	74	88	67	90	82	95	105	97	116	102
29	39	26	25	25	27	38	40	32	35	36	37	27	38	52	34	38	42	46	49	43	37	46	40	51	58	51	40	56	45	52	57	57	55	62	40	66	63	79	78	68	60	70	76	85	87	80	107	101	98
22	32	33	41	43	28	36	38	41	35	55	45	22	40	39	38	39	41	48	38	36	49	57	48	38	50	45	54	36	39	53	50	48	48	52	78	67	67	61	58	70	74	67	82	86	76	81	72	89	93
34	39	33	39	30	26	23	33	32	31	39	45	35	36	33	49	34	33	46	38	41	39	49	33	47	54	42	59	51	38	48	63	51	48	34	51	64	62	78	69	66	66	76	66	85	79	74	99	85	83
36	28	22	29	37	36	37	32	29	41	52	36	27	37	38	33	42	44	45	39	39	46	45	62	52	48	40	46	41	46	57	39	53	57	50	56	73	57	66	54	64	68	67	75	70	76	95	93	95	84
25	41	41	25	35	33	22	32	36	47	35	31	35	36	30	37	52	32	38	51	44	53	43	45	43	35	42	69	46	50	54	48	54	54	52	50	58	59	53	59	58	61	68	77	59	77	73	75	78	78
20	27	21	48	24	38	36	40	36	38	39	34	38	30	41	38	36	31	41	39	34	37	55	38	41	46	47	51	53	49	56	50	35	64	50	43	52	52	65	62	59	54	66	56	71	60	78	62	73	81
37	30	37	23	24	36	24	25	23	39	25	31	35	26	35	34	35	29	38	29	27	39	45	41	52	38	47	39	42	43	41	39	46	51	49	49	54	62	64	52	74	50	59	45	57	74	73	69	73	86
27	29	27	34	44	28	36	25	23	38	25	47	30	34	34	37	44	36	41	34	32	27	26	41	37	47	41	40	59	42	44	49	48	55	54	53	53	60	53	67	65	58	57	58	86	76	79	83	58	78
33	33	22	29	26	31	29	37	37	25	29	29	31	25	33	32	39	46	38	48	53	47	30	35	40	45	35	37	46	43	47	35	50	47	43	62	54	55	61	63	63	57	62	71	73	69	80	60	89	77
[truncated: 250 more columns]
