# Supplementary material for: Nanorods with multidimensional optical information beyond the diffraction limit
Source: Nat Commun. 2020 Nov 27;11:6047. doi: 10.1038/s41467-020-19952-x (PMC7695702; doi:10.1038/s41467-020-19952-x)
Supplement: Supplementary file 3 — Source Data [file 41467_2020_19952_MOESM3_ESM.zip › Source data/Fig. 3/3f/f2/155113_intensity_profile_x.txt]

500
529
524
542
503
528
514
537
613
545
530
510
482
530
493
509
518
512
554
593
576
650
611
668
648
654
670
691
681
677
702
731
772
780
823
812
861
852
797
847
819
800
836
811
804
752
810
787
743
739
700
716
697
694
637
627
602
588
618
623
554
533
509
544
500
462
491
422
439
413
436
396
377
380
325
315
356
308
293
299
286
275
284
257
250
256
239
250
233
255
223
195
214
203
214
231
192
192
171
171
185
188
172
165
189
162
148
153
149
152
146
153
153
140
131
132
128
137
141
131
136
140
131
132
146
115
123
127
137
135
132
135
142
143
165
142
161
138
137
139
157
160
164
160
172
164
197
208
195
214
206
199
198
212
230
259
268
271
266
281
287
302
323
353
325
357
408
382
380
395
461
454
471
483
557
547
542
579
558
607
644
595
629
636
731
667
715
733
781
735
728
783
717
870
776
817
758
820
813
735
740
726
716
745
731
749
818
858
911
828
866
910
1008
899
963
954
956
1068
1120
1037
1019
1090
1080
1130
1093
1113
1105
1102
1155
1238
1127
1083
1076
1024
973
1010
993
994
928
945
944
934
922
970
918
895
890
998
903
923
944
1008
999
952
963
962
1057
894
918
888
914
862
851
822
771
767
705
732
708
678
672
626
627
616
567
568
546
536
541
512
468
475
468
462
461
445
474
455
456
473
460
472
469
471
497
513
507
512
496
547
