# Supplementary material for: Nanorods with multidimensional optical information beyond the diffraction limit
Source: Nat Commun. 2020 Nov 27;11:6047. doi: 10.1038/s41467-020-19952-x (PMC7695702; doi:10.1038/s41467-020-19952-x)
Supplement: Supplementary file 3 — Source Data [file 41467_2020_19952_MOESM3_ESM.zip › Source data/Fig. 3/3f/f2/155113_intensity_profile_y_or_z.txt]

217
212
243
196
222
237
227
238
226
255
275
292
289
270
284
304
287
308
368
324
371
393
371
427
439
411
504
445
531
574
551
608
578
614
704
709
745
715
743
786
782
831
889
927
965
958
965
997
1038
1030
1045
1068
1085
1094
1088
1092
1069
1050
1151
1067
1238
1089
1124
1217
1101
1125
1119
1138
1104
1074
1123
1139
1029
1030
1098
1067
1030
985
964
993
875
879
875
853
889
809
807
777
803
791
669
631
666
658
657
603
560
549
545
531
464
479
416
434
401
444
373
422
385
325
352
361
322
335
335
262
271
271
271
278
240
265
266
231
255
220
240
208
245
208
198
183
197
209
195
201
179
187
177
192
187
165
150
190
158
166
172
193
167
175
199
159
149
140
171
185
184
166
178
177
180
184
152
186
181
179
184
179
185
181
191
177
191
174
156
181
191
191
194
185
181
195
181
168
169
180
183
179
156
156
160
141
174
142
144
169
154
166
150
170
158
142
140
131
170
161
153
159
148
138
136
154
141
123
128
123
135
115
130
122
133
143
137
132
138
124
124
140
161
123
139
148
173
164
160
155
166
159
204
185
201
189
203
193
217
242
223
277
284
262
282
301
281
344
328
351
346
359
366
374
383
421
411
446
427
466
523
481
508
545
540
564
571
545
557
599
611
591
603
595
586
623
591
601
623
673
617
640
716
650
698
656
659
664
652
635
617
605
637
577
