# Supplementary material for: Nanorods with multidimensional optical information beyond the diffraction limit
Source: Nat Commun. 2020 Nov 27;11:6047. doi: 10.1038/s41467-020-19952-x (PMC7695702; doi:10.1038/s41467-020-19952-x)
Supplement: Supplementary file 3 — Source Data [file 41467_2020_19952_MOESM3_ESM.zip › Source data/Fig. S13/b1/493321_intensities_2D_PL.txt]

1622	1597	1494	1582	1533	1601	1592	1563	1484	1457	1448	1424	1387	1407	1235	1269	1234	1245	1106	1258	1077	1073	973	993	914	928	897	858	813	789	706	717	628	688	641	620	567	613	566	529	529	512	499	457	445	400	398	389	353	365
1678	1632	1640	1553	1552	1612	1506	1568	1496	1526	1406	1451	1368	1430	1319	1311	1252	1262	1110	1122	1057	1020	1029	1054	925	844	886	894	823	819	790	785	664	697	638	623	604	592	519	516	496	505	486	436	419	413	389	395	333	367
1582	1606	1581	1622	1610	1580	1611	1560	1480	1458	1469	1401	1430	1311	1325	1408	1251	1218	1205	1170	1123	1066	1015	987	990	899	879	875	809	794	702	788	669	661	587	612	543	545	573	537	519	543	457	467	458	428	381	402	382	389
1644	1638	1614	1552	1546	1625	1510	1628	1560	1408	1400	1406	1371	1372	1333	1340	1298	1238	1103	1149	1102	1052	994	941	955	915	870	853	847	822	728	707	642	687	636	614	569	580	584	541	500	541	486	472	427	422	391	373	378	371
1571	1622	1647	1668	1547	1516	1504	1580	1577	1461	1409	1401	1363	1411	1283	1239	1247	1225	1137	1168	1048	1016	985	995	869	858	814	859	799	816	778	753	644	712	629	602	594	624	522	543	471	512	455	460	449	419	430	387	337	342
1596	1560	1560	1522	1512	1614	1566	1542	1471	1446	1415	1421	1392	1359	1299	1344	1262	1190	1143	1052	1090	1089	1034	993	952	919	875	842	832	751	812	748	636	659	662	626	532	543	563	527	488	476	451	455	435	412	410	402	346	373
1579	1668	1629	1555	1498	1634	1495	1549	1451	1497	1426	1484	1411	1308	1271	1382	1247	1245	1180	1118	1054	1073	985	1032	922	896	864	798	820	763	713	752	696	689	634	660	609	556	574	508	497	503	484	414	404	443	411	380	380	401
1560	1557	1533	1550	1607	1584	1542	1555	1484	1439	1484	1436	1386	1369	1292	1277	1267	1273	1165	1132	1109	1012	980	979	941	910	864	873	807	765	673	676	618	690	636	626	563	563	513	526	498	525	452	475	411	438	399	366	371	366
1589	1582	1573	1548	1583	1546	1560	1439	1478	1478	1477	1417	1328	1332	1254	1237	1240	1220	1152	1143	1070	1009	1019	954	927	918	825	808	829	801	777	724	635	679	653	592	590	567	537	577	495	495	466	465	438	411	392	332	369	335
1588	1553	1592	1547	1589	1545	1581	1563	1512	1509	1431	1368	1365	1430	1375	1306	1178	1203	1108	1107	1007	1068	1009	1039	899	931	858	821	756	794	770	731	652	680	619	605	613	575	565	540	535	486	476	439	456	395	386	370	337	345
1585	1553	1566	1586	1570	1552	1563	1501	1517	1422	1336	1355	1316	1284	1275	1336	1196	1147	1133	1130	1065	1063	975	937	877	923	863	882	832	829	711	750	632	666	690	614	608	567	555	585	525	500	489	461	449	430	384	400	380	371
1571	1554	1530	1477	1576	1569	1521	1486	1421	1502	1441	1440	1376	1362	1404	1261	1222	1174	1192	1121	1048	969	978	995	912	927	898	854	812	736	789	714	661	662	631	626	589	604	550	553	522	511	454	442	426	425	395	385	407	375
1605	1492	1604	1552	1558	1483	1551	1492	1525	1448	1425	1445	1403	1365	1256	1255	1190	1154	1138	1150	1055	1031	1021	960	969	916	872	888	795	779	821	704	669	672	609	665	589	569	552	563	504	485	491	432	424	408	431	403	356	340
1523	1591	1504	1575	1523	1521	1454	1504	1514	1440	1443	1356	1363	1324	1308	1279	1218	1214	1160	1140	1103	1082	1007	982	941	871	900	867	832	800	786	726	634	688	651	626	603	521	549	562	530	496	448	454	460	418	436	405	351	329
1574	1574	1526	1633	1590	1602	1505	1543	1468	1484	1451	1422	1434	1353	1310	1359	1233	1181	1181	1095	1128	1061	1002	938	1007	960	901	849	853	798	802	789	675	698	659	661	607	574	530	530	539	478	457	479	424	432	406	379	352	371
1645	1605	1584	1583	1645	1554	1547	1485	1492	1515	1410	1513	1337	1305	1316	1248	1227	1164	1166	1157	1090	1109	1032	950	983	924	884	921	844	830	753	786	673	651	655	663	619	613	583	557	509	467	461	425	445	434	401	390	373	324
1570	1617	1582	1592	1583	1542	1536	1489	1562	1548	1446	1406	1483	1363	1288	1309	1211	1312	1166	1132	1123	1112	979	1032	948	987	865	881	880	819	806	788	703	741	637	664	565	556	590	559	553	462	504	505	439	439	389	357	393	386
1683	1586	1616	1716	1623	1542	1569	1548	1529	1581	1528	1505	1438	1387	1398	1397	1302	1305	1172	1194	1108	1118	1046	1033	1010	926	929	919	874	815	814	820	715	751	673	651	581	613	574	552	524	466	498	429	461	384	400	401	344	372
1585	1640	1578	1662	1685	1627	1615	1533	1573	1458	1518	1501	1389	1407	1457	1393	1261	1194	1189	1206	1140	1147	1063	1027	984	918	872	942	848	821	804	749	699	705	659	636	622	581	576	597	538	490	448	468	457	423	417	395	364	342
1681	1648	1696	1715	1666	1538	1595	1583	1621	1639	1518	1505	1470	1497	1406	1385	1338	1265	1223	1280	1177	1140	1100	1049	1021	949	938	942	832	848	795	749	701	719	667	692	631	579	575	552	527	493	457	448	440	446	389	401	340	320
1671	1662	1611	1706	1717	1700	1685	1701	1601	1618	1517	1481	1353	1433	1409	1380	1312	1370	1325	1288	1162	1152	1116	1056	1025	968	940	984	917	878	837	795	752	703	677	677	606	572	577	531	498	469	431	460	498	422	359	347	339	332
1757	1721	1749	1765	1723	1708	1696	1664	1672	1519	1549	1546	1532	1554	1520	1391	1333	1352	1327	1197	1183	1175	1118	1120	1048	986	960	993	891	868	851	858	750	707	686	668	651	593	546	553	576	476	449	451	447	408	393	381	385	348
1819	1755	1794	1706	1799	1768	1763	1690	1661	1700	1652	1631	1578	1576	1473	1380	1412	1395	1351	1257	1225	1249	1111	1066	1018	985	1023	929	929	901	823	785	725	687	656	686	642	565	530	566	495	465	445	454	412	430	410	362	370	359
1866	1838	1801	1805	1817	1788	1770	1688	1677	1632	1613	1687	1590	1595	1489	1506	1473	1390	1354	1356	1252	1235	1142	1127	1070	1125	990	1006	931	887	818	799	738	722	689	673	611	571	579	565	535	508	454	515	435	440	386	327	384	324
1743	1839	1843	1822	1826	1797	1729	1742	1724	1707	1677	1725	1567	1615	1526	1531	1498	1451	1356	1296	1272	1315	1158	1103	1035	1107	1023	1006	934	827	813	816	721	733	682	661	637	587	577	533	526	513	474	467	419	416	391	388	346	368
1905	1877	1875	1965	1847	1842	1831	1873	1766	1766	1654	1672	1613	1655	1588	1597	1524	1421	1473	1338	1284	1285	1260	1192	1145	1036	1088	1004	934	871	832	883	689	790	702	654	677	622	601	578	537	488	475	462	430	390	379	353	356	364
1842	1890	1875	1955	1873	1867	1854	1829	1842	1753	1747	1785	1688	1654	1485	1563	1479	1442	1509	1437	1362	1394	1237	1219	1174	1121	1085	1024	971	945	852	829	743	796	685	650	636	599	585	547	540	512	409	425	435	400	424	399	351	355
1984	1974	1872	1886	1935	1875	1854	1805	1764	1789	1728	1693	1727	1648	1570	1641	1568	1523	1503	1418	1372	1316	1342	1212	1219	1132	1044	1072	955	951	908	772	787	744	723	668	629	604	610	490	547	503	490	446	462	427	381	352	379	346
1990	2005	1931	1982	1989	1948	1938	1908	1795	1930	1803	1769	1743	1737	1681	1693	1576	1569	1509	1491	1323	1324	1275	1227	1157	1144	1099	997	997	908	919	872	755	774	727	681	666	620	603	590	535	487	434	457	434	393	389	399	372	364
1959	2015	1920	2000	2018	1959	1931	1936	1835	1869	1779	1830	1721	1741	1697	1644	1579	1575	1582	1449	1382	1388	1265	1240	1177	1173	1065	1058	1022	935	921	842	826	746	699	684	637	637	652	534	569	469	439	447	474	419	410	350	384	403
2074	2024	1999	1999	2001	1973	1942	1933	1862	1898	1764	1859	1785	1803	1753	1735	1573	1649	1514	1541	1460	1428	1353	1349	1275	1208	1094	1092	1016	1002	879	816	733	743	669	680	589	595	612	526	553	463	441	417	443	375	350	363	356	362
2122	2106	1992	2049	2030	2044	1935	1996	1888	1925	1842	1840	1824	1733	1757	1800	1655	1689	1501	1479	1440	1426	1341	1323	1220	1176	1171	1086	1020	924	898	880	745	752	729	705	628	615	585	530	512	459	479	461	424	423	373	377	343	367
2144	2113	2024	2015	1967	1961	1948	1948	1943	1964	1861	1817	1746	1732	1776	1706	1613	1738	1575	1506	1401	1425	1309	1361	1176	1126	1141	1094	1025	956	965	897	791	732	707	660	654	571	580	589	528	508	474	449	415	413	385	413	361	376
2139	2120	2039	2039	2059	1934	1947	1943	1954	2018	1831	1883	1728	1829	1823	1831	1660	1651	1612	1568	1446	1434	1374	1370	1268	1244	1128	1117	1078	966	906	844	800	760	683	692	630	646	580	550	555	487	445	418	427	432	379	366	339	368
2153	2048	2089	1934	2021	1932	1936	1898	1908	1941	1896	1875	1863	1763	1780	1748	1681	1644	1649	1610	1528	1448	1429	1390	1305	1343	1195	1177	1028	988	923	880	794	785	695	771	679	604	558	543	535	486	452	459	433	436	365	408	403	342
2127	2123	2014	1877	1951	1876	1910	1908	1797	1910	1850	1805	1833	1710	1839	1804	1705	1714	1670	1687	1566	1431	1400	1313	1291	1148	1122	1083	1105	1026	934	969	836	708	719	689	632	597	614	617	556	512	470	504	381	396	389	378	397	377
2187	2011	2008	1881	1851	1727	1891	1842	1804	1867	1744	1825	1785	1777	1835	1670	1669	1733	1657	1579	1430	1446	1381	1375	1296	1240	1173	1114	1070	978	1019	882	884	750	704	667	658	660	574	599	523	508	457	464	441	421	396	337	393	389
2255	2008	1994	1823	1850	1737	1842	1787	1716	1812	1757	1778	1858	1780	1762	1726	1774	1681	1717	1659	1494	1455	1447	1385	1294	1271	1185	1197	1102	965	964	847	827	804	770	721	639	628	586	574	522	458	523	476	402	394	372	349	357	425
2160	2174	1977	1757	1910	1578	1708	1712	1607	1814	1745	1798	1646	1772	1793	1700	1718	1706	1709	1689	1556	1413	1425	1408	1335	1219	1165	1206	1073	973	892	875	823	847	667	682	613	607	594	536	562	481	448	454	482	384	352	393	402	348
2055	2153	1823	1766	1851	1625	1685	1737	1554	1765	1701	1687	1699	1738	1862	1737	1845	1769	1746	1618	1521	1500	1381	1365	1267	1289	1188	1119	1101	1022	1015	890	858	812	694	725	631	588	614	578	554	507	449	449	422	399	372	394	392	369
2111	1919	1835	1612	1633	1613	1610	1628	1552	1747	1661	1685	1728	1751	1774	1793	1727	1665	1826	1687	1520	1509	1424	1346	1253	1301	1177	1098	1037	980	908	885	850	755	706	671	658	634	594	571	517	458	505	477	445	406	387	371	384	377
2208	2032	1935	1683	1762	1517	1579	1530	1427	1737	1575	1630	1651	1740	1742	1758	1720	1705	1694	1678	1630	1527	1367	1344	1310	1220	1187	1208	1089	1005	933	888	856	839	721	637	647	581	622	539	552	525	468	474	423	377	416	365	403	376
1998	2084	1872	1651	1630	1430	1559	1406	1444	1646	1660	1615	1634	1691	1798	1804	1788	1733	1636	1731	1524	1427	1541	1426	1319	1241	1168	1160	1078	952	953	890	865	766	693	709	652	568	595	522	541	521	463	467	511	393	377	388	382	337
2054	1983	1752	1622	1531	1437	1471	1438	1532	1577	1634	1565	1695	1632	1803	1794	1665	1781	1657	1607	1566	1489	1422	1393	1266	1234	1166	1117	1083	1018	954	913	777	741	727	703	624	600	526	547	568	496	490	477	485	413	375	351	361	412
2023	1933	1794	1603	1552	1524	1484	1431	1506	1694	1534	1600	1519	1681	1788	1841	1744	1742	1746	1668	1519	1519	1391	1304	1328	1215	1132	1154	1102	951	961	890	816	730	697	653	649	634	562	517	514	452	456	451	468	396	397	419	365	340
1952	2032	1810	1687	1613	1542	1433	1413	1586	1637	1693	1598	1625	1699	1760	1784	1737	1749	1660	1687	1506	1492	1353	1354	1312	1225	1131	1149	1003	981	932	850	866	763	693	741	665	566	605	534	551	482	497	478	455	419	404	384	401	364
1941	1986	1765	1769	1654	1633	1524	1515	1703	1626	1699	1597	1626	1624	1750	1761	1729	1741	1661	1675	1551	1347	1417	1294	1294	1196	1082	1135	1042	959	964	855	869	700	711	735	591	562	535	569	569	535	469	468	455	406	429	386	405	362
1887	1848	1828	1780	1625	1622	1576	1569	1688	1704	1733	1692	1647	1713	1776	1809	1662	1724	1600	1576	1490	1458	1298	1328	1252	1241	1112	1115	1083	922	899	831	840	723	731	687	618	609	585	539	507	474	490	472	429	396	385	344	375	391
1888	1805	1756	1731	1663	1739	1571	1623	1702	1730	1676	1687	1674	1684	1718	1738	1719	1646	1647	1615	1506	1370	1340	1249	1266	1195	1085	1162	1015	887	889	827	769	746	721	631	674	560	580	541	535	483	482	466	436	390	367	415	374	364
1735	1801	1762	1801	1773	1667	1597	1584	1793	1789	1706	1710	1694	1741	1705	1726	1652	1701	1588	1648	1490	1329	1423	1230	1290	1177	1085	1020	980	955	880	834	776	702	704	676	611	567	580	495	535	506	480	449	462	415	415	443	368	373
1742	1762	1849	1761	1775	1718	1686	1685	1771	1769	1727	1782	1710	1658	1741	1774	1669	1688	1529	1578	1445	1390	1309	1302	1101	1127	1088	966	938	931	884	828	760	739	817	716	574	531	564	531	504	457	512	451	487	412	399	378	400	344
1681	1624	1768	1849	1818	1778	1705	1744	1765	1803	1758	1743	1664	1685	1718	1741	1644	1633	1532	1584	1358	1357	1243	1265	1179	1130	1071	979	896	839	773	796	821	695	742	698	582	567	514	558	479	509	463	457	439	436	381	401	375	402
1694	1598	1737	1763	1812	1778	1720	1821	1773	1870	1847	1803	1697	1781	1705	1686	1654	1578	1454	1563	1462	1296	1301	1266	1179	1041	1062	977	946	918	838	766	688	701	701	628	596	557	596	535	513	527	484	458	441	425	427	408	406	423
1623	1535	1671	1733	1816	1851	1766	1805	1828	1899	1837	1806	1668	1778	1613	1651	1660	1529	1498	1564	1355	1301	1295	1187	1142	1062	1017	982	908	902	822	773	719	674	674	676	577	624	555	502	474	500	445	479	444	426	406	411	392	323
1556	1659	1694	1765	1772	1840	1755	1821	1873	1778	1847	1771	1749	1762	1684	1666	1586	1549	1509	1395	1312	1362	1199	1224	1067	1071	928	942	879	817	892	767	710	687	697	679	580	546	571	518	518	421	475	437	433	434	400	383	398	383
1490	1632	1653	1750	1745	1831	1816	1794	1775	1819	1838	1795	1719	1680	1724	1675	1584	1492	1458	1410	1300	1239	1197	1193	1102	1011	948	886	902	848	824	738	711	706	630	628	571	579	573	477	513	453	458	457	386	395	407	395	386	404
1458	1613	1672	1674	1768	1858	1729	1786	1833	1738	1714	1670	1718	1650	1676	1613	1590	1445	1378	1527	1286	1170	1240	1158	1093	980	995	919	889	862	746	703	679	690	633	623	574	596	542	512	497	478	446	441	394	412	389	391	364	327
1483	1582	1755	1664	1741	1784	1666	1799	1802	1807	1816	1753	1672	1676	1552	1485	1506	1445	1379	1377	1282	1221	1152	1091	1001	976	899	834	838	810	744	791	734	648	673	627	543	530	546	576	489	469	483	442	421	416	379	365	410	404
1630	1616	1689	1795	1714	1728	1723	1768	1839	1763	1730	1674	1635	1631	1556	1561	1437	1408	1359	1291	1246	1181	1108	1086	1008	988	928	905	858	780	757	722	678	663	622	602	614	521	510	521	466	474	461	445	408	404	387	402	386	380
1479	1588	1764	1744	1723	1713	1649	1743	1762	1673	1725	1691	1592	1582	1576	1520	1427	1406	1254	1359	1121	1123	1048	1013	1014	897	830	863	851	816	742	724	670	589	666	564	533	536	525	490	468	476	437	468	388	410	361	409	370	371
1613	1665	1721	1735	1696	1738	1642	1728	1667	1634	1691	1603	1525	1568	1490	1393	1406	1324	1185	1252	1198	1086	1014	1018	959	885	871	892	818	724	666	703	665	602	577	621	558	508	518	483	491	460	466	437	419	421	393	364	386	389
1629	1565	1704	1713	1714	1760	1601	1743	1687	1641	1627	1513	1505	1500	1341	1369	1347	1265	1246	1120	1128	1031	1006	964	915	877	801	800	735	753	699	719	633	585	567	582	526	548	491	523	455	475	422	432	410	404	387	362	402	352
1551	1578	1704	1613	1656	1689	1632	1625	1649	1585	1581	1524	1501	1444	1392	1326	1365	1255	1143	1193	1049	1104	1030	983	871	863	874	697	757	699	706	674	581	626	637	553	531	504	507	488	469	464	428	392	431	386	389	384	350	344
1550	1615	1637	1526	1556	1579	1620	1620	1626	1503	1522	1420	1478	1405	1391	1311	1271	1121	1188	1167	977	965	963	867	866	800	860	741	783	710	685	685	657	575	555	581	540	456	514	427	504	433	425	436	440	438	360	383	376	353
1589	1545	1605	1554	1555	1600	1518	1479	1492	1464	1435	1455	1316	1398	1294	1202	1265	1121	1117	1069	1029	920	941	893	914	802	785	783	706	692	652	646	624	629	549	576	519	519	486	443	442	416	424	451	410	364	355	376	354	326
1518	1586	1598	1545	1625	1461	1574	1404	1416	1429	1443	1364	1346	1390	1183	1171	1225	1101	1022	1050	956	911	916	855	831	806	772	691	667	698	645	633	639	515	593	576	563	490	469	462	457	468	403	398	366	339	341	346	342	370
1508	1545	1568	1463	1437	1530	1376	1407	1385	1324	1393	1289	1329	1252	1250	1228	1128	1090	909	969	873	906	823	783	817	739	747	670	694	652	627	657	612	568	549	519	516	492	474	444	470	423	410	421	402	357	373	370	317	373
1493	1424	1530	1464	1387	1393	1408	1334	1431	1294	1340	1327	1291	1196	1162	1005	1106	933	944	1042	873	873	858	762	812	738	751	694	661	614	621	587	575	580	540	529	495	492	493	455	467	417	453	395	401	345	371	343	344	329
1500	1352	1377	1412	1408	1453	1354	1321	1287	1338	1314	1139	1145	1194	1114	1032	977	958	901	922	917	815	820	802	794	695	724	710	617	586	603	631	570	545	521	539	481	485	489	465	472	435	384	403	414	386	321	373	345	327
1369	1361	1431	1349	1330	1296	1360	1360	1302	1176	1216	1190	1151	1116	1026	1027	991	965	871	902	827	803	756	754	717	694	647	607	604	657	595	585	557	545	524	487	476	454	488	449	427	443	402	395	409	361	363	329	333	372
1361	1314	1397	1215	1304	1246	1240	1300	1288	1145	1150	1099	1073	1018	1111	986	978	894	803	869	823	780	751	679	761	700	682	653	607	643	535	564	570	536	501	504	466	489	454	412	415	431	382	419	377	356	354	352	330	336
1315	1345	1276	1230	1220	1287	1186	1155	1161	1062	1122	1036	1022	1022	1007	910	934	815	789	772	777	716	805	708	648	624	659	577	607	609	552	543	535	516	498	549	505	510	390	446	405	404	406	414	350	327	356	374	315	330
1322	1243	1319	1140	1136	1098	1137	1128	1093	1083	1061	1006	996	966	917	898	842	814	757	750	752	742	683	658	664	619	624	570	612	572	565	550	526	469	505	504	456	452	444	384	431	397	421	421	352	347	321	342	331	300
1195	1118	1127	1125	1147	1130	1058	1081	1021	1046	1057	1018	1018	921	886	859	812	826	726	786	708	713	648	630	680	659	619	572	563	519	481	518	526	539	511	471	465	455	433	465	390	368	368	359	344	355	317	326	290	298
1127	1071	1175	1139	1048	1057	1088	948	1046	968	987	953	919	881	864	787	803	766	759	691	700	743	707	608	622	634	565	553	527	559	561	540	541	475	464	437	438	435	409	433	427	395	366	370	358	316	350	346	305	332
1054	1097	1137	1020	984	1051	998	922	973	919	869	902	839	834	813	831	804	685	731	717	711	685	646	608	616	555	592	543	556	525	531	533	505	483	500	504	481	398	440	426	387	389	365	384	323	320	328	304	309	307
1066	1042	1027	980	922	979	962	935	877	890	870	848	866	821	824	771	745	680	730	668	657	699	623	626	652	600	593	534	545	532	510	536	490	494	512	473	411	466	381	428	392	394	376	359	366	339	347	337	268	256
979	978	1010	922	985	960	907	858	851	867	885	806	815	757	764	707	703	713	674	633	647	644	622	559	585	559	563	552	524	517	516	530	488	418	499	451	402	390	374	392	390	350	381	320	347	327	330	322	284	288
976	986	964	870	883	872	892	902	907	816	839	828	757	751	757	678	714	694	635	671	622	605	584	566	578	518	551	457	565	507	510	523	497	453	437	454	418	400	409	410	378	340	333	367	336	311	292	317	283	280
941	877	892	899	815	906	850	791	770	784	780	840	744	706	697	675	661	652	587	650	607	590	562	519	553	547	578	541	500	517	472	511	472	378	427	444	438	370	397	339	388	351	353	333	322	318	299	285	274	270
889	874	943	814	811	850	804	881	761	831	757	758	723	683	680	661	645	637	560	636	609	568	561	551	538	541	507	496	480	464	512	448	440	439	431	396	415	396	411	343	331	348	344	321	305	252	256	272	299	249
832	833	910	797	815	759	820	770	822	712	709	716	696	660	650	629	633	605	576	616	596	516	555	562	517	539	499	487	469	478	476	449	459	414	406	424	427	385	378	357	347	333	366	302	321	306	279	280	237	263
850	780	830	810	749	789	704	738	759	691	706	659	662	677	625	633	635	612	592	545	564	543	529	510	525	526	497	517	499	471	446	442	397	435	433	411	378	372	378	365	357	351	325	305	301	304	278	287	263	247
805	800	806	691	760	755	719	714	709	707	680	665	646	634	570	646	557	614	567	541	532	511	574	521	502	497	498	468	462	448	466	406	424	416	416	383	422	333	351	345	339	304	352	314	287	278	279	272	287	255
857	714	789	730	750	777	743	709	679	627	639	646	632	649	598	547	559	554	544	534	554	556	485	478	509	512	419	457	426	451	427	440	394	397	400	388	415	353	340	372	341	321	298	289	304	275	265	265	229	244
865	739	744	741	683	691	708	652	722	675	663	623	608	602	591	545	551	575	530	536	507	505	491	488	516	465	443	479	455	446	417	439	415	403	373	345	374	356	359	318	295	326	279	289	273	278	254	264	278	259
770	759	744	710	718	723	724	656	618	646	637	574	587	576	553	592	580	556	513	593	516	524	479	475	483	466	441	456	488	454	386	394	368	361	383	354	332	331	370	320	285	284	304	293	307	280	268	249	221	221
765	731	709	730	699	695	662	655	615	629	637	638	591	593	600	575	511	513	490	489	503	469	471	477	460	485	475	454	445	426	396	371	393	374	367	379	302	295	336	306	300	268	285	280	260	256	250	247	274	202
723	693	750	668	686	653	610	662	641	642	638	611	586	558	562	572	542	515	538	489	527	512	485	469	461	432	448	421	431	368	399	375	422	373	356	326	313	332	279	326	299	276	276	261	262	244	250	244	258	253
671	732	696	678	589	616	662	593	647	573	620	558	554	564	559	506	482	532	521	528	480	487	460	427	448	418	401	388	410	430	375	371	381	349	353	355	331	310	334	307	287	282	278	241	263	239	251	258	217	254
719	696	679	691	695	661	715	639	647	572	580	551	574	593	526	526	549	547	491	457	463	452	461	414	461	402	410	410	364	339	404	351	382	320	340	343	344	312	307	282	242	306	269	269	237	251	253	224	227	200
702	718	691	683	645	670	621	595	614	591	590	640	540	571	458	509	534	526	495	491	460	473	394	456	417	419	404	410	380	376	363	348	367	352	357	322	291	325	276	275	278	237	273	255	250	268	260	270	226	242
749	732	753	698	680	635	567	637	601	588	551	602	537	510	531	559	488	471	517	504	456	453	445	421	415	395	403	361	390	375	360	329	351	321	322	310	334	314	277	290	260	269	256	277	283	256	217	211	218	198
715	734	679	727	624	720	673	603	562	603	596	569	562	509	524	520	498	454	442	432	500	414	411	430	461	411	384	413	354	347	356	316	343	327	334	318	310	258	278	278	273	223	259	254	247	235	233	230	205	223
654	668	719	683	637	633	687	603	624	586	585	554	511	523	508	524	510	494	443	415	415	453	447	400	382	396	385	343	344	314	308	299	342	314	313	294	315	243	285	274	265	224	238	252	242	221	216	219	228	227
677	681	717	685	649	651	518	618	604	580	538	571	518	510	494	507	437	453	438	423	460	456	410	407	345	370	398	363	369	349	324	360	371	281	302	325	303	259	283	225	237	226	252	259	237	214	247	238	237	221
716	658	741	652	617	693	600	592	588	601	588	531	558	529	560	479	452	457	486	425	476	448	425	387	409	350	347	334	365	344	310	317	322	290	318	328	281	277	271	284	250	243	252	225	215	235	214	219	221	217
814	694	722	708	636	620	727	603	584	574	585	601	473	482	511	511	495	439	415	474	452	435	405	377	394	379	348	330	334	357	316	324	293	307	274	266	256	252	266	265	237	242	232	242	215	191	245	233	216	192
726	726	686	691	654	666	568	649	620	582	520	576	553	498	478	528	472	445	412	423	405	410	374	395	396	371	378	344	347	325	294	297	306	283	291	276	267	281	275	241	209	230	223	211	232	231	216	213	217	228
806	762	768	737	658	676	570	584	564	585	541	566	497	514	517	493	490	449	407	409	435	444	422	347	374	328	331	324	389	326	340	280	272	290	292	280	283	281	230	278	230	228	222	206	238	222	221	207	207	206
762	769	741	733	637	623	705	655	581	582	553	544	506	491	536	484	474	406	398	424	422	380	396	381	399	330	340	328	327	345	288	314	319	274	275	269	289	229	215	230	280	219	233	237	222	222	211	208	215	219
737	777	787	752	731	672	669	622	612	590	568	554	539	474	472	489	459	438	406	416	414	409	398	367	357	308	328	328	319	296	298	309	269	270	281	282	274	245	240	239	231	274	236	239	229	226	193	221	187	193
859	795	799	743	674	680	618	654	648	592	507	600	530	509	477	529	457	452	421	375	436	409	376	370	339	342	309	291	337	348	279	300	309	301	266	299	261	259	221	246	201	218	210	222	227	192	209	220	215	185
818	800	784	746	763	730	674	618	613	586	534	553	562	488	492	474	420	463	417	390	417	412	356	338	371	310	366	310	337	305	285	306	274	272	264	243	247	233	249	239	219	229	225	245	222	203	205	203	205	201
929	813	799	762	714	738	761	625	625	568	542	579	527	537	462	494	456	417	419	383	395	399	368	358	412	373	332	327	323	316	269	220	290	261	254	239	230	277	248	243	226	221	193	224	194	201	175	186	195	217
912	878	832	790	801	696	665	641	670	624	594	587	513	510	457	506	469	469	410	412	402	383	392	363	382	373	334	335	349	273	314	300	255	250	266	268	243	239	224	235	223	225	247	224	200	229	224	199	223	209
883	888	846	874	785	759	597	611	635	577	553	591	479	541	525	480	432	462	409	371	397	407	375	361	347	371	312	300	307	316	277	257	284	288	264	284	242	270	239	254	216	251	198	202	220	213	213	214	193	207
949	922	843	863	784	794	686	661	623	611	566	566	515	492	499	499	486	379	456	407	420	380	361	380	361	329	324	307	319	315	299	297	289	280	269	272	236	235	256	248	212	241	223	244	241	216	211	202	196	207
936	902	897	903	847	840	737	692	637	600	567	553	547	515	543	507	423	447	418	416	382	362	368	330	357	302	307	336	288	300	275	282	271	260	224	272	231	242	230	237	225	251	231	192	226	205	211	195	181	219
937	991	849	911	855	792	735	776	647	690	588	633	506	504	485	481	473	426	433	372	386	402	369	375	343	342	326	313	295	310	271	247	302	234	293	256	236	233	232	234	239	238	235	216	198	210	237	200	228	195
1040	959	963	883	818	800	788	740	631	647	603	612	564	508	481	493	465	425	446	447	415	392	402	363	359	345	295	343	298	326	295	278	291	250	271	243	226	260	241	220	227	227	205	219	217	229	178	211	203	210
1055	975	966	873	894	860	761	733	708	621	592	591	580	529	540	501	437	438	439	410	423	361	390	359	337	334	355	305	291	320	279	265	270	241	263	267	245	240	245	227	211	221	208	202	214	271	208	175	205	228
1141	1039	961	979	985	876	786	805	680	661	608	656	558	591	507	471	487	421	434	390	361	358	365	358	345	356	336	296	324	295	289	298	266	252	245	234	247	235	241	224	238	221	189	250	221	231	192	211	211	177
1074	1059	1010	948	990	885	818	795	712	667	640	630	582	523	538	460	518	443	465	395	422	393	385	374	292	352	339	313	303	288	306	286	281	284	275	266	241	215	212	239	231	250	204	209	235	215	232	195	184	200
1088	1083	1012	1018	933	905	851	782	682	674	617	613	544	529	543	507	454	435	450	406	396	384	396	352	367	328	342	326	304	307	279	280	265	267	291	245	248	262	227	228	233	201	204	210	235	214	218	191	201	189
1164	1140	1099	1071	968	897	819	814	754	746	647	667	630	590	509	510	477	475	479	423	440	375	348	355	339	363	303	329	286	280	259	285	241	247	255	238	275	249	227	222	234	245	227	216	230	182	222	192	184	190
1214	1117	1151	1052	986	956	932	816	754	755	642	648	634	595	558	500	521	470	470	390	379	361	355	328	363	330	307	338	299	309	242	271	260	288	247	250	216	255	225	226	186	212	257	238	216	214	192	215	199	190
1235	1132	1113	1082	1014	984	885	808	784	727	675	678	621	589	563	538	478	462	442	408	428	390	386	378	349	375	327	288	315	295	275	276	282	230	242	278	219	239	230	243	208	208	194	220	219	221	202	185	196	187
1206	1068	1140	1103	963	979	759	796	735	757	669	661	645	620	554	571	482	488	488	414	419	389	381	344	374	319	362	330	337	320	275	325	289	270	244	255	264	235	231	208	194	252	228	214	218	227	214	211	203	201
1232	1165	1099	1118	1055	1009	901	879	917	759	718	673	640	594	549	493	460	496	469	409	410	433	372	427	360	348	354	340	294	332	287	277	281	254	245	258	249	249	247	251	204	222	222	230	209	223	213	188	201	176
1229	1163	1180	1153	1019	1071	987	888	873	712	723	728	618	552	531	532	524	535	450	451	403	411	371	345	348	346	327	331	306	306	285	274	258	281	243	269	249	235	236	205	239	231	218	197	236	199	197	202	186	197
1281	1230	1204	1195	985	1041	840	911	799	768	689	638	633	585	573	556	484	503	512	404	408	390	376	381	383	379	367	378	297	298	272	278	291	264	236	269	231	225	211	226	234	240	184	220	201	211	201	204	203	185
1376	1321	1186	1106	1105	974	786	892	823	767	796	706	612	616	590	548	482	472	503	455	456	432	364	409	376	361	353	362	326	344	303	278	257	265	273	252	242	264	249	222	200	205	197	223	204	198	206	203	187	217
1384	1243	1245	1180	1109	1022	1020	904	941	766	803	729	682	570	587	557	505	505	460	467	377	447	377	389	391	345	343	306	329	326	333	297	267	296	246	229	250	244	232	259	224	223	216	216	209	192	231	207	185	204
1332	1260	1238	1105	1068	1046	988	870	907	710	713	691	673	593	577	559	559	509	578	455	472	368	440	371	371	401	355	320	329	304	311	290	282	262	233	243	265	240	240	246	215	221	214	202	211	199	206	212	210	189
1412	1343	1183	1137	1162	1012	789	849	744	781	709	670	650	642	599	563	545	489	456	463	396	433	393	394	342	363	365	318	311	309	287	282	284	269	259	258	242	243	243	215	228	236	239	222	197	202	199	180	202	189
1484	1332	1237	1112	1181	1105	914	888	909	801	761	664	704	615	613	527	504	502	519	418	469	405	399	398	389	346	357	324	327	310	296	318	250	283	233	261	245	250	232	234	215	208	213	217	217	208	190	163	205	185
1346	1238	1308	1190	1107	988	995	981	919	786	772	743	697	613	604	530	588	504	536	430	422	439	380	427	348	333	358	339	319	345	305	255	257	278	241	241	237	250	218	225	245	198	206	215	197	201	210	197	206	162
1410	1344	1297	1159	1148	1010	887	922	809	745	724	671	642	673	623	518	562	453	469	439	436	444	421	367	359	328	329	329	312	325	305	293	263	303	274	253	229	232	237	250	217	212	218	195	194	198	194	185	188	191
1345	1317	1288	1141	1177	1036	903	838	819	795	748	645	622	620	592	581	516	453	529	451	433	428	383	389	373	354	343	326	338	327	274	279	288	264	260	242	263	249	214	220	231	230	196	165	206	205	206	197	179	175
1386	1279	1253	1116	1111	1057	1004	844	857	827	781	703	660	628	578	590	558	486	522	447	433	403	397	397	379	353	335	315	341	334	292	290	281	258	260	285	231	216	200	216	236	193	182	202	214	192	184	197	191	155
1376	1252	1259	1175	1131	1002	951	923	823	781	776	678	646	581	538	520	557	492	507	442	444	440	387	389	374	328	333	325	301	323	326	313	283	276	259	233	250	266	234	226	213	195	212	204	174	221	193	173	184	196
1381	1324	1237	1187	1073	1006	921	898	803	774	690	711	655	623	585	552	527	507	511	450	427	443	392	369	335	362	343	334	361	330	312	283	247	279	244	254	225	245	259	235	204	208	204	200	190	197	172	177	189	167
1361	1263	1257	1074	1111	979	1055	873	801	817	727	647	698	637	597	561	532	491	537	432	447	401	398	383	382	356	344	331	353	309	281	325	266	309	262	227	224	230	235	209	228	194	197	194	206	207	199	177	208	188
1294	1253	1198	1107	1070	1015	918	921	872	762	744	694	622	595	610	543	532	456	538	449	411	411	409	390	379	384	371	314	316	319	310	286	273	274	267	254	209	224	213	222	211	193	204	211	210	195	174	158	192	165
1333	1223	1197	1138	1100	979	861	859	791	749	780	639	628	636	524	589	545	484	473	432	435	396	390	350	409	354	362	342	328	260	296	268	301	281	250	248	253	213	203	210	201	195	215	188	192	189	192	178	171	175
1368	1279	1124	1084	1072	974	922	841	773	741	754	692	678	614	611	577	487	474	520	407	425	437	384	382	364	353	296	336	350	278	290	291	288	283	259	278	226	242	222	201	209	203	194	184	213	169	165	180	184	143
1264	1214	1193	1049	1007	937	907	827	790	710	721	657	632	594	624	568	523	555	586	436	406	411	407	368	402	373	350	330	333	327	305	296	250	245	276	231	250	247	213	240	230	204	179	185	186	171	190	197	193	172
1266	1296	1131	1085	1079	969	866	891	789	768	714	668	612	666	629	513	516	536	506	435	378	415	419	376	360	364	310	348	339	303	290	262	279	250	251	255	215	227	223	233	221	182	183	173	163	175	192	184	174	189
1241	1224	1127	1106	1003	924	914	878	761	674	697	660	600	597	624	535	527	480	489	478	451	442	388	385	352	313	329	334	316	292	261	291	259	298	247	247	228	198	209	218	213	223	197	220	164	197	182	159	158	165
1149	1116	1130	996	981	934	894	735	727	686	637	652	601	607	578	509	488	479	508	435	441	422	413	349	374	352	354	334	336	281	305	310	295	281	267	252	219	221	202	205	212	176	189	187	194	169	183	170	169	194
1110	1158	1129	998	884	878	895	830	744	755	694	652	646	584	569	535	510	503	531	436	402	416	396	354	403	374	333	312	348	305	282	285	260	252	265	264	235	206	215	222	206	187	212	205	201	202	169	186	162	167
1168	1149	1038	1013	1009	867	869	790	778	625	675	612	585	594	554	506	491	489	501	433	444	401	363	373	382	319	326	322	354	305	268	300	259	276	271	232	255	228	238	206	195	207	180	183	176	167	172	169	176	177
1095	1109	1063	990	1003	831	833	742	643	661	692	600	564	604	561	544	499	479	473	437	478	419	377	366	356	347	348	304	357	302	288	263	256	302	253	228	254	253	193	211	205	174	203	180	156	177	177	159	167	165
1061	1103	1008	921	887	825	781	799	747	692	634	603	594	602	519	467	520	484	483	458	426	426	411	372	417	352	343	299	324	287	283	285	277	239	256	233	228	218	210	211	207	178	202	176	201	176	169	194	172	196
1051	1091	970	909	899	782	804	804	716	632	654	622	545	532	627	486	495	463	483	434	404	430	368	386	300	358	334	355	308	286	323	284	245	258	242	245	224	228	220	186	186	173	198	171	186	173	180	181	188	177
1026	986	938	895	891	776	841	713	703	643	663	596	585	559	545	530	482	467	452	456	466	420	397	346	412	336	322	321	328	266	295	285	267	275	241	226	223	196	222	178	189	193	160	181	172	160	184	176	175	159
962	926	914	836	870	818	762	698	668	580	621	608	558	579	487	473	473	504	465	439	430	432	371	372	351	306	300	310	300	291	307	247	242	241	251	247	216	203	240	184	198	177	187	175	195	168	197	195	181	166
942	955	970	850	736	791	758	707	646	650	594	566	543	555	527	513	506	455	480	381	422	396	395	325	364	349	325	300	280	275	276	253	242	247	223	211	215	196	213	192	208	160	181	195	177	160	165	158	164	173
909	913	895	789	761	741	787	699	621	637	544	539	549	561	546	502	456	460	416	412	397	404	381	341	364	327	330	311	305	290	284	257	211	238	231	202	204	191	197	213	198	191	183	174	160	176	184	190	162	183
910	901	834	788	802	723	705	715	646	604	624	590	586	476	494	521	476	495	460	419	384	424	379	353	380	356	329	339	303	307	280	281	216	257	206	215	185	183	188	169	191	181	168	179	177	175	188	162	160	170
836	853	866	784	750	698	659	654	594	589	574	517	520	544	469	472	483	442	422	415	370	384	377	313	334	327	325	289	292	293	246	271	261	257	221	236	204	208	179	171	187	188	186	181	154	157	173	156	141	176
807	898	718	772	667	711	680	618	611	613	561	514	488	521	465	460	417	430	438	415	388	398	360	320	322	317	313	287	310	257	288	263	248	237	221	197	219	217	188	174	203	207	184	150	172	184	182	164	157	159
837	798	737	703	694	628	665	651	597	555	568	544	513	473	491	508	458	420	409	398	402	394	390	347	340	280	284	304	277	246	233	241	260	220	215	218	208	217	200	197	184	177	195	186	147	175	168	192	171	161
738	701	753	743	707	655	666	624	596	591	539	507	530	510	496	451	447	425	394	396	391	363	357	320	363	295	283	288	277	253	247	226	249	204	198	206	195	191	224	187	194	175	169	168	193	185	157	179	169	158
741	798	692	656	637	641	584	599	550	584	556	545	473	501	473	503	426	401	424	383	341	376	339	325	312	298	319	283	265	264	233	212	225	214	221	193	172	194	186	192	175	180	187	189	174	169	162	166	157	164
769	712	677	654	643	593	680	565	569	547	510	496	448	509	454	474	488	404	381	388	386	416	365	330	312	291	251	258	265	240	260	217	209	219	223	213	191	183	203	190	179	175	188	173	191	171	177	185	168	169
757	693	680	625	633	556	592	588	556	527	499	526	490	459	487	437	428	352	375	361	353	375	333	299	305	306	270	257	247	271	247	243	237	198	194	213	183	186	176	185	180	171	166	170	171	147	158	157	165	141
679	714	670	626	650	575	535	566	575	520	522	480	487	468	486	431	426	422	401	384	353	391	312	337	303	295	298	263	255	274	243	208	235	238	199	184	187	207	188	181	178	181	168	189	183	179	156	185	210	151
685	703	695	635	628	534	562	575	556	528	467	439	446	475	453	384	459	377	382	392	338	404	342	311	295	286	272	255	282	227	228	215	193	225	193	193	198	179	174	181	175	167	157	164	144	190	193	164	164	162
614	637	583	608	598	517	564	517	500	492	495	488	455	457	437	416	405	397	385	347	323	378	315	278	311	291	257	245	264	253	230	214	226	218	223	178	202	183	181	177	179	165	163	173	171	158	155	166	190	152
609	628	643	578	595	510	532	544	500	468	456	459	408	461	406	438	446	389	333	344	361	302	297	290	271	263	280	281	218	232	224	193	211	208	222	177	170	184	163	184	175	174	166	170	186	166	163	170	167	184
635	607	585	530	543	572	564	502	486	474	430	462	454	444	399	400	393	386	339	338	320	339	317	262	277	265	251	242	226	223	228	214	201	208	184	180	203	193	167	178	165	161	174	177	156	172	165	183	145	177
597	606	516	503	547	508	541	508	487	482	452	453	428	425	407	401	376	358	320	344	304	308	305	282	253	273	227	227	219	232	235	230	200	175	179	191	193	197	157	167	178	148	177	163	151	172	145	155	167	177
584	583	588	544	529	479	482	493	472	473	443	436	427	401	388	379	385	361	309	331	323	298	282	267	283	240	257	255	213	207	207	197	199	185	210	187	187	184	147	170	162	171	168	167	167	154	182	164	153	170
552	576	551	568	526	450	494	503	449	429	396	410	377	403	398	394	371	349	315	342	305	273	261	253	274	246	234	244	234	218	199	192	194	198	232	190	167	144	174	169	199	168	161	157	171	177	166	158	158	161
573	609	500	529	463	512	493	459	416	433	407	416	385	436	366	378	348	353	296	306	286	275	254	270	228	268	218	202	237	229	207	190	223	188	204	189	192	188	163	159	154	176	180	153	187	181	179	158	163	166
543	566	528	471	463	436	484	491	447	418	407	407	370	409	345	352	346	303	303	327	279	273	260	234	266	232	206	213	225	200	167	207	206	185	197	166	168	135	185	158	154	193	191	180	173	165	151	194	185	175
534	487	537	456	496	418	486	455	414	396	397	369	366	364	369	353	340	339	280	287	262	275	247	237	265	220	197	217	198	158	185	201	177	175	192	170	146	150	172	185	178	152	158	173	154	142	154	167	158	175
524	529	482	469	435	439	452	420	393	407	390	360	376	384	345	325	320	265	277	289	242	268	243	246	243	209	211	215	241	210	198	207	192	193	176	169	137	157	152	158	152	159	173	170	160	150	179	162	170	161
496	494	486	462	393	426	422	395	394	361	357	385	356	347	334	298	309	291	270	284	244	238	240	258	225	220	194	223	196	217	222	189	203	149	162	180	151	162	166	145	174	169	152	176	182	177	143	164	165	151
465	465	466	426	371	361	422	388	388	331	393	390	339	361	325	303	292	268	238	247	250	257	231	249	238	195	195	200	177	191	200	157	187	155	181	175	169	194	151	175	155	182	131	170	168	175	164	136	173	178
462	450	454	465	408	395	414	380	349	362	335	324	294	310	306	330	284	301	246	219	259	263	241	235	208	198	198	235	217	181	171	179	190	175	172	170	153	174	172	146	159	181	156	156	149	158	175	153	152	165
434	451	403	372	449	388	409	369	383	338	346	359	319	297	293	296	282	270	211	251	220	242	215	203	179	192	198	196	199	158	193	164	138	158	171	160	176	165	199	172	174	181	171	142	154	163	170	160	160	160
428	386	405	385	369	309	402	369	334	299	284	323	298	326	295	277	266	259	206	250	260	228	196	194	193	188	189	212	167	177	145	169	152	174	170	181	164	184	173	129	147	164	170	167	150	162	160	155	145	188
405	399	378	377	349	324	344	366	348	335	337	313	286	284	282	308	231	250	264	228	270	202	216	173	189	209	198	207	169	184	179	168	162	175	171	158	160	165	174	155	172	163	144	166	133	156	160	162	181	181
411	374	377	358	362	332	365	361	292	304	322	303	305	273	292	243	281	243	203	245	220	191	175	216	210	198	193	175	189	194	158	172	175	156	177	154	166	146	168	155	159	143	142	171	157	163	162	189	151	158
416	390	388	337	324	314	335	287	287	286	303	282	263	262	264	244	246	248	210	204	204	196	183	210	192	186	188	170	202	163	189	170	172	151	165	167	169	152	158	160	155	153	167	157	166	137	165	160	166	171
340	330	384	308	323	272	311	315	292	286	305	248	253	265	259	238	225	230	165	194	209	157	166	190	185	165	184	177	182	177	176	149	144	156	153	155	152	167	172	169	159	151	155	183	171	162	175	165	172	166
315	352	310	322	304	280	319	286	279	236	256	257	243	285	238	243	225	184	199	202	190	184	202	201	193	161	150	170	159	175	160	167	149	165	164	169	159	158	169	144	143	147	143	160	144	165	195	155	175	151
343	333	309	260	310	263	285	289	273	236	233	266	216	242	214	216	221	226	166	221	188	195	168	168	185	189	183	177	184	184	165	181	161	155	155	162	168	156	147	148	148	155	163	148	158	162	147	165	163	152
281	298	288	276	291	244	251	286	243	244	237	233	227	217	189	196	213	195	198	202	181	153	180	173	171	178	142	174	183	189	168	169	152	165	150	153	166	172	151	178	137	159	173	164	168	158	158	157	159	167
269	277	301	280	258	221	260	270	245	263	230	231	247	217	200	219	222	199	196	209	146	204	175	155	179	155	199	173	148	137	175	159	163	141	167	136	147	172	133	164	152	148	151	148	143	150	142	148	177	166
274	255	246	254	253	247	269	222	215	220	199	220	208	196	191	178	190	183	176	187	158	170	154	173	187	179	137	160	146	168	180	151	171	171	168	158	170	149	175	154	175	140	167	153	145	168	171	172	162	211
239	262	240	252	251	237	223	215	227	216	192	231	216	187	204	164	196	152	189	170	154	160	209	178	182	155	157	183	158	170	172	153	145	162	145	166	160	152	171	147	159	183	160	165	162	142	176	151	167	184
259	242	258	185	228	206	236	239	218	201	214	201	189	175	181	200	175	183	156	189	154	163	174	186	138	172	160	179	155	184	166	169	140	143	181	167	155	163	161	156	152	158	155	128	149	181	162	166	153	159
249	224	245	202	211	195	225	201	186	203	209	190	202	191	169	164	182	177	157	176	165	164	166	163	183	156	144	147	155	149	173	157	137	153	144	143	150	144	143	151	129	146	167	144	173	147	162	165	173	162
218	218	207	206	171	215	184	165	207	174	187	167	186	176	204	176	189	171	160	168	160	156	175	162	151	141	148	166	145	164	144	157	163	176	143	160	150	163	157	161	168	141	164	142	150	164	149	179	160	162
241	208	206	171	200	171	212	188	211	172	186	169	170	183	173	150	149	162	166	152	153	166	129	147	154	171	154	127	179	141	149	169	152	161	149	152	168	149	176	163	159	169	152	156	160	165	129	173	137	162
210	247	172	187	173	207	185	193	172	179	184	148	172	191	185	142	150	170	153	158	145	201	174	155	178	153	137	168	138	152	154	155	142	152	142	151	165	143	151	140	158	150	137	130	149	156	141	157	140	147
211	189	190	193	209	163	180	180	157	170	187	168	176	170	148	165	147	152	136	158	185	161	166	166	141	162	149	169	138	175	152	127	161	144	144	160	153	146	125	153	171	153	149	139	150	157	141	134	179	131
172	162	183	161	183	182	168	175	161	160	157	167	162	166	171	169	168	166	151	149	175	149	165	152	174	142	148	160	158	160	154	163	149	154	139	131	149	169	144	140	146	144	155	149	122	155	157	146	144	168
181	160	160	163	152	138	178	148	176	150	162	149	149	137	175	137	144	164	135	160	162	144	148	164	164	144	170	158	161	150	162	134	149	148	156	159	123	148	128	155	133	153	138	142	129	135	129	161	148	136
161	174	155	176	148	136	149	161	153	123	140	150	148	136	175	151	145	139	145	131	141	158	137	150	142	155	141	135	141	154	132	139	171	168	149	131	142	145	154	141	157	135	155	151	143	137	140	162	150	160
166	164	169	124	136	172	138	147	151	152	148	136	127	135	166	136	147	150	148	170	151	147	140	134	131	163	132	131	155	131	139	136	145	154	138	141	148	157	187	161	144	148	135	132	139	140	135	158	163	140
142	147	136	147	135	157	160	192	158	168	151	131	147	134	135	155	153	148	163	144	155	156	136	141	138	155	155	141	152	151	139	118	132	132	152	132	155	150	153	155	127	154	145	166	142	158	146	130	165	156
165	137	161	138	139	141	136	140	124	163	153	141	128	143	119	159	151	137	178	163	150	131	145	119	162	158	146	128	159	133	154	150	133	123	155	144	150	118	160	138	163	136	156	131	126	139	142	144	149	108
146	147	131	135	128	149	136	143	142	140	135	131	138	151	132	154	122	134	141	140	153	142	136	134	153	143	148	127	141	152	129	156	144	143	140	137	140	149	150	159	134	119	157	135	148	135	131	134	122	128
133	134	143	119	119	146	140	141	146	150	136	135	119	151	139	144	125	126	169	159	143	165	133	128	135	159	150	137	135	122	151	155	150	132	152	155	141	124	153	151	146	131	139	125	142	131	155	143	142	143
119	137	141	141	114	141	140	134	135	162	139	127	157	120	133	136	147	118	135	150	156	138	121	157	152	132	140	136	136	153	145	136	147	138	149	129	131	131	141	146	150	169	148	125	137	146	131	146	134	157
127	147	116	123	110	137	137	150	129	148	145	138	158	151	130	141	137	156	129	140	140	148	124	138	123	143	145	166	115	153	147	138	158	139	144	142	153	152	140	135	138	144	135	159	123	145	155	151	148	132
117	123	139	116	130	132	128	143	130	120	116	117	130	133	144	145	131	137	99	138	133	145	123	115	110	130	131	119	142	153	135	142	133	143	126	138	144	132	121	147	132	141	133	143	122	169	119	153	122	153
132	110	131	118	120	123	116	135	131	128	104	124	133	108	123	125	118	135	108	130	113	128	124	129	121	137	126	135	132	124	135	107	116	160	142	113	121	139	123	147	137	153	125	123	144	129	164	131	136	134
128	140	103	117	115	106	108	143	124	132	128	147	138	127	108	157	131	119	148	150	116	155	141	127	118	125	153	137	127	136	128	127	139	132	147	127	124	121	131	139	119	151	155	137	125	144	131	131	137	141
126	104	109	111	111	133	107	117	123	136	104	121	120	119	109	126	118	116	139	126	138	134	132	131	123	136	129	130	118	128	136	131	136	127	132	138	131	120	122	111	145	129	145	140	133	139	128	135	111	122
139	113	96	122	122	123	112	113	136	121	135	110	151	146	124	126	129	122	119	113	125	136	126	130	133	144	148	118	124	125	132	125	139	160	118	137	132	120	141	136	118	119	114	133	107	144	129	155	146	146
108	124	113	104	114	114	122	131	136	124	109	155	133	134	124	116	120	111	129	125	128	123	132	126	140	123	123	131	126	140	127	116	138	129	128	130	121	115	119	126	132	139	125	121	124	139	143	121	144	114
89	89	121	117	103	119	109	119	111	118	131	124	120	137	132	135	128	122	127	126	114	132	116	147	116	128	132	117	133	119	124	149	126	139	122	137	114	118	141	115	134	116	131	122	112	139	106	113	126	127
113	118	109	122	103	101	130	118	140	108	114	109	116	126	112	117	120	114	125	116	143	132	110	131	122	118	115	120	121	120	130	127	122	131	126	114	120	127	121	124	120	124	133	102	109	136	125	102	120	147
127	110	108	124	118	124	129	126	114	109	118	130	118	126	111	116	100	138	115	131	135	126	136	131	135	130	111	119	108	118	135	130	132	115	120	123	138	124	106	100	148	140	125	137	109	142	111	136	120	146
116	107	109	97	110	117	105	119	109	105	108	120	135	111	135	128	110	120	129	133	117	137	125	123	110	102	109	119	132	117	137	120	108	118	115	128	135	130	123	126	103	106	105	124	128	143	103	95	135	138
105	110	113	105	108	84	114	110	138	117	133	110	121	120	117	109	120	113	110	128	152	121	123	129	127	95	120	136	136	128	112	116	113	131	115	113	124	97	106	138	123	134	113	113	128	101	127	134	128	121
93	103	115	88	115	116	108	110	102	106	125	128	109	121	98	119	112	108	120	115	129	114	120	116	99	116	122	146	108	111	108	118	90	136	112	115	130	112	111	121	128	125	135	133	112	129	111	130	136	124
109	115	107	104	126	104	91	121	123	99	116	107	126	106	109	114	111	113	89	107	136	111	121	120	109	102	133	105	136	111	102	101	109	125	114	118	92	135	117	95	117	122	112	106	111	105	133	120	114	115
85	112	84	99	98	98	111	99	113	120	113	104	106	102	105	108	108	105	102	115	132	100	110	117	106	100	96	90	107	112	122	108	127	119	111	94	106	117	106	115	103	132	111	117	127	119	114	121	137	115
87	95	88	124	110	100	118	112	94	125	115	112	104	111	87	114	98	114	94	106	105	107	119	93	129	96	109	105	129	103	102	104	82	111	121	98	94	107	96	110	119	119	122	112	123	101	123	127	128	123
98	86	85	95	98	86	98	88	86	98	105	120	101	98	101	104	98	117	115	102	104	102	126	120	122	88	114	107	100	120	100	104	106	105	110	113	90	124	96	112	117	135	115	107	114	114	122	135	115	113
96	105	92	96	109	109	97	99	99	110	110	86	98	85	108	117	106	127	110	111	112	98	123	104	108	112	93	114	94	101	120	126	97	107	114	117	121	102	111	119	113	87	113	123	127	117	133	128	111	112
94	103	88	93	96	108	101	94	82	97	98	95	99	88	107	120	112	123	89	108	95	104	85	104	94	86	116	100	111	112	114	106	89	102	108	97	115	122	97	102	113	114	101	104	108	114	103	131	129	105
93	76	85	94	85	104	107	79	101	109	96	101	114	98	105	100	110	109	108	95	106	108	122	124	101	95	73	97	94	96	123	133	124	117	111	101	116	94	105	114	101	98	115	99	115	123	110	115	109	124
92	89	95	90	75	94	96	84	94	81	99	100	99	87	101	104	102	110	89	106	99	98	94	85	89	99	94	89	109	84	84	119	98	114	104	96	114	127	94	100	100	129	114	106	105	115	115	118	107	104
97	80	98	79	85	80	79	94	87	90	101	90	104	93	116	98	80	104	97	116	108	96	96	90	103	93	101	93	91	102	78	98	90	96	106	116	94	100	108	113	107	122	112	102	100	99	102	99	105	101
93	95	100	75	97	97	79	92	91	86	82	79	100	86	89	97	95	83	84	76	105	97	99	82	91	103	99	106	102	104	88	108	107	114	102	100	105	102	108	91	83	91	116	108	114	92	117	128	100	110
85	96	83	90	93	95	98	88	97	92	87	85	106	90	98	83	87	93	89	95	76	107	99	96	100	79	86	87	89	98	85	108	102	102	101	109	101	105	101	121	102	95	84	79	112	109	108	94	100	108
90	83	83	85	90	88	82	87	112	111	87	89	92	73	108	97	90	92	104	86	112	92	93	106	86	93	78	94	89	97	105	95	91	103	90	76	96	99	95	120	98	88	102	101	97	100	92	99	134	126
71	90	80	92	93	95	83	80	99	75	83	101	82	93	73	98	83	86	91	87	93	91	86	82	86	86	86	96	87	85	78	100	104	108	99	88	92	107	105	110	103	87	109	98	112	93	125	122	107	108
72	79	76	73	75	90	79	78	80	93	91	94	84	85	88	83	96	87	87	84	95	84	96	67	78	90	90	81	85	104	86	102	85	87	119	86	87	95	92	102	90	102	104	103	115	118	98	106	120	107
88	77	74	70	81	86	86	102	98	86	78	88	79	76	87	79	76	85	91	78	102	83	99	87	81	91	98	92	80	92	81	94	103	88	87	94	96	103	99	91	106	105	93	78	103	111	90	108	98	87
80	61	96	76	77	80	78	71	81	85	98	97	100	97	86	95	75	73	93	90	77	87	91	98	92	100	79	76	68	94	83	90	104	77	82	87	86	93	89	94	89	92	89	99	109	110	100	94	92	96
74	68	77	92	85	92	76	79	103	83	71	91	81	74	75	72	86	75	101	82	99	94	87	91	83	83	91	87	72	80	84	103	90	91	94	90	104	87	77	96	78	97	97	93	90	79	105	118	117	98
69	69	83	68	70	70	80	76	75	73	63	77	81	69	72	81	79	74	79	89	81	89	97	84	72	89	92	81	81	102	105	96	92	103	90	95	75	94	95	77	84	104	98	111	96	98	97	109	98	96
74	72	72	85	54	62	63	74	70	81	78	75	91	97	97	78	67	84	87	74	67	73	98	91	82	79	79	81	72	93	80	102	86	99	86	86	96	90	98	87	107	111	84	104	106	116	93	107	96	93
64	78	73	92	77	76	72	90	73	67	67	69	79	89	74	83	96	70	84	63	85	67	109	81	80	75	91	81	90	81	96	79	74	102	91	101	72	79	95	87	101	87	90	95	96	104	104	94	96	129
65	77	65	76	68	79	81	72	66	77	92	86	81	92	78	81	77	78	69	79	83	86	85	100	89	92	86	71	90	101	96	81	87	92	76	95	92	79	104	97	101	82	86	74	102	100	100	110	110	114
72	76	54	69	63	79	67	80	76	70	65	84	75	69	84	73	84	88	73	81	75	73	68	73	74	77	92	81	91	68	99	81	97	76	95	89	84	91	95	84	91	103	101	67	87	79	97	111	85	94
81	65	80	72	72	60	68	77	72	80	74	67	81	64	75	71	71	85	85	84	79	89	71	76	65	77	80	74	80	90	75	87	87	83	85	97	97	82	112	81	75	90	97	123	108	96	87	118	102	104
56	69	65	65	72	71	77	64	68	60	67	64	79	77	73	86	80	58	87	74	75	71	78	73	65	90	75	78	79	81	97	69	73	88	84	86	84	86	80	99	80	96	72	72	82	100	99	83	93	96
87	71	82	70	57	62	70	68	78	60	69	78	66	57	77	73	76	65	73	68	72	84	74	83	77	71	85	83	82	86	93	80	78	90	69	77	79	89	84	93	83	86	90	97	83	94	93	99	102	121
69	64	66	67	67	59	55	54	83	57	63	73	66	58	57	74	72	76	57	79	86	66	78	84	67	62	82	92	62	71	69	73	70	82	87	70	101	76	87	92	94	96	86	109	72	93	87	88	79	112
61	64	60	74	58	74	68	64	73	63	79	68	53	68	68	90	68	75	77	68	82	72	78	77	75	88	73	68	78	78	72	89	82	88	82	88	83	80	80	89	82	77	104	81	78	105	107	96	90	94
60	69	53	70	61	63	80	50	66	65	63	62	66	66	64	83	76	75	68	78	73	71	87	75	71	87	81	73	74	82	89	98	70	78	78	96	110	69	98	75	59	91	96	85	71	102	91	89	93	101
69	56	59	54	60	68	71	59	52	71	81	55	66	61	74	69	75	62	70	76	69	71	90	89	87	86	71	89	85	76	82	90	89	85	78	66	96	75	85	82	100	89	94	86	86	75	92	92	104	96
52	54	69	57	54	67	58	61	57	64	55	58	72	56	54	68	88	76	84	65	78	68	63	59	84	79	102	73	60	65	94	74	68	106	76	88	82	91	66	88	87	73	83	88	85	85	80	91	104	93
48	49	71	64	63	64	71	56	68	71	71	58	54	77	58	83	68	74	65	70	66	74	68	59	75	66	90	64	68	67	84	68	81	89	74	86	68	76	92	75	82	92	76	100	85	92	90	94	87	95
64	73	57	61	58	46	73	64	53	61	52	62	51	74	50	71	61	65	68	72	56	65	51	73	59	75	70	67	74	65	57	75	72	72	77	85	82	88	78	80	83	78	68	82	79	88	77	93	108	75
63	63	71	56	56	60	50	51	53	50	53	43	57	62	51	75	59	67	46	73	68	64	78	68	76	71	75	72	68	80	68	68	47	79	81	68	70	72	77	90	77	78	87	86	90	82	113	105	101	100
55	44	56	61	55	68	50	61	51	56	70	43	42	64	66	60	58	56	67	56	66	72	77	86	70	68	58	58	69	67	68	101	85	71	80	80	67	78	91	82	83	79	82	82	71	85	90	94	80	103
51	62	60	66	51	72	56	55	55	70	61	45	64	55	56	64	65	66	68	56	67	64	73	61	61	62	76	71	60	59	65	93	69	69	78	79	75	65	75	94	89	83	72	93	78	97	85	100	79	103
52	45	59	50	61	47	63	53	59	58	56	53	57	55	72	74	88	55	62	62	67	71	81	56	74	80	71	60	55	79	58	80	60	65	83	89	74	76	78	96	91	68	83	101	86	91	75	80	103	75
53	49	52	44	50	59	44	55	44	66	34	47	49	61	60	60	74	65	49	62	60	67	62	61	68	78	71	66	65	63	69	84	81	81	84	82	59	73	87	77	101	100	90	86	94	77	85	89	87	102
61	62	57	51	50	58	57	65	52	47	66	48	49	57	65	62	68	58	53	83	63	63	66	61	78	58	75	74	65	63	60	80	62	83	58	77	70	72	92	77	66	102	69	87	76	98	88	103	77	87
54	41	34	49	52	57	53	60	43	57	60	53	63	49	47	68	62	62	63	57	48	65	59	54	70	62	73	70	83	87	71	80	71	79	75	65	72	74	90	87	78	79	68	79	82	75	83	96	80	68
47	48	49	51	46	60	37	52	64	46	65	52	45	53	57	55	50	54	69	52	64	67	76	65	64	56	70	68	70	66	69	69	66	64	78	79	73	77	75	79	86	79	100	74	81	90	70	90	84	82
51	51	46	51	48	60	46	46	57	61	66	54	55	61	54	59	59	73	52	53	62	52	71	61	72	50	59	59	73	69	75	80	69	63	94	73	79	71	70	78	94	83	89	97	88	78	68	80	103	75
55	60	59	56	49	46	49	48	41	63	60	46	51	54	49	70	48	51	65	58	55	48	60	58	64	59	57	61	65	57	55	65	67	85	76	60	77	70	79	86	70	64	73	75	88	90	91	75	89	88
61	51	41	39	51	35	47	45	50	52	43	69	66	52	73	55	63	67	54	59	67	51	52	64	60	54	52	63	70	59	61	81	65	57	85	77	85	87	76	71	67	100	75	75	86	75	90	102	96	104
48	42	53	57	50	52	60	45	53	63	66	47	51	44	59	47	54	53	53	68	70	55	61	64	70	62	65	73	62	68	70	86	65	68	64	68	75	75	75	81	77	85	95	91	78	75	96	76	92	78
48	53	52	55	56	45	62	64	54	53	56	48	56	58	58	63	61	57	54	65	67	56	75	52	57	52	67	70	49	72	75	60	64	60	69	82	71	84	73	81	71	83	77	70	76	79	75	85	91	84
48	51	51	58	36	49	55	42	52	50	62	50	58	59	50	65	54	53	64	69	56	70	49	57	68	70	77	76	69	72	53	70	87	65	68	74	61	69	80	67	56	93	73	60	83	77	87	95	75	86
57	52	57	47	52	58	52	40	58	48	51	58	50	62	56	56	53	63	53	50	62	62	68	80	74	57	57	59	71	79	65	74	68	81	79	61	84	73	77	70	92	84	83	91	74	87	92	84	76	77
60	42	43	46	39	49	34	63	55	39	59	56	49	55	69	46	54	58	51	55	47	63	60	51	47	55	61	73	73	63	65	88	63	60	67	92	77	73	68	85	66	73	65	66	64	67	82	91	80	90
50	48	47	53	56	51	43	56	37	40	40	48	51	54	42	57	54	44	55	56	66	61	45	58	72	67	56	65	82	54	62	60	64	75	69	75	62	69	62	72	59	77	79	90	70	89	90	77	97	82
49	43	53	42	56	50	63	51	32	53	49	55	58	58	46	60	50	54	70	62	54	66	47	50	80	58	65	55	66	75	60	56	65	70	78	64	85	60	60	80	78	68	94	76	86	72	55	72	78	72
49	46	44	43	56	58	49	53	50	47	40	48	60	51	45	53	54	62	55	67	61	60	56	65	57	67	56	56	52	50	69	62	69	60	63	65	72	68	74	60	84	62	75	91	78	84	79	85	114	87
48	47	49	40	45	44	54	52	52	49	49	39	68	61	46	50	70	54	59	73	65	57	60	59	57	63	57	57	45	65	63	62	73	69	63	71	79	66	61	81	66	77	68	81	60	76	79	74	67	81
44	47	46	50	45	48	46	48	45	43	53	59	60	61	63	50	52	53	41	51	58	61	50	68	69	67	65	66	53	62	66	46	70	65	78	71	76	73	60	73	73	66	84	76	75	73	72	71	80	94
52	41	37	52	47	37	51	44	50	47	56	58	52	48	47	42	63	51	49	70	61	66	68	56	51	62	77	61	58	58	53	59	59	70	73	62	65	69	62	74	64	75	77	73	79	78	79	72	74	79
42	63	47	41	39	39	50	60	53	54	56	51	51	47	51	53	56	48	53	49	63	49	66	77	56	72	56	50	63	62	63	57	69	67	78	69	59	72	79	83	58	77	73	78	72	79	91	78	104	98
51	43	42	69	59	40	48	39	44	45	49	52	39	49	55	44	60	48	46	49	37	57	68	62	57	73	47	57	61	61	59	79	70	89	61	58	71	60	59	65	78	78	87	58	76	80	84	74	68	92
47	39	42	40	68	68	59	53	50	50	39	57	45	58	53	62	60	40	53	52	48	59	57	46	64	69	39	65	62	59	68	72	66	65	58	68	70	54	61	56	66	70	58	67	79	72	66	78	66	64
43	52	50	42	47	56	37	45	46	56	51	55	46	57	64	65	61	58	59	57	56	60	54	55	54	47	63	55	70	60	62	62	54	67	93	76	72	56	69	72	65	63	59	65	64	84	72	76	66	66
31	32	35	52	49	57	43	50	43	55	46	47	53	46	56	55	60	52	53	53	52	57	46	67	60	65	62	69	63	58	64	63	53	60	60	58	55	76	74	69	68	70	85	79	74	73	79	72	69	72
42	42	43	48	57	48	46	43	40	42	52	49	52	46	41	46	47	58	53	52	57	60	59	60	66	59	52	77	60	64	69	55	65	68	68	57	70	57	74	88	70	83	73	82	89	77	72	83	76	69
51	41	62	46	48	53	45	49	58	51	41	56	45	46	38	75	45	62	61	58	64	60	48	37	67	49	64	56	68	66	53	63	57	65	58	59	56	69	60	72	67	66	84	71	74	75	79	76	60	75
48	47	60	50	59	49	39	52	53	53	54	47	57	37	45	49	77	54	47	50	44	54	55	60	51	53	53	68	73	61	58	54	65	56	48	67	74	77	65	63	67	63	69	62	65	88	84	57	72	59
31	38	48	48	51	53	54	38	59	47	50	58	47	61	63	61	67	57	50	45	57	53	55	39	55	57	58	65	45	63	64	54	57	71	69	63	71	63	60	72	63	75	70	72	75	64	67	70	89	62
43	48	52	32	48	54	47	48	59	48	42	52	47	58	45	56	50	51	54	51	59	56	56	42	54	49	63	59	60	65	53	58	74	60	74	69	86	66	70	60	52	80	62	59	53	73	58	83	83	71
47	44	48	39	39	50	57	51	49	54	53	44	39	53	57	62	49	61	55	68	49	62	54	50	44	61	55	44	63	69	56	57	47	64	58	59	66	78	58	69	58	71	51	78	66	73	83	82	65	78
50	40	36	50	38	53	48	48	69	51	57	40	47	49	38	50	56	68	55	69	46	54	46	57	57	47	70	59	50	44	58	54	56	64	58	64	71	56	57	71	74	57	67	69	73	65	70	68	58	78
48	42	43	39	42	45	48	52	45	43	59	46	53	53	44	52	33	49	59	48	46	45	58	57	61	52	48	57	62	65	59	53	59	62	58	80	69	48	70	68	79	64	47	67	61	58	86	74	75	77
59	52	38	52	45	50	57	49	44	42	41	51	73	42	61	56	47	42	53	63	50	48	39	55	52	48	51	63	50	52	46	56	72	41	57	56	65	64	70	54	65	55	69	66	55	90	66	70	71	76
63	44	52	37	52	38	52	62	48	47	53	57	42	39	49	56	52	48	48	56	45	57	48	51	49	40	62	63	48	55	53	43	64	76	47	60	50	68	61	64	70	72	69	63	69	84	62	71	78	85
43	50	40	45	48	52	45	40	47	40	43	46	44	39	52	47	51	46	43	56	50	46	53	50	56	57	44	55	59	55	45	60	57	61	61	63	65	51	60	75	68	56	69	59	70	60	61	66	62	77
49	40	41	45	37	45	46	45	49	58	52	46	50	45	46	61	54	50	42	39	64	44	55	63	44	48	45	57	61	63	46	68	55	73	58	62	73	57	62	60	62	61	59	66	84	81	69	72	72	60
31	38	48	50	40	44	38	40	48	45	50	57	59	47	53	60	39	41	58	52	59	54	50	47	53	62	54	55	54	72	69	58	60	53	69	59	58	57	57	50	52	63	59	69	59	62	66	66	80	65
43	46	46	48	47	48	52	43	50	61	51	67	47	49	58	54	35	42	57	55	42	49	41	32	55	41	49	53	55	64	66	48	55	55	62	51	58	61	61	63	61	62	59	50	65	61	73	62	59	68
44	51	42	43	47	52	53	43	57	48	52	39	48	55	41	52	46	58	58	72	35	58	62	57	51	56	54	44	52	47	44	40	50	51	49	46	56	60	40	72	64	63	59	75	54	64	69	69	69	74
46	41	47	40	35	39	59	50	43	48	41	51	57	43	46	49	53	44	33	46	55	48	58	45	61	46	51	52	58	53	62	45	50	58	60	51	64	59	67	54	69	71	53	76	56	56	61	64	61	80
51	48	41	47	51	38	32	43	57	60	55	47	61	43	45	54	44	56	52	39	50	45	46	47	53	43	69	56	60	58	57	51	51	53	61	51	61	66	61	77	56	53	59	63	56	60	57	62	76	61
33	44	45	53	60	55	35	50	34	45	52	51	51	48	57	49	40	42	49	51	51	57	44	50	51	42	38	37	54	54	59	50	59	54	57	68	57	52	53	60	57	59	73	75	58	50	81	69	60	78
44	47	42	41	50	51	30	43	48	47	40	41	60	46	48	44	43	45	47	34	46	50	52	55	56	46	47	67	58	49	41	50	59	59	55	57	54	51	57	58	67	79	78	58	63	56	62	76	66	72
65	45	43	38	48	48	35	52	51	42	43	56	60	52	36	45	43	42	62	35	47	52	57	60	44	44	55	50	51	56	51	47	47	48	50	35	59	57	58	74	72	58	58	59	74	64	66	69	88	65
41	50	42	28	53	48	35	45	45	48	41	49	46	53	54	41	38	38	44	44	48	52	49	45	69	53	53	50	69	52	59	68	49	67	67	44	64	86	55	56	55	67	55	73	62	62	63	62	75	65
51	39	54	42	43	52	46	53	36	50	54	45	48	55	44	46	47	61	50	44	42	37	53	45	61	55	46	50	35	59	52	45	64	55	62	53	53	56	45	70	60	59	57	62	63	66	64	63	69	64
43	42	36	48	36	31	51	41	43	50	39	49	47	42	45	69	55	55	52	45	52	50	62	52	58	41	59	60	57	55	55	48	60	51	43	54	47	73	73	51	57	69	57	49	58	74	76	54	77	68
40	42	43	37	44	39	37	39	51	42	47	50	32	44	44	49	55	46	56	45	45	56	57	45	45	54	47	62	35	56	63	60	55	45	47	51	51	57	51	48	60	61	69	69	81	57	60	57	70	80
50	51	36	50	49	45	46	44	45	45	52	49	48	60	37	38	50	44	42	46	39	52	37	61	60	50	41	30	47	41	59	60	51	52	46	57	67	55	60	53	51	55	56	69	66	53	60	53	63	70
39	46	32	37	48	44	43	45	48	41	44	61	37	47	51	37	43	40	47	49	51	38	49	55	41	54	45	50	59	47	45	53	56	51	57	53	56	62	57	69	54	58	58	77	68	60	67	82	52	58
33	40	46	29	36	51	41	46	50	39	44	58	44	52	61	48	56	58	55	45	44	49	46	61	48	49	59	42	55	41	42	39	59	50	56	49	56	56	55	46	50	65	67	60	61	73	63	67	53	87
48	46	62	39	43	50	41	33	40	38	45	44	43	57	38	58	44	40	50	51	38	56	49	43	64	34	42	53	56	50	43	51	57	59	44	53	45	49	61	49	53	43	65	66	70	59	64	76	75	69
[truncated: 250 more columns]
