# Supplementary material for: Nanorods with multidimensional optical information beyond the diffraction limit
Source: Nat Commun. 2020 Nov 27;11:6047. doi: 10.1038/s41467-020-19952-x (PMC7695702; doi:10.1038/s41467-020-19952-x)
Supplement: Supplementary file 3 — Source Data [file 41467_2020_19952_MOESM3_ESM.zip › Source data/Fig. S13/b1/493321_intensity_profile_x.txt]

1141
1039
961
979
985
876
786
805
680
661
608
656
558
591
507
471
487
421
434
390
361
358
365
358
345
356
336
296
324
295
289
298
266
252
245
234
247
235
241
224
238
221
189
250
221
231
192
211
211
177
224
215
181
197
200
202
186
170
214
188
189
200
192
194
199
217
183
187
194
179
199
165
212
223
215
221
198
231
238
218
220
216
224
226
290
235
234
255
257
242
245
309
271
268
283
307
305
315
326
373
364
368
351
351
363
452
396
381
443
464
475
549
518
582
583
603
588
640
634
656
671
720
737
774
775
824
830
921
898
888
965
1046
1093
1103
1147
1168
1188
1294
1247
1293
1378
1424
1420
1478
1579
1519
1580
1617
1723
1745
1732
1829
1802
1933
1887
1829
1900
1878
1942
1977
1944
1885
1959
1957
2026
1975
2071
2075
2014
2068
2061
2074
2204
2163
2220
2222
2317
2377
2377
2483
2553
2467
2708
2810
2779
2873
2889
2977
2844
3022
2971
2872
3136
3018
2878
2902
2813
2699
2556
2423
2218
2100
1989
1953
2113
1772
1912
2003
2187
2086
2256
2285
2269
2188
2217
2193
2254
2105
2026
2072
1836
1841
1669
1644
1721
1483
1407
1371
1250
1129
1141
1083
1077
991
917
870
821
794
792
691
706
627
655
580
541
644
537
484
520
532
454
442
441
416
386
386
385
348
328
327
333
320
319
282
265
269
254
230
255
233
208
224
224
203
208
214
167
168
163
171
190
170
154
153
149
147
128
136
128
165
131
137
128
134
133
108
124
126
120
102
