# Supplementary material for: Nanorods with multidimensional optical information beyond the diffraction limit
Source: Nat Commun. 2020 Nov 27;11:6047. doi: 10.1038/s41467-020-19952-x (PMC7695702; doi:10.1038/s41467-020-19952-x)
Supplement: Supplementary file 3 — Source Data [file 41467_2020_19952_MOESM3_ESM.zip › Source data/Fig. S13/b1/493321_intensity_profile_y_or_z.txt]

409
442
392
422
411
418
398
414
412
413
410
414
417
438
444
395
473
486
446
439
455
442
434
467
476
465
433
450
489
487
502
500
496
528
546
504
537
529
541
517
532
538
535
562
571
547
544
512
579
561
620
578
620
633
605
649
667
612
697
654
699
736
720
736
812
815
853
845
910
848
958
888
928
963
1064
1071
1149
1169
1120
1163
1200
1354
1302
1337
1421
1513
1524
1589
1669
1640
1733
1856
1866
1968
1968
2101
2197
2229
2322
2422
2355
2506
2568
2591
2773
2738
2802
2993
2888
2966
3012
3051
3136
3067
3043
3011
2992
2982
3071
2981
2883
2964
2819
2764
2715
2660
2533
2483
2421
2370
2335
2331
2184
2275
2152
2098
2164
2215
2196
2107
2103
2083
2076
1943
1898
1765
1835
1696
1651
1599
1608
1565
1470
1502
1371
1357
1260
1266
1219
1212
1149
1147
1095
1071
962
981
970
943
926
907
864
850
801
815
789
837
736
719
746
710
739
720
686
656
692
710
660
664
663
664
577
622
652
582
646
656
620
722
735
734
730
796
758
749
879
889
890
904
954
998
967
1116
1079
1106
1264
1301
1380
1468
1519
1612
1773
1737
1895
1973
2045
2238
2312
2411
2486
2499
2662
2742
2718
2759
2832
2941
2886
2741
2913
2854
2673
2545
2620
2471
2369
2364
2302
2150
2230
2240
2189
2131
2140
2274
2209
2194
2241
2285
2191
2197
2258
2222
2151
2165
2129
2066
1897
1745
1725
1714
1528
1493
1433
1392
1315
1275
1200
1127
1116
966
1002
922
912
840
776
788
718
732
660
635
608
592
562
532
489
482
499
471
449
425
