# Supplementary material for: Nanorods with multidimensional optical information beyond the diffraction limit
Source: Nat Commun. 2020 Nov 27;11:6047. doi: 10.1038/s41467-020-19952-x (PMC7695702; doi:10.1038/s41467-020-19952-x)
Supplement: Supplementary file 3 — Source Data [file 41467_2020_19952_MOESM3_ESM.zip › Source data/Fig. S13/b2/384121_intensities_2D_PL.txt]

202	165	179	174	183	174	164	190	174	171	153	142	162	146	145	141	141	125	139	127	129	104	129	97	103	101	86	78	73	77	79	87	86	84	75	74	75	71	70	73	75	76	85	66	81	85	84	76	79	61
187	166	168	196	169	169	173	174	175	153	151	156	161	135	146	139	161	123	117	123	110	117	118	98	103	91	99	100	77	81	75	89	85	83	88	99	84	79	72	72	83	79	65	76	68	82	81	78	78	87
186	187	189	172	195	183	174	164	159	157	178	157	169	128	152	131	137	119	108	105	113	107	102	85	104	104	89	81	99	104	91	78	72	86	72	72	71	67	74	91	68	63	70	80	79	67	77	76	74	82
186	182	187	173	188	206	171	185	172	158	172	149	148	117	138	145	144	133	144	130	110	124	113	111	121	102	100	74	94	100	90	88	84	86	80	69	65	71	89	61	73	77	65	78	64	88	75	73	75	78
177	141	186	171	204	154	194	189	165	150	155	152	169	126	130	131	137	130	121	120	98	107	118	128	116	101	97	113	89	94	70	66	88	70	89	88	60	75	69	84	79	65	84	55	73	74	68	88	65	58
164	169	177	174	171	190	193	169	181	156	166	147	169	130	141	118	148	106	107	115	107	100	93	111	105	98	102	107	106	58	91	60	77	89	79	80	68	73	75	93	75	74	82	57	74	80	82	70	69	83
204	183	178	188	186	169	145	177	172	153	138	157	130	139	155	131	126	138	116	110	122	100	82	115	93	98	97	86	84	81	81	111	80	80	67	80	69	93	51	75	79	96	75	67	81	73	67	75	83	65
192	162	196	180	174	174	166	170	144	156	167	138	153	134	135	144	121	124	106	108	106	111	97	114	114	101	106	103	102	98	95	93	100	88	80	82	81	72	75	79	78	88	83	71	64	65	68	68	70	82
191	176	183	189	180	177	157	130	153	154	142	157	159	135	171	129	131	149	125	102	128	110	110	97	88	84	92	79	96	96	76	84	65	92	87	76	87	60	73	71	88	75	65	73	61	84	87	88	64	67
177	184	192	158	180	140	166	181	156	153	141	143	158	130	127	126	131	123	98	111	141	110	86	100	98	95	92	99	111	89	84	82	95	78	81	76	83	80	73	67	60	76	83	57	72	77	61	62	73	68
177	202	173	168	186	189	178	185	172	160	170	161	166	156	143	114	122	128	116	135	110	114	99	105	107	96	111	101	81	96	81	76	76	76	74	70	82	89	66	91	73	80	74	73	60	73	76	82	53	67
197	204	181	168	172	184	179	171	151	175	140	140	144	130	127	122	128	130	130	118	127	121	111	91	115	108	83	87	100	81	81	67	86	84	73	74	92	79	56	78	71	61	72	83	73	74	77	68	78	74
199	190	176	209	190	161	174	162	148	130	148	169	148	142	133	121	136	128	129	109	110	119	102	92	99	91	90	84	97	84	77	86	78	96	78	70	69	70	55	81	75	69	80	66	79	66	85	79	76	68
181	183	176	187	183	195	167	174	160	141	132	157	132	154	150	114	116	132	138	130	109	115	115	108	108	90	92	93	93	85	78	86	79	65	72	73	60	73	94	66	73	79	74	73	71	75	90	65	71	73
172	185	194	154	187	188	150	169	184	165	168	172	182	130	135	116	129	120	117	124	96	124	102	105	95	99	86	84	88	91	78	97	83	74	81	79	83	74	77	61	77	79	80	82	76	64	69	69	64	77
218	185	210	159	190	171	169	153	174	184	159	188	147	148	138	149	132	117	105	102	135	121	111	105	88	103	96	86	94	87	79	73	81	87	90	80	74	83	80	81	78	85	90	67	71	79	73	61	68	83
205	166	187	176	194	185	195	167	157	142	166	164	156	149	154	120	116	125	110	103	125	119	119	106	96	92	98	81	101	91	99	94	90	80	81	76	91	74	70	95	81	80	66	68	86	72	64	58	69	64
186	187	198	166	178	172	203	143	178	175	147	161	154	159	137	136	131	118	118	105	103	115	110	105	94	86	93	91	98	86	85	73	77	82	67	69	81	83	71	77	84	97	79	69	73	76	76	87	66	69
179	199	208	188	187	194	169	158	161	139	149	138	141	150	147	144	137	98	112	123	124	113	128	113	101	104	110	98	94	90	87	89	83	95	77	88	98	84	85	91	74	90	67	73	87	84	73	70	62	81
206	224	185	199	188	194	175	181	154	168	160	135	150	160	133	131	144	128	134	121	109	111	105	108	92	109	103	93	90	104	67	90	77	92	87	81	82	76	69	76	85	63	89	76	76	67	80	81	80	65
174	212	198	203	225	163	169	209	179	166	162	151	154	175	126	136	151	134	126	121	109	106	100	96	90	105	80	103	104	86	108	94	79	68	72	81	74	76	76	78	95	93	89	80	79	70	55	59	68	86
204	195	219	209	216	205	208	195	185	176	169	158	176	152	163	144	145	127	130	121	123	123	105	115	99	113	111	100	111	80	80	84	79	89	82	87	55	89	73	60	90	81	78	79	73	86	60	87	76	92
220	209	210	210	208	196	196	187	182	176	183	172	192	166	174	150	152	159	134	121	131	115	112	128	111	123	103	97	106	105	81	80	84	98	88	69	86	99	74	81	79	77	72	73	70	93	81	80	82	69
241	222	242	210	213	215	207	214	159	180	176	188	179	165	184	164	143	162	140	139	93	118	115	115	103	87	93	101	84	104	114	94	78	71	83	87	69	84	84	95	97	84	94	66	82	66	85	77	85	85
234	260	239	247	237	235	221	238	186	196	186	165	194	177	159	136	168	138	122	128	116	114	113	102	92	101	102	98	92	105	88	76	82	95	83	81	86	97	92	92	81	71	95	82	68	81	83	66	72	88
257	243	231	240	213	210	199	219	207	186	184	194	185	188	162	157	131	145	138	117	127	132	124	129	102	105	91	109	96	95	86	96	81	83	87	80	84	91	64	84	68	63	76	79	82	77	74	70	78	66
277	264	235	258	214	255	220	262	212	225	182	200	190	172	189	183	181	162	139	148	113	139	116	123	103	109	112	107	96	87	93	110	81	83	90	73	87	88	94	80	77	89	81	82	77	88	81	78	71	74
299	266	233	275	266	238	245	250	239	220	214	199	191	186	178	172	169	175	144	161	135	121	118	141	145	110	106	91	124	101	98	93	102	89	80	102	85	100	87	78	86	85	72	96	85	67	72	91	82	78
257	280	247	227	262	253	258	248	246	196	222	200	212	188	190	176	181	165	164	135	159	130	116	132	131	123	125	104	107	97	103	110	92	121	88	84	82	88	84	72	89	82	87	75	75	75	67	64	78	71
287	250	281	303	257	259	262	253	227	236	223	214	230	173	201	215	177	170	167	148	139	139	140	118	122	124	121	91	109	95	113	94	96	97	99	92	103	93	89	92	77	78	84	96	72	89	83	77	83	76
302	315	288	276	259	286	285	269	250	218	217	222	219	195	206	182	182	168	166	149	162	162	146	140	141	107	138	121	111	110	102	100	97	120	83	104	82	100	92	83	79	86	88	66	79	70	77	81	80	55
288	325	280	297	264	280	266	263	253	271	226	217	224	223	210	187	197	166	158	176	161	159	139	131	106	114	118	99	99	103	108	109	86	109	97	100	76	75	77	71	72	82	92	83	89	89	92	83	67	76
338	367	288	317	331	288	269	289	249	270	261	258	240	233	206	204	178	179	169	137	157	129	141	135	137	119	131	111	96	104	110	127	91	115	97	94	88	89	88	95	94	76	85	83	77	88	95	83	64	73
318	341	286	294	354	302	308	320	283	258	235	244	241	209	201	240	174	174	179	170	158	140	139	157	144	126	133	141	96	98	104	93	115	79	103	87	99	95	89	77	92	89	82	78	91	83	80	75	82	76
350	337	312	386	331	329	336	328	311	281	299	274	276	237	256	227	203	210	191	190	159	155	149	138	141	137	131	105	118	122	114	109	101	73	89	101	78	81	99	80	70	86	71	67	85	71	50	67	77	79
375	339	313	327	357	332	299	298	291	283	259	282	290	234	244	207	234	173	173	188	190	165	149	171	144	146	120	119	122	121	112	130	114	107	100	81	106	75	107	74	68	88	84	76	88	70	77	80	89	79
392	329	310	294	329	332	335	332	316	270	300	247	289	261	222	228	227	222	201	196	180	171	144	167	147	133	123	115	114	107	105	131	92	79	106	74	79	80	77	93	97	77	71	80	75	79	64	71	75	69
389	370	371	365	298	332	328	321	320	323	285	296	289	239	266	223	236	203	187	182	188	162	145	150	143	143	134	140	120	141	120	100	118	104	108	98	85	72	93	90	89	87	86	73	82	101	90	78	71	82
384	357	384	412	338	360	357	360	301	312	326	292	277	257	274	231	243	228	222	170	200	175	158	135	177	157	121	104	98	126	102	106	114	105	114	106	97	98	85	82	96	87	76	78	85	80	89	65	83	101
422	368	366	303	386	355	347	327	328	313	314	293	301	299	234	244	260	244	217	221	206	184	165	151	148	135	147	115	108	113	115	82	116	102	114	104	100	89	81	89	94	75	81	75	84	83	79	67	59	73
348	372	345	324	336	348	343	332	351	319	319	299	294	255	242	239	230	230	223	237	226	166	160	159	140	138	146	147	134	113	108	107	105	91	92	102	89	85	84	81	87	91	70	94	81	85	76	84	93	70
379	348	326	389	397	372	375	315	324	312	322	280	291	305	277	270	232	239	216	221	235	184	150	166	132	134	161	143	116	130	110	104	98	91	89	83	85	96	114	88	101	101	80	84	90	86	82	80	64	72
316	307	344	350	388	410	363	367	358	378	302	331	311	301	266	258	255	238	236	217	196	174	155	161	177	143	138	133	122	118	132	121	130	92	88	108	103	102	72	82	89	84	79	78	79	84	72	81	80	73
301	349	355	327	347	386	366	365	362	357	345	348	290	316	277	256	258	227	250	223	224	181	161	173	157	149	134	123	123	117	119	114	115	96	126	97	98	105	69	67	83	93	88	85	75	67	96	69	96	69
360	281	341	338	352	382	389	375	333	331	358	311	328	299	270	256	247	238	183	199	201	224	170	172	157	151	132	136	133	128	118	117	92	114	110	99	102	81	92	96	78	92	84	68	78	70	68	89	79	95
288	335	393	281	369	378	368	390	355	351	341	308	295	321	296	270	249	236	234	203	230	190	152	186	139	158	137	124	137	138	125	131	100	86	109	83	108	82	88	88	109	93	91	84	80	80	82	78	69	71
328	342	415	376	396	410	358	372	400	395	364	326	349	298	321	287	263	232	225	224	231	173	172	156	177	136	153	157	152	132	115	111	114	116	94	93	95	80	113	91	91	84	77	83	91	83	83	90	86	81
346	364	391	407	388	395	383	423	381	355	349	332	354	310	321	298	256	249	208	222	205	205	186	178	171	149	161	139	122	138	124	115	95	109	98	106	90	102	83	86	85	79	86	77	72	92	65	89	88	69
384	409	417	345	409	387	365	388	346	352	320	320	327	308	307	287	297	227	212	231	221	188	170	167	157	177	119	140	128	115	142	116	110	106	89	88	89	78	80	77	73	91	95	74	79	76	68	101	78	98
414	447	385	326	418	382	408	361	355	373	347	312	323	266	287	267	273	234	219	222	198	191	178	149	176	137	143	125	141	129	135	94	103	96	106	104	84	81	79	77	101	64	93	81	73	94	84	68	75	73
417	427	448	336	425	371	404	409	355	350	331	347	315	312	297	271	269	256	226	225	186	202	206	181	186	156	156	151	100	132	107	107	107	118	82	97	94	80	76	87	76	82	86	90	72	72	85	76	80	76
439	425	450	432	439	401	387	396	385	333	339	334	364	323	288	282	256	250	235	241	192	207	171	178	143	156	150	150	128	108	142	118	106	92	76	103	91	92	86	89	77	65	73	67	81	93	98	97	84	93
424	420	442	410	444	443	432	396	369	354	349	335	325	293	296	266	269	244	224	212	206	189	187	167	169	152	194	132	143	124	124	108	112	94	101	111	88	86	93	81	79	81	82	89	62	94	78	79	65	86
457	437	418	368	425	413	394	412	370	397	333	346	331	310	243	277	281	232	220	245	204	165	178	178	165	137	143	132	133	118	103	114	112	99	90	96	79	99	89	99	87	88	101	67	79	76	83	79	83	81
479	470	451	412	434	425	384	397	351	343	345	370	334	272	276	254	233	223	238	232	223	176	190	168	174	161	153	151	113	134	136	109	101	121	96	104	96	89	83	91	85	83	88	77	84	88	91	76	78	77
425	453	386	479	409	368	345	377	377	333	330	349	319	300	270	265	238	242	231	208	218	183	183	161	159	178	130	109	122	117	111	124	112	112	91	80	76	81	95	81	82	100	85	78	89	72	85	61	75	61
473	448	462	410	405	355	374	360	333	317	307	288	285	270	245	261	237	214	230	206	205	174	155	164	157	161	133	126	134	128	129	121	105	112	117	107	86	91	73	86	76	78	85	72	58	97	76	75	84	75
481	463	420	379	374	386	362	337	350	376	329	326	305	288	246	260	252	206	223	198	171	180	147	154	142	148	138	128	129	146	110	102	90	111	103	88	73	91	102	78	87	70	75	52	75	76	88	75	66	71
433	407	382	404	401	371	316	374	346	327	338	330	244	257	272	223	248	220	214	195	195	170	158	158	147	142	143	124	124	101	100	83	91	113	85	85	84	90	101	103	83	79	67	97	68	80	81	98	67	81
424	415	393	362	402	376	359	320	318	312	307	274	244	260	286	233	230	209	214	193	195	175	146	144	144	114	115	136	126	111	108	103	100	76	95	86	91	67	78	78	77	74	79	99	84	83	75	57	72	83
430	383	386	364	352	342	338	297	314	310	291	263	276	237	236	242	232	229	193	178	159	158	152	162	183	133	131	118	113	118	98	82	86	102	90	94	88	102	65	77	75	75	71	75	76	81	72	75	67	74
413	414	356	363	331	353	338	313	314	280	296	298	269	242	205	219	203	200	191	193	156	174	149	162	158	121	140	99	121	122	113	107	107	104	100	91	82	104	94	74	73	91	98	65	83	86	89	75	71	70
382	389	345	319	327	327	286	326	297	281	285	288	263	246	247	214	235	191	205	189	175	182	159	143	142	161	131	106	121	113	101	91	83	109	102	75	94	87	76	79	76	75	92	59	80	81	70	80	76	81
364	374	350	330	331	329	313	271	283	263	276	267	233	231	234	199	213	168	175	193	177	176	149	147	151	117	116	114	130	127	96	88	94	98	83	83	104	95	94	76	79	78	76	71	71	80	91	74	65	66
372	364	342	361	338	291	312	265	259	296	273	235	213	237	219	226	206	187	190	177	165	156	147	137	123	121	99	103	108	89	90	103	85	92	73	89	89	88	75	70	62	81	89	75	73	83	64	88	74	66
337	298	323	306	299	300	297	264	278	275	267	273	280	219	206	206	194	187	171	181	151	149	127	136	123	124	106	108	124	101	101	84	82	96	86	84	85	79	93	80	72	79	69	65	75	82	85	66	75	85
329	324	309	273	301	278	285	281	244	246	263	242	225	205	196	191	188	170	177	159	133	137	132	120	134	133	131	120	108	105	112	103	97	102	96	87	89	83	90	65	87	78	80	71	88	82	87	75	90	60
302	298	314	285	301	262	255	231	270	273	233	210	225	211	191	210	165	167	141	161	151	127	120	132	125	109	97	103	92	109	106	89	76	100	97	82	72	85	87	76	61	85	72	66	79	72	72	96	74	67
285	267	286	311	251	266	249	255	249	218	240	237	201	181	170	194	193	163	153	161	151	123	143	127	112	106	124	123	95	107	79	92	106	84	82	71	91	71	83	78	72	85	83	90	85	74	74	83	66	71
322	257	261	242	238	268	262	218	232	203	250	187	159	152	176	176	187	176	153	161	134	134	137	131	124	126	110	95	85	105	98	93	84	81	89	82	66	90	68	78	88	79	81	68	82	60	62	76	89	82
271	290	259	227	258	214	225	220	232	198	224	177	206	184	188	150	161	172	153	156	126	122	131	128	120	128	85	105	110	101	80	84	96	82	74	79	87	85	79	78	77	75	93	78	81	84	66	67	80	56
258	249	258	274	227	220	244	212	217	170	199	196	194	178	155	134	159	127	134	148	109	133	128	102	114	108	110	93	89	112	78	82	102	54	72	75	93	87	72	81	71	83	73	65	77	65	69	70	85	86
261	251	240	196	222	215	240	170	195	182	177	181	160	165	165	158	148	144	135	103	153	105	124	105	126	99	93	101	97	82	85	84	89	75	91	88	65	75	88	64	77	72	72	63	78	77	81	67	86	87
228	240	246	199	207	193	187	206	170	157	203	188	129	140	148	145	128	145	147	127	112	120	109	119	102	117	107	103	90	96	84	81	78	86	91	89	70	79	77	83	69	61	53	81	83	69	64	83	70	55
220	237	230	201	203	176	183	189	170	185	169	154	144	184	158	141	114	141	109	136	108	96	97	95	94	100	82	103	98	96	86	76	90	70	70	70	65	79	90	68	65	77	57	64	93	76	50	76	87	66
217	209	193	197	171	167	191	181	156	182	151	159	148	164	145	159	121	108	116	134	118	112	99	86	102	93	93	104	101	76	72	88	91	83	78	78	73	93	78	84	72	69	79	65	71	73	68	78	67	73
172	190	199	195	173	183	174	180	154	168	162	160	147	135	118	153	133	138	115	123	95	105	99	104	86	93	95	94	81	96	92	81	77	75	69	70	91	66	75	58	83	67	75	72	90	73	68	74	81	82
194	202	168	148	175	155	181	174	131	164	152	137	152	128	121	133	131	113	99	116	113	120	112	95	112	86	90	75	89	91	83	73	64	88	67	77	78	64	76	82	73	78	63	72	67	71	67	70	84	76
198	179	168	198	170	159	163	139	152	144	147	168	132	128	127	133	121	113	122	114	108	108	87	105	92	85	84	81	61	83	92	85	72	101	79	82	67	75	92	73	69	53	76	86	72	77	75	88	57	75
178	167	150	163	162	161	168	126	126	127	126	157	120	113	120	111	118	109	107	116	118	100	111	114	98	90	101	90	87	60	87	76	79	61	78	74	70	67	73	70	74	88	76	74	70	76	79	69	84	65
180	163	166	139	126	143	131	105	124	141	157	125	101	109	107	109	116	120	112	104	93	92	96	84	85	91	102	84	99	67	87	89	63	70	76	72	80	76	64	72	70	82	66	74	71	80	69	76	54	68
153	160	148	141	127	121	127	113	127	145	122	125	118	119	133	103	116	101	106	92	88	88	102	94	104	82	93	74	72	83	82	88	74	78	69	84	66	90	64	72	94	74	79	67	68	46	76	65	66	75
130	141	152	136	159	118	110	109	112	100	121	120	119	125	113	96	113	111	83	91	92	107	89	94	98	86	80	70	80	68	72	76	58	89	65	63	75	59	72	78	70	61	74	61	66	58	60	54	65	73
148	143	120	110	131	142	133	103	103	96	128	120	122	94	104	111	103	99	93	83	93	92	92	71	92	83	86	79	86	86	82	81	67	91	56	83	78	76	66	66	83	78	68	74	85	60	70	82	97	78
131	134	123	114	132	129	109	98	99	123	125	105	120	100	101	105	94	107	95	91	91	81	71	102	85	71	84	85	80	80	71	81	62	63	87	76	63	85	82	77	84	77	62	66	68	60	53	58	66	69
121	131	125	130	108	114	117	104	130	108	93	95	79	93	104	94	95	76	90	88	92	82	85	96	91	79	89	98	66	71	75	87	82	74	79	96	79	71	74	88	65	77	80	64	71	85	62	66	70	72
118	117	99	92	102	90	115	109	104	106	99	110	94	108	103	105	89	84	101	111	68	113	68	87	82	86	67	76	83	80	83	64	86	60	73	86	88	69	69	58	87	51	80	77	62	77	78	78	66	58
107	138	107	98	93	102	98	94	97	83	113	101	109	80	92	87	82	77	88	91	82	81	101	84	77	78	79	86	86	78	72	81	80	70	69	86	72	73	66	81	99	69	72	79	85	52	67	65	54	58
110	112	117	105	107	99	109	97	122	100	94	95	101	95	95	84	104	86	88	86	97	77	90	87	95	96	81	73	67	79	71	81	78	51	95	76	67	60	72	71	83	84	76	80	80	88	62	64	69	66
120	109	114	111	106	107	97	102	95	110	86	75	76	87	102	67	105	91	93	95	99	95	82	74	92	96	77	70	70	81	69	74	54	85	63	65	66	80	81	58	82	73	61	73	55	60	76	73	62	75
98	91	110	109	100	103	78	107	100	105	98	105	103	85	97	100	94	78	70	78	82	95	117	75	78	73	76	71	74	68	72	78	84	80	71	82	71	78	64	75	81	75	80	85	72	54	69	64	66	68
101	105	96	101	111	95	96	95	104	79	92	99	96	96	87	86	85	100	98	91	81	76	75	91	88	86	88	78	72	76	57	64	79	81	92	70	73	73	67	71	75	64	74	102	68	70	72	71	69	76
106	88	91	102	96	84	101	102	96	85	88	87	75	76	72	77	81	85	93	80	70	87	94	86	71	71	66	78	80	76	72	104	82	81	74	85	87	84	69	70	53	79	68	54	72	62	55	65	72	63
95	80	89	93	104	97	98	74	77	78	93	90	90	81	86	98	75	89	71	81	76	78	77	75	84	71	63	90	77	70	84	63	70	72	85	70	73	63	69	65	66	82	71	74	62	67	81	51	78	79
84	94	100	75	84	100	93	89	74	81	94	89	71	96	88	75	89	92	87	88	86	81	81	86	87	74	70	83	60	64	80	74	81	78	77	71	83	80	72	59	72	60	60	66	69	70	75	66	65	66
77	93	81	92	99	87	81	95	81	86	91	85	95	77	74	85	64	81	74	73	69	78	88	82	84	81	63	83	80	77	62	63	83	79	80	65	78	64	68	72	66	66	67	74	75	57	60	70	59	53
76	94	95	100	96	87	101	86	93	93	74	72	72	94	83	79	89	72	74	83	82	83	79	83	80	87	77	75	88	66	83	77	79	90	69	70	71	80	72	69	72	76	81	54	69	58	78	61	61	52
83	70	86	82	98	85	95	84	84	88	79	84	97	77	84	87	78	97	65	77	68	85	65	78	77	65	71	77	80	73	83	71	80	72	76	80	77	74	60	77	71	78	77	65	66	72	63	66	53	65
80	91	88	83	95	99	82	82	89	85	72	79	84	72	77	95	74	73	80	89	65	82	58	80	87	74	74	71	69	71	66	76	76	89	71	66	67	75	73	75	80	66	80	61	70	64	76	70	76	65
76	103	92	79	91	85	89	94	85	87	80	83	89	88	77	75	92	78	71	65	75	80	67	84	86	85	80	69	64	70	73	61	80	71	75	77	64	54	61	62	67	54	63	65	60	66	60	51	65	69
89	94	81	79	95	90	105	70	100	76	83	79	82	79	79	81	82	82	71	93	75	87	62	67	85	74	84	79	80	64	75	66	76	69	71	76	91	72	81	69	53	79	69	69	69	68	62	60	66	60
90	93	110	90	95	95	73	95	83	90	79	100	69	91	79	81	100	75	69	80	83	88	88	77	80	72	70	77	82	75	64	79	63	61	71	70	73	72	60	75	67	55	66	75	75	64	49	45	63	48
104	104	100	91	101	86	73	92	91	81	89	79	77	84	73	74	74	65	79	78	82	91	87	77	87	72	49	68	81	84	86	63	93	84	88	62	85	74	59	54	74	70	57	64	66	71	62	64	53	79
98	93	89	86	81	63	84	75	89	85	92	73	78	89	83	78	75	78	92	74	82	76	87	90	58	75	72	67	63	74	90	69	72	82	72	73	66	76	72	70	77	74	71	72	64	56	47	67	76	64
98	82	108	75	94	76	75	86	72	81	87	94	97	79	72	74	80	80	85	65	90	89	72	70	68	83	81	61	78	68	92	76	67	64	54	59	68	62	68	70	55	71	62	65	58	60	56	49	69	58
93	74	87	83	83	100	81	69	77	97	69	84	76	77	93	73	81	71	78	93	86	77	72	73	79	85	77	72	69	72	66	81	53	67	62	83	49	64	62	70	64	63	61	66	74	64	74	55	53	70
79	70	89	74	85	86	104	94	86	73	87	111	73	66	83	95	88	77	94	77	74	84	73	85	72	68	84	74	81	70	83	66	68	55	71	57	72	63	67	76	68	79	61	48	60	58	63	55	59	60
100	88	100	101	102	88	88	71	88	75	106	76	83	85	83	83	79	76	75	70	81	76	81	83	74	65	72	70	63	79	83	70	75	55	58	71	47	62	68	60	67	67	56	70	56	64	54	54	61	63
87	94	103	76	77	101	92	75	93	97	75	91	73	68	78	81	72	74	83	76	81	89	77	74	78	62	83	65	72	93	78	70	59	64	58	67	65	72	71	59	55	79	62	64	77	61	60	56	71	57
97	84	104	85	100	90	99	89	82	78	85	83	65	76	82	85	76	95	78	94	67	106	73	81	70	68	68	92	75	72	86	84	74	69	70	61	60	86	79	71	67	65	62	70	59	60	60	70	56	57
81	105	94	82	99	98	83	85	76	70	79	85	83	68	72	74	68	59	74	85	61	76	78	82	69	75	81	68	73	72	74	53	70	54	81	70	72	77	64	70	56	74	64	60	53	51	70	45	48	61
100	101	87	85	87	91	92	75	81	93	81	98	64	79	84	83	78	76	74	68	63	84	78	75	68	79	66	60	56	63	74	69	77	56	67	56	58	51	63	77	70	72	63	51	79	80	65	62	59	54
112	82	108	90	91	98	83	80	89	70	82	89	85	80	82	90	71	60	83	80	73	59	59	85	73	66	66	77	68	62	56	62	71	77	67	75	64	60	71	62	69	63	83	60	66	58	52	57	57	62
96	108	90	85	91	88	89	77	82	77	80	65	79	77	84	80	76	94	76	87	87	68	72	88	81	89	71	56	72	70	64	60	81	69	70	53	67	78	72	53	64	58	53	58	49	62	63	48	56	58
96	81	96	94	99	107	92	89	100	78	83	74	74	82	76	74	67	74	90	72	64	74	74	73	63	75	63	84	91	65	59	65	69	62	77	72	68	70	83	65	63	66	65	64	60	60	56	59	65	59
112	93	93	94	100	97	89	103	98	109	66	93	83	76	75	92	67	84	62	61	72	81	83	94	74	67	78	55	67	78	66	64	81	68	61	62	47	65	61	64	60	65	65	61	55	68	50	59	65	63
93	97	101	86	70	93	110	69	77	87	91	99	75	70	67	60	68	86	61	75	69	87	68	84	66	72	68	61	67	72	62	67	59	57	64	65	59	71	63	66	68	61	60	69	65	59	73	50	51	62
109	115	82	84	111	110	84	78	95	82	89	91	82	78	83	78	68	86	78	87	76	84	70	80	68	58	75	68	67	88	65	66	82	78	73	70	69	63	61	71	67	53	57	53	63	68	65	51	69	69
131	109	105	107	96	82	95	99	78	75	87	86	79	84	85	69	78	87	77	96	80	81	67	67	78	71	70	58	72	57	55	65	68	62	71	67	55	63	63	57	58	67	53	64	69	59	57	52	61	52
104	91	92	102	109	88	105	93	76	68	93	73	73	84	78	75	64	84	77	78	65	86	82	65	65	79	67	66	65	64	74	64	73	66	69	58	52	63	56	58	68	60	64	51	51	55	58	58	55	57
107	116	108	93	90	80	108	87	75	79	91	92	106	82	78	82	79	93	64	78	75	66	66	74	64	69	68	69	67	70	71	61	56	56	68	59	62	65	57	81	61	69	43	53	49	66	57	59	62	56
122	111	127	99	81	105	90	94	74	89	74	70	65	73	84	96	84	73	57	71	78	79	77	73	64	71	60	55	61	55	50	54	63	55	59	58	54	61	59	65	56	61	57	61	56	55	66	51	54	68
119	109	136	125	91	109	79	100	94	89	75	88	83	62	69	77	75	72	62	80	58	79	72	72	58	68	64	60	72	56	81	69	63	65	69	53	66	59	74	66	69	66	60	59	56	62	69	63	59	62
116	98	113	85	98	85	111	99	71	86	86	74	95	93	105	87	72	72	75	85	61	77	67	81	79	78	60	70	62	59	68	74	63	64	57	64	83	56	56	58	47	45	57	49	64	52	55	58	54	38
101	132	115	114	92	115	92	79	92	72	76	82	88	71	63	85	76	82	66	73	63	72	72	95	66	66	70	80	77	58	64	71	72	77	70	59	58	61	65	69	57	54	63	54	52	53	68	68	64	56
117	96	106	109	107	108	98	95	76	77	89	82	84	66	56	86	65	73	73	59	63	78	80	73	74	74	55	74	54	64	68	80	57	49	59	63	53	51	50	73	46	64	72	59	63	56	49	51	66	58
135	94	137	105	107	97	80	75	83	98	74	86	76	93	89	54	77	72	49	86	73	83	70	61	77	57	65	54	76	50	62	43	62	66	76	78	64	75	71	80	64	81	52	52	71	61	62	61	54	63
103	105	114	102	109	111	97	101	84	80	103	81	72	80	71	74	74	71	72	63	61	63	65	72	65	71	72	58	59	52	60	58	57	64	62	56	73	59	64	42	65	53	64	75	59	47	59	61	51	54
100	98	109	104	73	102	95	95	90	85	87	76	90	88	71	85	76	58	73	71	69	67	69	76	69	68	55	69	60	65	70	62	67	59	50	62	73	58	67	56	58	60	73	49	54	66	56	56	60	70
147	103	121	104	92	121	108	96	88	92	74	86	64	73	67	74	73	64	64	75	66	62	63	65	72	73	64	60	71	70	68	58	59	48	59	60	58	72	69	66	56	64	59	67	58	57	59	66	69	50
121	120	124	97	92	99	104	90	67	82	81	76	75	72	80	83	61	87	84	67	67	74	61	68	71	43	60	72	67	60	74	57	48	66	64	70	55	77	58	80	55	64	71	56	58	62	51	61	74	51
135	110	115	93	97	106	92	98	84	78	74	71	59	67	81	70	70	56	55	67	56	56	56	58	73	68	51	72	60	61	65	56	69	70	69	60	52	58	71	66	62	63	50	50	58	62	58	51	53	55
136	87	105	112	103	122	96	86	86	63	102	100	79	71	86	58	52	74	71	65	74	74	72	52	42	81	60	60	57	74	62	68	54	61	72	64	70	51	53	52	52	77	57	50	59	52	58	59	75	64
157	106	141	108	100	98	79	95	92	84	90	100	54	77	79	85	78	71	62	85	67	65	64	74	52	60	63	79	59	48	60	75	79	65	62	49	63	54	58	69	76	67	61	58	54	59	47	42	55	50
153	107	108	108	110	91	82	93	91	75	83	74	77	79	68	69	65	78	78	70	72	71	68	67	76	50	74	72	52	55	65	71	69	62	54	49	61	60	74	71	71	45	57	51	51	71	78	59	68	73
136	106	131	96	77	106	85	78	80	68	87	63	91	80	67	64	72	72	64	72	76	67	79	58	75	70	64	68	78	58	70	75	64	63	65	56	70	54	58	68	65	61	57	61	56	52	53	68	55	60
141	110	129	117	93	109	81	98	85	84	72	89	70	70	80	82	61	71	70	71	55	62	76	75	66	73	74	66	65	64	57	67	64	72	73	69	64	83	63	59	54	38	65	58	71	61	58	62	47	66
137	136	113	118	92	96	95	91	77	92	73	80	76	65	65	70	61	65	51	61	66	67	69	75	73	69	54	79	69	75	62	64	68	71	61	63	60	68	68	51	64	68	55	63	56	45	61	47	65	58
120	113	104	95	102	101	86	92	84	82	81	94	67	74	83	51	68	70	63	57	58	72	67	58	78	72	74	53	82	59	66	49	73	67	76	55	78	60	64	55	55	57	61	58	64	63	72	69	54	51
128	109	88	90	98	105	93	84	93	67	80	81	90	80	75	77	71	84	73	63	60	65	46	58	65	73	70	72	56	60	69	54	59	66	55	65	58	52	58	72	60	81	50	63	59	64	52	63	52	62
129	109	95	90	117	91	94	70	94	89	76	79	82	87	59	72	73	87	67	80	71	68	62	66	73	71	79	67	69	73	62	63	91	66	61	59	71	74	58	55	69	58	52	55	61	61	60	52	63	65
117	115	112	110	100	93	77	85	76	70	73	72	68	70	56	64	64	63	64	60	74	63	61	72	67	70	61	68	66	72	59	68	63	57	67	67	55	61	58	54	55	59	64	67	66	53	54	57	57	66
102	93	92	99	92	103	96	90	89	102	79	73	60	79	74	84	64	69	57	61	71	51	68	59	73	60	58	75	63	70	63	60	64	55	66	62	52	62	52	45	63	65	74	53	66	67	76	69	71	58
108	92	129	94	95	92	88	95	73	81	100	83	65	59	69	49	63	65	66	56	64	81	81	69	58	66	55	59	59	64	81	68	54	66	66	59	58	75	70	61	51	58	67	54	57	67	53	48	63	46
104	96	87	90	90	91	83	79	71	63	76	79	68	79	79	64	71	67	68	64	61	61	55	69	71	61	78	56	62	72	69	71	54	55	74	59	60	60	61	59	64	65	39	57	64	49	55	57	51	58
104	102	98	105	80	84	97	97	67	81	90	72	59	67	82	72	81	74	68	61	68	62	66	67	57	64	53	60	49	55	80	71	69	77	71	60	61	58	60	64	68	48	57	67	57	54	57	60	55	51
102	78	93	97	97	95	102	78	80	72	69	81	76	66	71	73	69	70	60	67	57	68	62	62	62	63	72	62	76	71	75	60	68	72	59	64	63	72	53	63	65	62	57	47	58	56	40	47	53	38
118	115	106	81	86	78	89	73	73	84	72	68	76	65	68	71	65	73	67	74	63	57	66	65	72	64	65	72	72	68	57	75	73	60	56	69	62	64	58	63	62	77	56	54	58	44	51	58	57	52
123	95	97	102	76	69	69	87	81	88	68	70	74	72	75	67	72	58	75	77	59	55	70	77	65	52	53	54	49	87	77	61	58	69	60	61	66	59	58	69	56	64	66	58	53	62	37	58	53	64
124	96	69	87	75	86	90	65	64	84	71	77	66	76	72	80	74	60	67	60	70	67	62	68	72	64	49	48	65	72	76	58	73	57	59	59	64	57	53	57	53	56	58	46	57	50	55	54	58	69
108	85	84	95	73	79	86	84	91	67	100	65	66	86	65	63	72	54	63	73	61	51	50	59	58	45	64	48	63	60	65	68	63	56	51	63	65	60	47	79	46	59	71	53	56	63	58	66	57	61
90	83	100	100	77	70	92	79	58	58	84	60	80	71	65	70	74	61	56	60	57	62	59	50	72	49	58	64	58	69	64	67	66	55	61	60	54	62	71	38	58	62	62	50	55	58	51	63	85	66
87	93	85	84	68	62	84	79	77	72	65	77	63	61	79	57	70	65	67	60	66	70	67	58	66	48	56	60	60	59	56	58	60	55	63	70	55	69	44	53	70	61	61	48	49	53	66	60	53	58
73	90	85	87	95	98	85	68	69	79	54	58	68	64	50	76	59	85	67	61	55	68	61	69	65	70	63	58	55	48	53	53	59	59	52	54	49	54	52	54	57	69	65	73	48	60	65	61	69	70
88	85	76	68	69	87	70	76	71	66	78	61	61	74	62	62	69	56	59	72	74	62	77	55	50	69	56	52	55	53	51	49	55	53	60	77	57	56	53	63	63	53	60	52	70	43	56	61	55	80
85	77	77	77	71	79	66	69	62	66	55	62	66	62	74	62	50	55	66	67	54	54	62	60	69	64	70	61	54	43	63	57	57	65	74	55	67	56	52	64	44	65	58	57	48	47	67	53	70	48
89	83	75	89	83	66	70	65	70	57	75	73	64	68	52	78	73	66	64	69	60	53	61	55	79	56	59	72	64	76	64	73	62	54	66	65	69	53	78	54	59	82	62	57	68	58	52	64	62	52
78	75	63	81	84	72	69	78	85	81	73	76	73	60	46	64	56	65	60	60	71	67	70	66	69	67	76	61	64	68	65	60	63	64	66	70	54	62	49	55	68	49	70	56	47	65	57	59	55	62
80	84	69	72	73	70	102	74	77	74	53	63	60	64	45	60	55	64	58	58	67	61	73	59	54	71	63	68	49	53	70	63	59	63	58	58	66	55	69	64	54	59	61	54	43	55	56	58	66	35
106	91	77	68	79	72	83	64	62	74	63	57	74	53	56	60	57	52	70	77	47	53	58	57	60	58	50	70	50	64	57	54	71	60	60	62	71	58	74	66	67	67	44	49	49	55	54	64	64	47
73	74	59	76	68	71	89	90	68	70	62	73	55	64	65	55	64	53	63	56	54	73	55	55	57	53	62	64	58	57	60	79	60	53	59	59	59	64	63	59	67	57	51	56	68	47	64	71	45	46
75	71	61	66	78	88	73	72	64	64	67	81	70	67	62	61	61	63	69	62	59	48	66	58	63	60	65	74	59	46	59	52	48	64	63	52	58	61	59	55	61	53	62	64	51	71	54	56	55	64
96	68	75	93	74	69	60	61	69	63	59	53	58	63	54	66	69	51	58	54	59	61	48	65	46	78	50	71	55	68	50	52	58	71	60	60	66	42	66	51	48	57	70	53	42	56	52	57	49	43
75	66	84	73	75	80	53	72	65	69	50	81	57	57	69	66	52	66	63	78	69	55	53	61	60	50	51	58	77	59	69	51	54	64	65	57	56	57	56	58	50	64	50	57	60	44	67	56	54	57
53	78	70	66	73	57	54	73	70	69	69	59	58	70	62	64	59	52	56	63	64	65	51	61	48	56	54	58	51	46	55	64	64	62	50	62	48	56	59	62	79	45	62	45	55	63	59	49	62	59
66	54	63	66	69	62	61	57	55	64	57	50	55	57	73	69	60	54	61	64	57	55	55	64	56	44	55	56	62	59	56	53	53	40	64	61	62	57	47	50	59	46	47	49	56	54	51	44	58	44
52	67	71	79	67	70	71	59	57	77	57	53	67	53	60	52	56	59	60	60	43	52	60	60	54	63	61	61	71	57	44	57	68	55	64	56	70	49	73	46	52	63	62	60	43	43	62	67	68	49
71	58	69	74	67	66	59	54	52	72	53	63	43	60	66	66	51	59	49	60	63	53	48	64	44	53	68	63	51	51	48	61	56	64	51	52	65	55	59	47	68	49	57	45	54	73	56	64	45	73
59	73	58	57	67	54	63	65	55	50	56	63	60	69	51	52	49	71	53	60	65	57	61	69	57	52	59	52	50	47	51	51	53	56	51	44	60	53	68	52	64	67	64	51	60	43	43	64	47	42
66	66	58	58	69	60	61	53	47	51	55	63	56	66	59	61	60	65	60	63	68	51	62	64	60	57	60	48	60	48	50	52	51	44	51	71	51	56	59	57	57	58	58	50	57	54	49	51	48	55
71	65	55	62	59	51	68	64	62	77	60	49	46	69	64	55	48	54	42	47	57	63	65	53	65	37	64	52	66	60	73	59	49	61	55	70	59	62	65	46	56	48	52	64	53	55	57	63	57	52
69	64	58	70	72	55	58	56	51	53	52	64	53	68	60	75	55	50	47	45	56	68	63	56	49	54	47	50	51	57	55	51	69	63	56	46	49	56	58	55	50	45	39	53	50	71	72	56	42	54
54	55	61	58	49	60	53	65	61	57	49	68	55	65	60	54	65	53	57	50	45	44	49	61	67	43	59	55	56	64	57	66	60	44	52	52	46	49	44	47	52	57	60	56	61	55	54	60	45	48
57	60	54	59	66	66	51	60	54	57	56	59	58	70	53	62	56	66	66	74	63	58	36	55	42	53	55	56	58	58	67	61	42	54	53	56	54	56	43	64	64	58	57	60	64	52	54	47	51	55
58	56	57	58	40	68	61	56	50	61	64	55	68	59	52	57	72	66	52	38	37	52	42	48	64	51	60	51	57	64	61	44	37	67	49	45	40	63	63	53	53	45	44	54	51	55	58	51	53	54
65	68	50	61	66	44	61	36	47	48	58	64	68	64	61	51	53	57	52	43	39	35	60	51	57	46	58	55	44	54	52	52	51	60	48	72	61	58	70	53	54	65	52	45	50	62	67	48	60	42
71	59	58	67	65	46	62	48	58	51	48	62	52	64	48	74	64	54	62	53	49	46	39	40	51	61	47	47	51	40	52	43	50	49	61	53	64	48	56	60	54	43	47	49	57	47	62	61	44	53
55	59	45	53	61	55	66	67	74	54	63	53	49	45	49	45	63	59	51	58	49	48	54	54	50	63	46	43	54	54	51	53	56	61	45	48	55	52	62	53	70	51	50	43	47	61	45	65	43	49
67	52	58	48	39	67	52	53	65	63	48	54	51	61	50	61	48	50	55	54	58	45	55	55	48	57	68	50	56	55	56	49	59	68	58	46	48	51	53	53	48	42	54	51	45	47	52	53	54	44
33	59	45	44	50	62	61	60	48	46	50	74	52	50	49	63	45	48	43	54	50	46	45	69	55	55	58	49	36	46	56	48	60	49	53	40	62	66	44	57	47	44	69	55	56	57	37	47	41	49
54	62	68	46	59	56	46	60	55	66	49	52	48	65	55	57	45	57	46	47	54	41	58	47	33	49	54	56	55	57	59	32	49	43	64	67	66	48	56	39	47	59	48	54	41	49	76	53	47	63
61	53	55	56	47	40	51	57	51	45	61	49	54	57	50	45	64	52	48	55	58	60	47	45	52	44	50	56	55	55	54	46	53	50	47	60	58	56	57	48	58	44	54	38	58	53	59	45	60	64
41	53	47	67	57	54	61	48	67	44	52	56	55	54	58	50	63	36	55	53	55	41	44	66	44	48	47	49	52	47	36	33	39	53	53	45	55	45	58	43	56	52	70	45	49	60	65	56	54	49
47	42	50	45	38	49	49	43	56	49	58	42	57	49	54	54	44	52	56	63	43	67	51	56	48	51	50	52	51	54	46	48	53	51	38	40	61	49	51	59	56	65	60	57	55	45	58	53	55	64
61	42	53	49	63	63	57	49	45	75	47	59	51	45	55	60	64	49	45	54	55	39	42	48	52	45	59	48	45	50	33	43	48	54	63	56	56	63	53	41	52	53	55	38	69	43	58	45	60	64
44	56	55	61	74	45	47	48	53	49	46	32	48	47	51	40	52	51	46	41	48	52	59	46	48	42	54	50	43	43	52	49	49	64	39	56	64	48	50	57	44	53	42	60	55	52	49	46	51	45
46	42	45	46	45	42	56	48	63	46	52	48	58	53	50	51	43	44	49	53	60	63	53	52	53	52	47	45	41	47	55	40	58	52	46	57	60	52	45	49	47	49	58	51	58	43	49	47	56	50
64	45	44	54	46	51	48	48	37	42	57	48	43	37	54	57	60	44	54	49	42	47	38	42	43	51	62	54	55	53	45	52	47	54	49	59	50	63	43	53	49	58	45	57	48	55	51	59	54	56
58	50	38	37	67	43	52	63	37	48	40	49	63	56	45	52	51	40	31	53	44	44	45	51	57	55	51	37	46	53	55	49	57	52	57	47	46	43	58	66	50	62	48	59	51	50	53	43	59	49
51	49	39	52	66	43	59	40	29	51	51	51	56	49	52	47	43	35	43	52	53	38	47	46	52	42	46	46	60	48	56	51	60	44	51	37	53	44	59	67	52	47	57	50	55	61	54	54	65	46
41	55	59	54	58	52	49	37	48	37	57	37	38	37	34	50	39	50	45	35	56	44	42	43	37	48	55	54	34	40	31	51	43	51	50	50	48	48	54	46	52	56	55	44	64	59	68	66	40	55
53	39	52	52	59	39	39	34	44	51	47	52	39	55	42	43	60	48	43	50	48	32	50	59	42	45	51	51	50	52	53	54	50	50	50	54	53	45	47	54	58	57	51	45	54	52	53	56	61	50
41	35	42	56	54	58	44	48	39	40	39	45	40	47	36	54	55	38	34	40	40	46	38	43	43	53	41	32	45	43	54	50	51	54	47	50	54	56	55	46	53	42	66	46	40	55	42	41	49	51
43	57	40	43	37	49	36	43	34	57	51	45	55	46	35	34	37	48	38	47	44	56	46	50	35	41	50	47	42	52	45	51	46	32	52	54	54	41	49	48	60	44	52	60	45	73	48	60	51	48
46	48	43	44	47	49	34	42	51	39	39	38	40	44	41	34	49	51	39	39	39	44	52	37	42	34	43	60	47	45	44	62	49	58	39	52	51	56	60	56	54	57	48	52	51	71	55	46	52	43
46	47	41	59	45	37	39	37	40	36	45	52	43	30	46	37	58	43	40	48	43	49	43	41	53	42	40	48	42	35	47	49	61	52	53	51	49	55	45	56	65	47	57	53	43	63	53	53	55	54
42	48	42	40	29	39	39	46	50	42	42	42	41	46	39	44	56	46	40	47	42	52	45	44	49	50	38	47	41	44	47	42	49	48	42	48	55	52	57	46	53	46	46	46	50	52	52	53	64	52
39	39	44	38	44	50	58	51	40	52	43	46	52	39	44	43	49	32	40	25	37	36	34	44	36	42	35	34	41	50	45	47	48	60	61	40	45	52	53	52	43	59	39	37	38	64	43	57	44	47
35	43	37	45	41	37	36	51	37	49	36	43	46	35	40	44	31	43	34	44	55	32	31	41	33	45	52	39	41	43	38	47	54	42	32	48	51	44	70	58	44	49	55	55	59	57	62	62	53	38
47	34	48	38	44	44	56	38	42	48	44	38	41	39	30	43	37	29	33	47	47	38	43	47	53	49	43	48	54	56	49	50	35	50	55	43	47	48	53	45	43	44	54	53	52	52	43	39	56	46
43	35	40	30	25	34	31	52	44	44	42	33	35	39	48	38	26	39	49	45	41	47	55	39	48	39	52	49	47	40	41	54	49	45	42	55	43	47	65	67	70	45	43	51	50	60	67	62	52	46
32	39	42	35	41	45	31	48	43	37	43	39	36	44	40	32	31	41	30	45	35	46	44	52	60	33	39	36	52	43	43	40	46	43	49	64	59	63	54	46	52	49	34	48	51	63	59	50	44	49
29	32	51	43	49	49	45	34	33	44	42	40	39	35	42	39	48	46	42	32	34	42	43	34	40	36	45	51	40	48	42	44	52	52	43	36	41	40	43	59	57	73	53	62	60	54	43	58	40	52
41	50	22	36	39	34	25	35	37	39	36	35	46	41	43	36	31	30	41	40	48	44	53	37	32	27	47	53	42	45	54	51	41	52	52	58	42	45	63	48	40	44	47	46	49	56	45	38	48	45
39	35	41	31	31	29	37	49	39	41	45	51	41	30	45	43	43	35	40	33	37	42	43	54	37	50	39	41	31	37	55	52	49	51	44	61	45	54	51	40	60	53	41	54	49	53	54	46	44	36
40	44	33	37	31	43	29	45	35	27	55	39	39	30	32	31	35	41	38	41	32	38	43	46	36	46	46	31	40	37	52	56	42	34	56	41	56	43	62	50	53	57	59	60	53	54	57	57	42	56
30	30	53	43	40	47	36	23	40	46	32	43	39	28	29	42	41	37	29	34	34	46	51	39	51	61	41	42	48	43	41	50	46	50	57	52	43	47	54	39	47	62	62	45	52	48	39	44	54	62
35	38	38	29	41	36	39	33	32	27	43	42	31	39	35	44	34	46	40	36	42	35	40	40	34	47	48	47	50	53	54	43	45	46	44	44	48	33	47	42	43	60	55	43	47	53	57	51	57	44
23	28	41	44	39	36	35	30	36	38	35	44	42	43	35	37	23	27	30	32	43	36	39	50	34	37	34	44	49	35	48	27	48	49	50	63	53	32	46	53	52	44	61	50	62	37	55	52	34	62
38	30	32	25	37	31	31	38	38	40	39	44	40	43	39	37	39	27	42	40	48	36	39	41	39	37	45	44	45	36	37	46	42	36	48	49	44	54	50	50	51	49	67	47	44	39	37	61	54	61
33	33	43	41	42	34	38	38	42	31	36	34	40	29	32	37	46	26	31	47	37	44	37	36	42	43	37	38	37	35	50	40	39	55	47	32	57	52	47	41	47	41	53	39	51	40	59	55	45	36
44	32	22	37	34	36	38	49	42	23	37	49	35	28	47	37	42	42	41	33	31	36	39	37	53	39	43	35	36	36	30	45	56	47	47	59	45	35	50	53	44	53	44	56	49	56	43	48	50	40
32	32	28	31	30	37	37	43	37	34	36	33	44	40	35	32	32	35	41	39	36	41	43	46	41	44	39	41	55	44	43	55	47	39	51	44	46	54	39	39	55	30	45	53	49	36	37	55	42	52
40	28	36	29	28	36	55	32	32	27	40	37	34	23	35	34	41	49	41	39	43	43	35	55	33	36	45	37	37	48	59	35	50	51	40	50	45	33	49	53	47	55	48	55	45	34	54	55	58	55
30	35	31	27	38	38	33	35	22	33	41	35	35	30	32	56	35	43	31	35	55	45	44	36	38	39	41	47	51	45	41	52	41	40	48	50	42	38	40	42	49	45	52	45	55	50	45	41	53	59
27	36	37	31	35	26	40	27	32	31	44	39	41	27	39	44	41	34	23	44	29	31	51	26	31	36	37	42	36	51	29	44	52	47	51	48	43	49	42	53	45	40	54	43	53	65	47	61	54	46
38	21	20	30	26	29	31	34	38	34	34	37	41	38	27	28	42	29	32	39	48	42	33	31	42	37	44	36	44	43	42	51	44	53	31	56	37	43	44	43	59	54	40	47	50	64	43	45	55	49
37	35	29	26	24	38	43	27	31	39	31	39	31	41	31	42	24	38	37	33	40	30	34	31	44	35	41	42	38	46	32	41	43	36	39	35	46	48	52	50	50	37	61	61	45	49	48	47	50	36
30	33	34	30	31	38	33	29	24	29	32	33	40	41	37	45	50	31	28	32	37	38	35	37	41	36	34	32	42	48	58	31	38	47	44	45	56	51	37	49	41	61	46	49	45	55	33	47	61	44
33	25	27	39	22	24	38	29	36	32	46	40	30	34	41	45	34	30	44	45	42	37	38	35	38	43	34	34	48	46	40	51	47	36	47	30	39	47	42	47	47	42	41	45	65	49	57	40	45	50
36	35	34	37	30	35	36	42	32	32	33	39	26	38	32	27	35	50	54	28	35	24	33	35	36	36	52	40	40	42	33	46	40	48	46	37	39	52	55	58	72	56	56	42	46	51	35	56	41	42
33	30	28	40	30	32	32	38	37	38	42	33	31	48	31	38	30	30	47	30	40	36	37	43	27	44	37	46	38	44	41	41	38	25	45	39	39	57	48	41	39	41	46	46	49	45	55	41	48	41
28	29	31	25	32	41	33	43	34	33	26	29	41	42	32	31	35	36	32	35	31	37	42	37	42	46	38	38	40	57	33	42	46	44	41	44	39	51	54	48	40	47	55	47	52	52	46	45	56	40
37	39	32	27	35	32	28	34	38	43	42	30	47	30	43	30	41	34	23	39	34	35	39	31	33	29	41	50	44	37	40	42	48	42	43	29	52	43	46	50	38	50	47	46	45	58	49	45	46	53
31	29	30	42	23	31	37	31	26	41	32	31	34	31	41	31	30	36	37	32	32	32	31	46	37	45	32	36	37	37	48	39	45	45	42	38	44	50	56	55	49	45	47	44	55	31	50	42	54	52
41	33	28	31	35	25	37	24	32	35	26	28	31	44	33	36	40	34	30	52	30	45	41	46	31	41	43	50	46	31	45	33	42	33	32	38	57	46	43	51	38	43	51	49	45	45	43	34	38	42
26	35	25	33	45	30	35	34	23	35	30	24	32	42	39	43	38	37	34	33	46	40	31	37	37	43	34	49	31	43	38	41	34	45	51	45	46	48	57	41	40	61	40	55	41	52	44	45	46	43
32	39	35	21	33	36	23	38	35	35	33	32	29	42	37	36	39	29	48	34	43	38	52	45	42	35	45	45	39	44	31	34	35	38	46	56	37	43	43	35	49	49	53	51	43	53	43	48	40	44
22	28	28	29	26	43	30	31	29	41	33	30	25	36	33	32	28	38	35	28	27	41	34	40	41	42	34	41	34	50	44	33	45	56	53	35	40	43	55	45	39	42	45	35	35	48	41	31	53	42
32	37	20	34	32	23	23	31	33	38	32	34	35	30	29	37	32	34	34	31	44	51	44	38	40	36	39	46	42	43	39	36	42	37	35	48	56	34	49	44	55	41	36	45	46	49	40	40	55	43
39	23	38	27	30	27	39	30	40	34	23	53	31	38	49	31	44	34	31	26	28	29	32	24	36	43	34	48	42	33	25	42	53	42	41	46	39	35	49	34	46	42	46	45	52	38	36	45	49	50
41	36	28	29	27	36	29	28	23	38	38	34	28	34	34	42	39	46	38	29	35	28	36	44	33	39	38	35	31	36	49	40	38	52	31	36	38	47	44	45	44	44	50	44	44	42	46	46	44	56
35	43	29	33	32	29	27	25	24	26	27	31	30	37	27	31	20	30	31	44	39	40	35	20	39	33	29	42	36	46	29	43	35	39	38	38	36	46	34	43	42	52	40	43	49	49	41	41	48	40
33	41	28	29	29	27	30	29	35	32	17	28	37	32	31	43	31	28	32	31	43	31	31	29	29	34	36	34	44	34	46	38	31	32	33	41	39	38	40	34	43	45	48	48	36	47	44	33	50	46
26	23	30	24	30	33	28	33	22	46	24	31	47	39	24	26	26	27	29	36	27	38	35	35	37	36	38	44	23	28	39	42	42	30	33	43	39	41	43	43	45	53	36	48	46	38	47	43	47	44
31	19	24	43	23	38	28	24	22	29	30	39	27	35	27	37	28	29	34	41	41	39	37	38	32	36	41	33	43	36	29	34	44	34	35	42	29	35	44	36	47	50	45	41	32	54	52	52	44	45
27	30	24	28	32	41	27	34	39	33	31	32	33	29	33	40	33	27	35	26	31	41	25	33	39	23	31	39	32	41	35	38	36	39	30	45	26	52	29	28	38	52	37	53	45	36	42	41	44	46
22	34	24	29	38	32	29	19	35	40	24	25	28	36	34	29	43	40	38	43	37	36	26	36	31	31	41	40	27	40	39	32	33	41	31	46	30	43	53	44	40	44	52	55	35	48	54	44	41	40
37	42	21	36	25	31	36	18	24	29	34	40	41	29	24	35	32	30	34	32	28	27	30	32	34	34	36	29	40	38	25	42	36	46	34	33	32	37	38	40	43	48	41	50	38	41	42	40	36	51
29	28	21	38	34	24	32	31	23	41	22	32	30	23	28	25	30	36	29	30	34	34	40	36	35	46	29	42	34	48	35	27	37	32	33	45	55	45	53	29	42	39	40	23	39	35	37	46	49	29
32	27	35	24	27	36	29	30	35	26	23	33	27	31	36	22	35	31	31	41	30	41	30	37	37	32	27	31	29	29	41	32	35	33	39	24	39	36	31	44	45	43	43	40	47	57	35	49	50	43
26	46	30	26	25	26	31	31	20	21	29	34	32	47	27	23	45	25	34	27	34	38	37	39	34	42	23	26	31	32	34	40	33	28	36	44	36	31	31	42	40	36	42	37	49	36	39	43	33	39
28	26	32	22	29	20	17	27	35	26	22	23	28	21	26	30	27	36	31	42	36	43	32	32	33	29	23	38	41	28	50	27	40	40	24	34	37	43	37	54	39	40	48	37	33	36	33	37	46	37
33	32	22	25	29	22	27	22	28	31	35	30	23	33	31	41	25	26	29	32	34	31	32	34	34	27	26	31	33	34	34	34	24	40	28	36	43	39	33	35	44	42	41	33	41	37	51	38	43	42
24	22	33	20	25	28	21	32	24	25	30	16	30	28	23	31	28	40	18	33	32	30	26	39	34	36	35	33	44	42	32	34	35	36	32	34	38	25	45	46	37	47	37	36	38	54	37	35	34	41
24	28	23	25	26	38	41	31	33	33	32	36	29	31	35	35	27	36	48	30	33	33	42	39	34	21	21	34	27	33	34	25	28	44	31	21	40	32	33	31	42	35	39	43	39	35	53	42	48	32
36	20	24	15	26	28	26	27	19	16	29	25	37	27	32	26	35	27	29	25	26	34	27	42	35	44	31	30	35	42	29	27	42	35	33	45	30	40	36	42	26	28	40	36	47	25	43	43	34	48
34	19	30	30	18	28	29	35	30	28	21	22	26	30	36	27	30	28	32	22	40	37	27	31	35	30	26	31	41	26	24	25	42	25	28	34	33	38	39	38	34	36	31	50	46	38	34	28	44	42
28	33	31	20	17	39	23	22	23	23	28	35	22	36	24	24	39	32	26	36	26	34	32	24	27	49	19	20	36	29	43	31	30	38	37	36	42	34	37	27	36	36	34	43	46	43	44	49	47	26
26	35	35	37	33	26	28	24	41	27	28	26	25	35	29	30	29	28	39	23	34	28	39	30	33	28	48	31	33	29	35	34	44	40	32	32	34	36	42	36	49	36	44	32	40	47	30	37	35	43
30	23	25	33	27	28	30	24	24	32	34	28	32	31	29	29	31	30	30	35	40	35	21	27	30	29	34	26	38	33	34	32	33	37	33	31	37	39	30	48	35	27	37	39	48	46	38	44	30	45
30	28	23	32	20	29	34	33	29	33	32	24	23	30	30	28	32	30	27	32	24	35	31	28	24	29	28	36	41	35	30	45	37	27	28	29	43	41	38	35	28	31	52	30	42	43	31	39	36	53
32	26	24	23	28	18	23	24	33	32	29	30	26	24	21	22	28	32	27	23	37	27	38	21	31	20	26	24	39	30	34	34	27	35	34	27	26	38	36	31	37	38	30	40	29	40	29	48	36	33
18	28	22	22	30	39	16	25	31	20	30	26	21	35	28	27	26	22	27	25	40	30	31	28	31	36	26	28	33	26	39	25	24	37	34	39	23	42	30	41	42	39	43	38	25	29	31	29	39	36
19	37	16	26	27	22	27	24	26	30	20	27	26	39	18	32	34	18	28	28	34	25	34	27	27	34	25	30	29	37	34	32	30	33	28	43	40	40	33	28	48	37	34	47	43	46	43	41	34	48
19	18	18	20	18	17	31	32	23	32	25	25	26	36	39	23	27	33	39	29	30	19	26	23	34	45	35	34	30	29	25	26	34	27	22	28	26	24	34	35	37	46	34	33	24	29	39	36	40	40
23	25	22	24	21	32	20	30	27	32	20	23	25	12	27	21	37	24	26	28	39	30	19	35	34	31	27	35	34	36	23	26	23	37	29	39	30	42	29	27	43	44	30	24	42	42	38	42	41	39
23	21	26	19	23	27	30	17	17	32	26	31	23	31	27	30	26	36	23	28	26	25	39	24	34	19	26	26	30	37	27	33	40	37	24	37	46	32	33	27	28	41	32	34	31	34	27	52	46	39
17	22	29	27	24	19	19	33	26	28	20	28	26	32	25	29	24	30	28	24	24	23	30	36	28	33	35	32	38	25	30	37	31	34	28	30	37	37	22	25	24	36	38	38	31	34	25	52	39	39
19	21	20	20	25	19	22	29	33	26	24	17	26	22	25	38	20	21	30	24	17	36	32	29	23	28	31	33	30	30	28	28	29	42	28	32	30	31	30	34	39	34	27	28	40	34	31	26	36	39
24	16	29	30	28	24	21	28	17	30	31	33	21	32	26	38	21	34	25	26	31	31	31	26	31	23	21	39	30	35	27	21	31	30	34	28	26	38	36	41	31	30	31	25	33	47	27	45	35	27
18	21	18	26	21	25	25	21	23	27	23	21	20	23	34	20	14	33	26	25	32	27	13	21	36	33	34	33	43	35	36	32	37	29	30	34	45	39	36	32	42	34	32	35	37	30	38	45	34	36
24	24	23	29	22	22	20	27	19	16	25	29	24	33	18	23	32	31	31	33	26	31	22	21	28	27	25	33	37	27	20	38	34	31	33	26	40	25	32	36	32	32	31	47	29	39	50	30	42	31
27	17	29	34	25	24	33	29	25	28	28	20	17	22	23	24	24	30	21	26	27	23	34	16	23	43	35	27	31	34	35	24	36	29	28	33	43	28	27	35	35	31	32	39	41	40	34	29	35	42
20	20	22	17	21	26	19	26	14	27	23	22	24	27	23	36	29	37	27	25	27	23	26	39	33	32	28	21	25	21	31	38	33	32	21	23	38	36	33	30	32	33	29	25	33	32	38	43	37	31
22	22	32	32	32	26	27	27	28	30	23	30	25	22	25	26	21	31	28	27	32	24	22	21	24	20	19	26	33	27	27	38	38	31	19	42	32	32	21	35	41	29	31	35	43	34	37	31	34	31
23	24	24	20	20	15	19	22	27	24	24	22	27	21	24	33	22	35	18	29	29	28	33	27	26	21	28	31	26	29	20	23	20	24	37	33	28	29	30	30	27	24	31	26	35	39	32	46	38	35
26	24	16	29	26	26	17	28	14	21	27	18	24	21	26	25	25	25	30	20	29	30	32	27	27	27	34	30	30	25	25	35	25	25	30	29	33	28	28	28	28	23	30	31	27	34	31	46	37	30
20	23	17	22	26	18	27	19	25	16	21	26	25	21	23	28	23	31	30	26	29	24	30	25	36	24	25	24	35	23	27	28	40	33	32	22	28	32	29	41	36	31	31	28	31	26	33	36	43	43
19	25	19	19	23	15	22	29	28	24	9	27	23	28	28	23	27	24	34	24	22	23	33	33	22	25	23	23	28	34	34	39	31	22	29	43	28	26	25	36	37	32	34	28	30	48	35	42	44	32
20	21	25	25	22	25	17	27	25	24	21	21	18	24	26	23	20	25	31	32	23	31	25	24	24	35	24	30	25	33	32	35	22	40	24	34	24	41	31	22	29	39	30	36	29	31	40	28	28	31
24	20	15	24	28	18	23	25	26	35	27	22	22	32	23	18	30	28	30	24	40	26	33	22	22	38	29	38	25	26	28	26	29	21	37	28	26	38	32	33	30	25	43	40	41	31	24	27	36	35
25	24	13	25	33	25	22	19	29	20	22	21	17	27	29	22	29	24	31	21	26	25	28	33	19	34	33	34	37	33	26	28	39	31	39	33	30	39	34	40	40	44	40	39	43	47	34	32	33	40
32	17	15	17	26	22	19	26	24	29	26	23	37	26	38	29	25	27	17	18	26	31	25	23	22	31	36	23	23	33	22	24	36	36	35	36	30	21	31	33	37	28	32	37	24	38	36	33	37	30
26	20	20	29	18	16	18	17	22	29	19	23	30	26	23	17	24	17	28	22	23	25	25	31	27	32	31	22	26	23	27	40	18	30	29	38	28	42	34	36	44	35	41	31	34	43	38	30	40	30
15	21	22	25	22	20	23	21	18	18	19	19	24	26	28	20	26	28	36	33	30	30	25	28	25	20	28	23	24	32	44	38	23	31	28	27	33	30	25	34	28	33	32	33	41	25	47	47	36	33
18	22	14	21	17	17	27	27	27	17	23	22	19	20	25	18	25	28	25	32	28	21	23	25	28	26	28	30	30	30	32	30	25	22	27	22	38	20	40	36	36	20	32	44	27	30	27	32	28	30
17	28	15	21	16	22	18	26	23	15	26	22	19	23	21	22	10	31	24	26	27	21	20	25	28	24	33	30	34	27	30	29	28	34	39	20	23	34	30	30	30	28	37	33	41	35	29	32	39	28
16	28	16	16	21	21	22	19	22	23	23	27	34	25	21	23	34	31	33	39	19	25	29	25	20	40	35	20	34	28	32	27	32	34	34	21	34	20	33	22	24	38	29	41	36	22	34	33	32	32
19	19	26	21	21	31	17	13	26	23	24	23	24	25	16	19	23	21	23	27	28	17	31	27	23	30	22	28	27	28	29	34	30	32	29	34	33	23	41	40	31	26	29	37	39	40	39	34	33	28
26	28	16	26	11	19	24	23	17	19	19	21	29	24	26	28	19	21	22	19	25	24	26	25	22	27	28	26	26	30	30	33	16	31	23	31	24	29	31	20	29	29	19	32	34	42	39	44	33	36
25	19	18	21	28	22	26	28	29	25	19	16	28	20	18	29	28	26	29	34	27	28	30	31	29	32	22	25	28	23	35	27	33	30	29	34	35	36	32	27	35	36	26	31	39	29	36	41	32	47
27	13	21	19	25	17	14	21	27	23	26	20	23	26	21	18	23	28	19	18	24	21	29	23	18	24	33	22	33	25	44	26	23	31	31	34	42	35	39	30	22	34	24	27	31	33	42	30	26	27
16	20	24	24	14	26	20	20	18	20	27	16	24	13	26	23	16	28	20	30	23	28	28	28	27	36	26	26	27	22	23	23	30	36	37	24	30	34	29	25	32	31	32	29	33	30	36	32	28	34
17	19	23	12	22	17	14	26	22	25	25	16	20	16	20	29	26	27	18	16	15	21	27	34	29	31	26	23	28	33	30	39	32	22	30	24	21	23	25	29	36	26	37	33	37	39	33	40	30	38
17	18	18	25	19	29	18	15	20	21	26	20	26	32	16	24	24	23	19	29	29	24	21	23	25	31	32	23	30	37	27	23	28	32	27	27	34	34	31	37	24	31	32	37	34	40	27	25	32	28
22	21	25	13	25	20	19	16	22	16	22	26	20	21	28	31	19	22	28	36	20	27	21	33	24	28	35	22	23	26	21	33	32	31	27	25	34	28	26	32	27	35	33	32	34	35	29	35	37	39
22	14	14	26	21	25	11	20	29	19	21	20	14	18	24	24	23	23	27	21	23	19	32	21	19	29	29	24	22	27	32	24	24	28	35	29	32	29	34	23	37	35	38	37	26	32	27	24	27	37
21	24	16	21	24	12	21	29	20	24	24	22	23	15	25	21	25	27	22	19	20	26	24	25	23	26	33	41	30	26	34	37	44	26	29	27	47	26	31	29	32	26	30	31	28	29	26	43	38	36
18	21	17	23	16	19	19	17	16	25	30	20	21	27	28	32	19	13	18	28	27	27	17	22	34	24	20	30	35	25	28	21	40	25	32	36	35	39	27	16	26	27	31	32	40	34	42	39	29	29
24	13	20	16	20	22	24	18	17	16	19	17	19	20	19	24	24	31	26	16	29	28	15	30	22	22	29	22	30	23	24	28	25	22	35	26	24	29	33	21	29	32	32	33	40	27	33	30	35	44
25	20	26	14	15	17	17	23	20	29	23	24	27	22	27	15	19	29	12	27	29	27	27	22	26	24	31	28	28	30	26	32	25	24	21	27	38	28	35	26	31	35	35	29	26	38	44	32	28	28
29	21	18	21	24	19	17	23	18	18	20	16	15	19	19	22	16	14	24	24	21	17	25	21	27	20	24	23	22	27	22	28	24	22	34	28	31	44	35	42	29	38	38	38	31	44	34	40	32	33
20	12	24	17	18	21	24	18	23	20	23	22	18	17	19	19	17	8	19	29	24	24	30	20	19	24	26	26	13	21	25	28	26	26	21	26	27	27	21	41	27	38	22	36	29	26	39	31	31	31
20	16	28	22	15	22	16	24	21	23	24	25	29	24	19	17	20	31	28	23	20	17	23	22	31	23	28	35	25	21	34	30	38	33	32	32	24	27	29	37	26	23	28	30	24	44	39	26	32	38
22	18	15	24	18	26	20	22	22	22	20	16	25	22	25	16	22	18	18	22	32	24	19	21	27	29	28	29	24	26	38	23	38	19	45	25	27	33	26	27	39	30	36	29	33	30	36	31	42	27
19	12	27	19	19	24	6	21	21	22	34	17	26	15	20	15	26	26	16	20	35	17	25	27	28	20	37	29	22	22	25	27	26	24	20	32	31	25	28	32	33	23	33	38	36	41	38	32	35	45
20	13	18	24	20	22	20	20	16	17	17	24	18	29	24	19	28	22	23	18	25	27	18	32	29	34	27	21	29	18	27	31	14	38	31	27	39	37	30	42	26	31	40	33	22	37	34	38	32	41
22	16	20	17	21	24	23	18	23	21	22	21	19	22	21	17	14	24	17	27	24	28	25	21	29	30	29	25	26	27	35	28	20	32	24	39	32	37	30	34	17	28	29	28	28	36	41	31	30	32
19	13	16	12	23	13	17	18	14	17	16	21	13	15	25	19	31	18	17	15	16	24	24	25	20	18	24	26	24	21	22	25	23	29	27	20	34	32	26	27	31	27	33	29	32	32	45	30	31	30
[truncated: 250 more columns]
