# Supplementary material for: Nanorods with multidimensional optical information beyond the diffraction limit
Source: Nat Commun. 2020 Nov 27;11:6047. doi: 10.1038/s41467-020-19952-x (PMC7695702; doi:10.1038/s41467-020-19952-x)
Supplement: Supplementary file 3 — Source Data [file 41467_2020_19952_MOESM3_ESM.zip › Source data/Fig. S13/b2/384121_intensity_profile_x.txt]

108
85
84
95
73
79
86
84
91
67
100
65
66
86
65
63
72
54
63
73
61
51
50
59
58
45
64
48
63
60
65
68
63
56
51
63
65
60
47
79
46
59
71
53
56
63
58
66
57
61
59
78
73
57
68
53
54
70
53
73
54
67
64
60
64
61
70
80
71
61
61
53
64
62
58
76
55
62
67
70
89
70
81
66
77
68
70
73
78
83
83
95
83
95
81
100
101
101
86
100
105
118
129
123
123
142
112
147
148
121
136
181
155
171
172
223
199
206
199
243
228
266
256
261
284
314
292
337
355
346
331
368
437
430
385
461
451
435
456
471
465
497
525
518
543
560
513
605
512
558
552
504
488
488
428
365
354
367
370
430
424
431
486
491
495
461
462
446
438
405
417
373
398
378
370
348
358
349
319
307
273
277
310
263
221
219
274
267
246
200
231
202
242
254
206
192
212
210
242
185
208
208
195
217
178
148
173
158
155
160
162
170
132
155
138
138
134
109
139
101
134
117
105
114
104
106
99
108
89
96
94
88
92
80
79
78
86
66
65
71
69
82
71
85
61
77
72
61
66
75
62
78
60
58
59
61
62
67
59
57
60
55
49
54
61
48
45
47
47
39
68
56
52
65
61
50
48
48
48
45
48
40
40
41
45
53
43
40
54
46
44
30
41
34
32
38
41
45
45
44
