# Supplementary material for: Nanorods with multidimensional optical information beyond the diffraction limit
Source: Nat Commun. 2020 Nov 27;11:6047. doi: 10.1038/s41467-020-19952-x (PMC7695702; doi:10.1038/s41467-020-19952-x)
Supplement: Supplementary file 3 — Source Data [file 41467_2020_19952_MOESM3_ESM.zip › Source data/Fig. S13/b2/384121_intensity_profile_y_or_z.txt]

325
324
329
298
333
306
314
330
313
332
338
336
371
364
365
394
411
374
394
412
399
416
398
367
378
365
372
340
342
322
340
325
290
285
275
270
256
255
256
234
247
225
218
205
176
223
200
192
191
204
198
203
207
189
207
200
251
219
212
250
263
267
299
322
323
322
290
369
371
367
344
417
373
383
352
367
344
315
336
349
339
328
374
373
446
460
452
472
470
466
466
476
470
449
391
447
449
396
400
392
359
372
379
355
320
312
340
322
285
282
297
261
275
300
273
278
300
250
290
298
309
261
293
288
329
335
340
349
361
397
379
381
429
403
410
473
455
481
467
442
507
518
510
517
498
509
514
512
547
565
605
558
531
511
546
564
532
500
539
505
464
511
512
513
468
460
464
454
437
442
414
443
434
438
422
428
396
410
377
384
370
362
342
393
351
346
354
328
330
323
338
320
323
269
296
260
268
284
250
248
257
218
210
228
182
184
183
166
168
175
151
151
164
150
138
135
129
136
117
104
115
108
103
122
103
92
92
97
106
110
90
103
109
111
109
116
105
101
98
102
93
99
90
115
101
98
95
111
84
112
101
113
87
92
100
89
109
97
95
84
100
78
90
81
81
94
59
69
78
56
64
60
65
62
66
65
65
60
63
75
65
58
53
63
82
52
76
64
59
64
57
49
66
73
71
72
77
68
58
68
