# Supplementary material for: Nanorods with multidimensional optical information beyond the diffraction limit
Source: Nat Commun. 2020 Nov 27;11:6047. doi: 10.1038/s41467-020-19952-x (PMC7695702; doi:10.1038/s41467-020-19952-x)
Supplement: Supplementary file 3 — Source Data [file 41467_2020_19952_MOESM3_ESM.zip › Source data/Source data.xlsx]

## Sheet: Fig. 1d
Distance of first pair (nm)	Distance of second pair (nm)	Distance of third pair (nm)	Distance of fourth pair (nm)	Distance of fifth pair (nm)
57.58	78.89	98.85	118.34	139.91
55.92	77.51	100.68	116.57	143.26
55.22	80.07	98.91	118.62	138.66
56.21	78.56	99.11	118.87	139.48
57.21	77.1	100.63	121.03	144.63
56.04	77.34	100.73	118.68	142.96
57.74	80.63	98.86	118.72	137.07
58.05	80.38	102.14	120.28	140.79
57.97	80.41	98.33	118.35	142.34
55.78	76.93	102.13	120.47	140.15
56.21	77.58	99.6	119.82	141.84
55.83	77.17	101.6	120.51	143.11
56.48	81.26	98.92	121.51	139.1
58.06	77.55	98.4	122.47	142.35
57.54	77.67	101.06	121.07	140.68
56.21	80.99	102.35	117.66	141.01
57.49	78.62	99.37	119.76	141.55
55.95	78.99	99.93	122.04	138.99
57.95	78.09	100.05	118.26	140.37
56.58	79.43	98.41	120.57	139.14
56.01	78.9	99.55	121.43	140.11
58.75	77.3	99.11	119.95	140.31
55.42	77.55	98.06	116.84	142.52
57.87	81.05	98.91	122.54	142.28
57.84	78.61	100.15	122.4	140.12
58.03	79.25	102.87	117.33	138.06
57.41	80.1	97.99	120.22	140.23
54.93	81.16	100.79	117.43	141.75
57.01	79.14	101.98	122.55	141.23
57.03	80.8	100.07	118.87	141.62
57.79	80.68	99.03	118.45	140.33
54.86	77.02	99.17	120.23	140.17
56.48	80.62	99.13	117.72	137.12
57.5	77.26	98.76	119.89	141.36
55.12	79.33	98.16	117.72	142.12
54.96	77.79	100.33	122.52	137.36
54.48	77.71	100.3	120.45	142.87
54.86	78.65	100.33	120.29	140.35
56.96	77.57	100.98	119.58	141.8
55.67	77.63	98.42	120.35	140.75
57.73	80.83	98.44	121.37	138.24
55.66	78.12	101.7	121.2	140.74
56.75	77.02	101.43	119.31	140.63
55.22	78.67	97.88	121.5	138.82
55.34	78.76	99.24	121.25	139.1
56.19	80.92	100.17	122.47	139.05
55.6	80.9	102.06	120.19	139.57
56.05	78.12	97.99	120.01	142.91
54.81	79.67	98.75	116.57	140.42
55.07	80.11	102.91	120.66	137.98
56.54	78.62	102.98	121.77	139.27
55.7	78.18	102.09	119.91	136.54
56.65	80.62	102.64	119.42	140.42
58.24	78.96	98.42	123.12	138.5
55.04	80.89	98.94	121.08	137.03
56.48	77.84	99.37	118.31	138.16
56.8	77.38	101.98	121.23	143.36
55.34	79.15	98.55	117.15	144.85
57.33	77.85	100.79	120.81	142.45
58.69	80.17	98.48	121.36	139.89
56.47	79.91	98.47	119.63	140.2

## Sheet: Fig. 2e
Distance by TEM	Distance by super-resolution
75.2±1.3	76.1±4.7
90.6±1.2	90.8±4.2
105.8±1.4	106.7±4.9
125.4±1.6	122.4±5.6
140.8±2.1	141.3±6.3

## Sheet: Fig. 3a
4% Tm		10% Tm
X	Y	X	Y
2.75e-05	4.4	2.75e-05	3.4
3.85e-05	3.5155	3.85e-05	5.7679
5.5e-05	6.323	5.5e-05	8.8199
7.15e-05	15.9378	7.15e-05	9.4939
0.0001045	32.2831	0.0001045	--
0.000143	40.9365	0.000143	--
0.000198	70.7425	0.000198	14.4519
0.0002695	111.125	0.0002695	18.1359
0.000374	198.62	0.000374	36.5558
0.0005225	294.769	0.0005225	60.5016
0.000726	509.18	0.000726	93.6574
0.00101	675.517	0.00101	150.759
0.0011	756.672	0.0011	161.637
0.00151	917.943	0.00151	211.756
0.00206	1162.72	0.00206	279.224
0.00282	1391.98	0.00282	380.103
0.00386	1763.82	0.00386	606.28
0.00529	2089.34	0.00529	771.414
0.00724	2485.4	0.00724	1108.75
0.00991	2862.98	0.00991	1600.3
0.01356	3214.63	0.01356	2323.17
0.01857	3504.03	0.01857	3313.97
0.02542	3746.04	0.02542	4559.87
0.03479	3859.93	0.03479	6490.08
0.04762	4035.44	0.04762	8455.63
0.055	4060.05	0.055	9562.49
0.07611	4101.45	0.07611	10583.1
0.10534	4079.65	0.10534	11392.1
0.14579	4062.45	0.14579	12193.9
0.20176	4024.05	0.20176	13019.5
0.27922	4060.85	0.27922	13616.3
0.38643	3992.25	0.38643	14371.7
0.5348	4030.65	0.5348	14754.1
0.74013	4030.45	0.74013	14979.9
1.02429	4003.05	1.02429	15153.7
1.41756	3998.25	1.41756	15362.3
1.96182	3991.05	1.96182	15402.9
2.71505	4003.45	2.71505	15422.3
3.75747	3939.45	3.75747	15278.9
5.20013	3948.65	5.20013	15044.1
7.19668	3990.05	7.19668	14769.5
9.95979	3982.45	9.95979	14605.1
13.7838	3959.65	13.7838	14337.5
19.0759	3952.25	19.0759	14565.3
26.4	4032.65	26.4	14925.9

## Sheet: Fig. 3d
Distance by TEM	Distance by super-resolution
102.4±3.7	100.1±4.9
138.4±4.2	141.6±6.1

## Sheet: Fig. 3h
Distance by TEM	Distance by super-resolution
151.4±3.3	148.1±5.3
165.8±3.9	162.3±7.0

## Sheet: Fig. 4d
Blue		Red		Green		White
X	Y	X	Y	X	Y	X	Y
400	7949.56	400	4535.96	400	1258.51	400	6622.36
400.163	8029.02	400.163	4493.81	400.163	1279.95	400.163	6475.89
400.326	8284.93	400.326	4582.81	400.326	1354.85	400.326	6584.26
400.488	8636.5	400.488	4742.89	400.488	1458.73	400.488	6830.78
400.651	8835.77	400.651	4815.43	400.651	1522.01	400.651	6960.22
400.814	8645.64	400.814	4664.11	400.814	1481.49	400.814	6790.29
400.977	8387.02	400.977	4473.1	400.977	1421.64	400.977	6569.85
401.139	8367.33	401.139	4397.19	401.139	1352.03	401.139	6681.84
401.302	8551.12	401.302	4419.29	401.302	1274.1	401.302	7076.94
401.465	8715	401.465	4483.17	401.465	1233.64	401.465	7401.98
401.628	8793.15	401.628	4726.99	401.628	1354.59	401.628	7425.32
401.791	8847.82	401.791	5020.11	401.791	1519.76	401.791	7366
401.953	8734.32	401.953	5103.19	401.953	1551.75	401.953	7244.68
402.116	8365.07	402.116	4866.83	402.116	1381.21	402.116	7029.09
402.279	8030.45	402.279	4651.48	402.279	1220.92	402.279	6816.66
402.442	7931.05	402.442	4583.42	402.442	1133.78	402.442	6627.72
402.604	7937.26	402.604	4581.48	402.604	1079.49	402.604	6449.32
402.767	7958.97	402.767	4582.27	402.767	1045.42	402.767	6326.64
402.93	8009.57	402.93	4588.15	402.93	1049.02	402.93	6307.73
403.093	8057.26	403.093	4597.73	403.093	1057.6	403.093	6306.06
403.256	7956.8	403.256	4670.68	403.256	1058.96	403.256	6359.36
403.418	7764.81	403.418	4782.77	403.418	1055.86	403.418	6446.63
403.581	7707.06	403.581	4863	403.581	1096.35	403.581	6567.86
403.744	8109.18	403.744	4834.09	403.744	1286.17	403.744	6805.38
403.907	8592.15	403.907	4785.99	403.907	1502.25	403.907	7063.35
404.069	8695.89	404.069	4725.63	404.069	1710.74	404.069	7180.72
404.232	8422.38	404.232	4653.08	404.232	1911.71	404.232	7158.22
404.395	8212.05	404.395	4598.71	404.395	2127.88	404.395	7134.03
404.558	8265.23	404.558	4620.15	404.558	2407.48	404.558	7102.83
404.721	8413.83	404.721	4669.03	404.721	2710.11	404.721	7069.07
404.883	8520.58	404.883	4723.97	404.883	2949.97	404.883	6934.56
405.046	8570.02	405.046	4787.19	405.046	3103.88	405.046	6662.04
405.209	8625.21	405.209	4849.25	405.209	3250.16	405.209	6409.14
405.372	8807.82	405.372	4889.28	405.372	3405.05	405.372	6528.14
405.534	9046.86	405.534	4919.54	405.534	3563.76	405.534	6811.8
405.697	9182.25	405.697	4921.95	405.697	3785.51	405.697	7027.09
405.86	9039.69	405.86	4849.63	405.86	4176.34	405.86	7059.04
406.023	8877.34	406.023	4773.61	406.023	4568.2	406.023	7078.27
406.186	8811.54	406.186	4750.99	406.186	4714.4	406.186	7166.93
406.348	8818.91	406.348	4768.84	406.348	4674.43	406.348	7308.2
406.511	8831.23	406.511	4770.06	406.511	4603.73	406.511	7333.68
406.674	8857.85	406.674	4723.1	406.674	4444.07	406.674	7023.85
406.837	8888.52	406.837	4662.55	406.837	4259.31	406.837	6619.39
406.999	8910.65	406.999	4624.37	406.999	4386.53	406.999	6440.99
407.162	8924.3	407.162	4608.43	407.162	4823.71	407.162	6487.16
407.325	8970.76	407.325	4602.34	407.325	5284.25	407.325	6565.86
407.488	9250.5	407.488	4657.05	407.488	5791.95	407.488	6788.12
407.651	9601.86	407.651	4730.43	407.651	6314.13	407.651	7054.45
407.813	9900.89	407.813	4784.16	407.813	6723.66	407.813	7345.45
407.976	10091.9	407.976	4797.29	407.976	6900.48	407.976	7687.41
408.139	10233.8	408.139	4804.41	408.139	7059.46	408.139	7983.32
408.302	10018.1	408.302	4771.32	408.302	7113.58	408.302	7922.9
408.464	9592.54	408.464	4714.63	408.464	7106.2	408.464	7653.4
408.627	9208.38	408.627	4671.6	408.627	6924.74	408.627	7396.8
408.79	8910.67	408.79	4657.09	408.79	6380.17	408.79	7167.09
408.953	8631.06	408.953	4648.55	408.953	5759.59	408.953	6943.01
409.116	8626.32	409.116	4682.96	409.116	5238.83	409.116	6890.75
409.278	8812.31	409.278	4747.18	409.278	4787.34	409.278	6957.72
409.441	8979.22	409.441	4809.43	409.441	4446.99	409.441	7066.53
409.604	9048.61	409.604	4861.22	409.604	4627.8	409.604	7367.9
409.767	9098.72	409.767	4910.94	409.767	4911.73	409.767	7707.37
409.929	8952.41	409.929	4906.01	409.929	5054.41	409.929	7839.28
410.092	8551.59	410.092	4830.27	410.092	5014.01	410.092	7702.18
410.255	8217.66	410.255	4766.2	410.255	4960.63	410.255	7581.5
410.418	8195.02	410.418	4756.38	410.418	4846.91	410.418	7537.3
410.581	8311.17	410.581	4770.75	410.581	4706.29	410.581	7527.2
410.743	8665.3	410.743	4798.2	410.743	4674.12	410.743	7514.69
410.906	9380.5	410.906	4845.5	410.906	4806.5	410.906	7498.5
411.069	10104.1	411.069	4891.01	411.069	4961.02	411.069	7479.45
411.232	9880.69	411.232	4834.91	411.232	5087.08	411.232	7408.83
411.394	9198.79	411.394	4729.61	411.394	5199.37	411.394	7313.25
411.557	9170.37	411.557	4774.04	411.557	5426.86	411.557	7473.95
411.72	11286.6	411.72	5309.86	411.72	6032.39	411.72	8475.74
411.883	13536.9	411.883	5871.57	411.883	6647.84	411.883	9517.33
412.046	13665.9	412.046	5841.21	412.046	6588.36	412.046	9446.56
412.208	11923.7	412.208	5288.57	412.208	5933.51	412.208	8394.53
412.371	10427.4	412.371	4864.38	412.371	5353.89	412.371	7582.84
412.534	9707.47	412.534	4845.45	412.534	5011.59	412.534	7529.49
412.697	9242.63	412.697	4959.72	412.697	4747.3	412.697	7725.38
412.859	9177.84	412.859	5068.27	412.859	4447.07	412.859	7894.1
413.022	9548.1	413.022	5170.6	413.022	4107.76	413.022	8033.28
413.185	9927.99	413.185	5252.11	413.185	3772.05	413.185	8107.83
413.348	10084.2	413.348	5152.64	413.348	3496.29	413.348	7628.14
413.511	10165.8	413.511	4992.86	413.511	3240.49	413.511	6963.77
413.673	9959.85	413.673	4845.51	413.673	3058.43	413.673	6540.39
413.836	9090.18	413.836	4726.85	413.836	3046.58	413.836	6673.28
413.999	8278.67	413.999	4624.09	413.999	3020.05	413.999	6815.23
414.162	8143.67	414.162	4650.48	414.162	2822.5	414.162	6887.39
414.324	8440.71	414.324	4759.34	414.324	2515.74	414.324	6915
414.487	8592.05	414.487	4972.67	414.487	2228.29	414.487	7013.8
414.65	8418.54	414.65	5418.89	414.65	1983.92	414.65	7271.34
414.813	8170.44	414.813	5918.57	414.813	1749.44	414.813	7565.32
414.976	8102.53	414.976	5847.71	414.976	1623.46	414.976	7354.02
415.138	8169.51	415.138	5349.69	415.138	1578.71	415.138	6764.44
415.301	8196.64	415.301	4891.53	415.301	1526.64	415.301	6282.13
415.464	8009.96	415.464	4675.71	415.464	1429.78	415.464	6376.59
415.627	7777.05	415.627	4512.39	415.627	1323.23	415.627	6595.9
415.789	7728.21	415.789	4462.79	415.789	1251.29	415.789	6664.29
415.952	7937.85	415.952	4572.86	415.952	1227.95	415.952	6520.77
416.115	8111.35	416.115	4659.68	416.115	1203.35	416.115	6414.8
416.278	8103.74	416.278	4629.99	416.278	1172.4	416.278	6496.99
416.441	8013.5	416.441	4547.13	416.441	1138.56	416.441	6665.04
416.603	7887.19	416.603	4523.39	416.603	1148.64	416.603	6801.05
416.766	7703.6	416.766	4593.58	416.766	1228.51	416.766	6886.15
416.929	7522.49	416.929	4670.85	416.929	1309.46	416.929	6958.94
417.092	7557.68	417.092	4619.03	417.092	1209.74	417.092	6930.05
417.254	7703.58	417.254	4501.15	417.254	1017.54	417.254	6849.12
417.417	7782.84	417.417	4425.99	417.417	899.13	417.417	6727.43
417.58	7650.09	417.58	4486.75	417.58	1015.47	417.58	6476.07
417.743	7494.84	417.743	4563.65	417.743	1155.29	417.743	6212.39
417.906	7444.79	417.906	4624.74	417.906	1135.24	417.906	6057.81
418.068	7485.26	418.068	4672.21	418.068	977.638	418.068	5997.1
418.231	7560.53	418.231	4705.39	418.231	872.988	418.231	5995.85
418.394	7750.63	418.394	4691.39	418.394	943.105	418.394	6190.78
418.557	7976.73	418.557	4662.59	418.557	1068.03	418.557	6447.25
418.719	8317.77	418.719	4662.79	418.719	1109.88	418.719	6604.99
418.882	8786.98	418.882	4695.32	418.882	1059.09	418.882	6652.63
419.045	9167.46	419.045	4720.81	419.045	1007.42	419.045	6659.31
419.208	8828.07	419.208	4678.45	419.208	994	419.208	6415.27
419.371	8236.12	419.371	4612.29	419.371	994	419.371	6083.29
419.533	7894.82	419.533	4555.05	419.533	980.666	419.533	5917.49
419.696	8077.69	419.696	4516.46	419.696	939.46	419.696	6099.18
419.859	8244.79	419.859	4483.46	419.859	903.14	419.859	6303.32
420.022	8042.96	420.022	4495.62	420.022	924.891	420.022	6575.45
420.184	7625.61	420.184	4534.16	420.184	980.563	420.184	6887.29
420.347	7362.57	420.347	4565.18	420.347	1027.25	420.347	7086.19
420.51	7451.01	420.51	4579.07	420.51	1053.48	420.51	7027.86
420.673	7607.32	420.673	4589.37	420.673	1075.03	420.673	6918.12
420.836	7639.57	420.836	4580.69	420.836	1039.19	420.836	6743.48
420.998	7578.44	420.998	4557.71	420.998	960.144	420.998	6519.96
421.161	7636.82	421.161	4544.1	421.161	891.903	421.161	6336.4
421.324	8179.99	421.324	4568.47	421.324	867.429	421.324	6314.75
421.487	8834.62	421.487	4601.58	421.487	853.02	421.487	6330.33
421.649	8932.21	421.649	4643.31	421.649	834.294	421.649	6332.78
421.812	8330.5	421.812	4695.89	421.812	810.148	421.812	6318.76
421.975	7828.31	421.975	4729.28	421.975	794.138	421.975	6285.55
422.138	7848.75	422.138	4661.89	422.138	820.859	422.138	6151.56
422.301	8071.15	422.301	4555.56	422.301	864.092	422.301	5978.63
422.463	8171.63	422.463	4503.79	422.463	910.169	422.463	5893.09
422.626	8078.74	422.626	4538.57	422.626	960.758	422.626	5946.14
422.789	7990.16	422.789	4583.78	422.789	1005.32	422.789	6041.48
422.952	8133.74	422.952	4648.72	422.952	985.158	422.952	6424.09
423.114	8397.82	423.114	4723.89	423.114	931.408	423.114	6955.75
423.277	8568.72	423.277	4755.06	423.277	884.676	423.277	7146.97
423.44	8507.59	423.44	4676.68	423.44	855.438	423.44	6490.69
423.603	8414.62	423.603	4585.13	423.603	828.265	423.603	5738.86
423.766	8292.14	423.766	4567.59	423.766	787.47	423.766	5855.84
423.928	8149.15	423.928	4601.49	423.928	737.208	423.928	6576.65
424.091	8048.83	424.091	4622.57	424.091	710.446	424.091	7057.31
424.254	8091.5	424.254	4600.74	424.254	762.416	424.254	6733.4
424.417	8167.88	424.417	4568.79	424.417	832.948	424.417	6219.8
424.579	8106.52	424.579	4543.54	424.579	865.833	424.579	6114.93
424.742	7895.93	424.742	4525.56	424.742	857.931	424.742	6452.87
424.905	7791.16	424.905	4513.18	424.905	853.179	424.905	6706.68
425.068	8189.44	425.068	4526.89	425.068	864.581	425.068	6550.21
425.231	8766.69	425.231	4549.89	425.231	881.731	425.231	6247.75
425.393	8924.38	425.393	4577.14	425.393	873.968	425.393	6206.28
425.556	8422.58	425.556	4611.06	425.556	827.044	425.556	6575.08
425.719	7935.46	425.719	4644.76	425.719	785.682	425.719	6912.51
425.882	7990.4	425.882	4672.09	425.882	825.797	425.882	6679.09
426.044	8281.6	426.044	4696.65	426.044	901.423	426.044	6196.88
426.207	8338.76	426.207	4718.21	426.207	948.824	426.207	5961.59
426.37	7868.75	426.37	4733.01	426.37	932.645	426.37	6282.5
426.533	7379.23	426.533	4741.22	426.533	916.323	426.533	6635.17
426.696	7351.29	426.696	4682.63	426.696	980.968	426.696	6628.95
426.858	7659.32	426.858	4575.4	426.858	1104.57	426.858	6361.47
427.021	7928.49	427.021	4488.5	427.021	1204.55	427.021	6193.81
427.184	8091.4	427.184	4457.16	427.184	1239.95	427.184	6299.16
427.347	8229.44	427.347	4438.84	427.347	1260.22	427.347	6468.4
427.509	8145.56	427.509	4498.66	427.509	1454.97	427.509	6440.35
427.672	7855.03	427.672	4631.25	427.672	1812.18	427.672	6228.6
427.835	7626.45	427.835	4743.32	427.835	2136.42	427.835	6080.74
427.998	7734.33	427.998	4743.97	427.998	2281.57	427.998	6279.95
428.161	7926.6	428.161	4716.67	428.161	2381.8	428.161	6566.21
428.323	8052.89	428.323	4677.24	428.323	2391.03	428.323	6835.75
428.486	8078.14	428.486	4619.25	428.486	2260.91	428.486	7079.71
428.649	8074.4	428.649	4558.92	428.649	2136.67	428.649	7257.25
428.812	7930.22	428.812	4487.57	428.812	2046.14	428.812	7106.47
428.974	7716.07	428.974	4410.72	428.974	1972.42	428.974	6792.06
429.137	7611.37	429.137	4389.74	429.137	1877.57	429.137	6473.9
429.3	7690.93	429.3	4462.8	429.3	1747.17	429.3	6149.41
429.463	7796.81	429.463	4548.09	429.463	1612.55	429.463	5826.34
429.626	7964.57	429.626	4528.66	429.626	1563.64	429.626	5763.07
429.788	8160.03	429.788	4462.33	429.788	1553.11	429.788	5816.13
429.951	8318.67	429.951	4430.27	429.951	1507.56	429.951	5851.48
430.114	8353.81	430.114	4513.11	430.114	1344.61	430.114	5827.44
430.277	8363.48	430.277	4601.31	430.277	1177.02	430.277	5810.33
430.439	8239.54	430.439	4612.58	430.439	1097.13	430.439	5939.29
430.602	7985.48	430.602	4548.97	430.602	1102.59	430.602	6210.52
430.765	7777.71	430.765	4497.97	430.765	1101.09	430.765	6402.61
430.928	7700.1	430.928	4482.45	430.928	1080.01	430.928	6372.17
431.091	7666.54	431.091	4478.94	431.091	1052.3	431.091	6266.41
431.253	7773.8	431.253	4500.86	431.253	997.848	431.253	6239.2
431.416	8024.89	431.416	4548.76	431.416	916.079	431.416	6292.19
431.579	8284.05	431.579	4593.94	431.579	840.994	431.579	6349.85
431.742	8529.33	431.742	4587.06	431.742	865.867	431.742	6401.6
431.905	8769.27	431.905	4567.95	431.905	914.037	431.905	6452.19
432.067	8805.57	432.067	4550.58	432.067	939.416	432.067	6526.07
432.23	8405.8	432.23	4536.91	432.23	915.992	432.23	6649.82
432.393	8039.42	432.393	4524.47	432.393	901.173	432.393	6741.07
432.556	7834.54	432.556	4517.92	432.556	928.058	432.556	6674.77
432.718	7734.21	432.718	4515.18	432.718	981.932	432.718	6506.51
432.881	7624.91	432.881	4514.85	432.881	984.944	432.881	6334.45
433.044	7500.24	433.044	4518.63	433.044	900.773	433.044	6155.89
433.207	7372.17	433.207	4523.31	433.207	797.303	433.207	5975.89
433.37	7525.28	433.37	4567.2	433.37	777.73	433.37	6050.6
433.532	7836.91	433.532	4633.2	433.532	805.457	433.532	6268.89
433.695	8135.44	433.695	4670.68	433.695	825.697	433.695	6456.69
433.858	8359.91	433.858	4546.98	433.858	803.618	433.858	6472.11
434.021	8564.24	434.021	4420.55	434.021	783.128	434.021	6483.83
434.183	8631.21	434.183	4388.48	434.183	809.482	434.183	6589.06
434.346	8529.28	434.346	4472.45	434.346	893.454	434.346	6809.34
434.509	8477.14	434.509	4531.41	434.509	946.935	434.509	6883.11
434.672	8563.62	434.672	4520.73	434.672	915.554	434.672	6549.09
434.834	8710.48	434.834	4479.72	434.834	847.2	434.834	6037.41
434.997	8753.1	434.997	4478.79	434.997	823.239	434.997	5950.98
435.16	8687.65	435.16	4519.41	435.16	845.301	435.16	6305.42
435.323	8607.95	435.323	4565.51	435.323	873.428	435.323	6717.95
435.486	8756.3	435.486	4546.5	435.486	809.619	435.486	6725.45
435.648	8948.21	435.648	4516.13	435.648	728.787	435.648	6653.59
435.811	9118.5	435.811	4525.33	435.811	673.342	435.811	6558.17
435.974	9228.27	435.974	4645.25	435.974	688.968	435.974	6396.83
436.137	9337.94	436.137	4741.76	436.137	704.006	436.137	6276.95
436.3	9447.02	436.3	4729.12	436.3	716.297	436.3	6350.24
436.462	9555.64	436.462	4631.83	436.462	726.456	436.462	6573.36
436.625	9673.92	436.625	4561.87	436.625	758.096	436.625	6657.23
436.788	9808.69	436.788	4538.68	436.788	826.491	436.788	6502.83
436.951	9948.21	436.951	4528.91	436.951	905.432	436.951	6280.08
437.113	10221.2	437.113	4536.4	437.113	897.58	437.113	6153.1
437.276	10570.6	437.276	4553.77	437.276	840.068	437.276	6080.94
437.439	10920.4	437.439	4567.52	437.439	783.612	437.439	6045.49
437.602	11210.8	437.602	4522.97	437.602	784.035	437.602	6470.08
437.765	11496.9	437.765	4479	437.765	786.978	437.765	6871.98
437.927	11758.6	437.927	4454.13	437.927	798.7	437.927	6962.4
438.09	11985.8	438.09	4456.48	438.09	822.937	438.09	6609.02
438.253	12153.4	438.253	4481.79	438.253	850.358	438.253	6367.83
438.416	12156.6	438.416	4570.7	438.416	886.594	438.416	6437.21
438.578	12077.3	438.578	4691.5	438.578	927.252	438.578	6662.39
438.741	12697.1	438.741	4744.51	438.741	920.664	438.741	6674.01
438.904	14045.7	438.904	4726.86	438.904	864.834	438.904	6463.02
439.067	15522.8	439.067	4696.75	439.067	800.324	439.067	6212.8
439.23	15376.7	439.23	4650.17	439.23	804.572	439.23	6248.7
439.392	14858	439.392	4600.04	439.392	824.753	439.392	6351.49
439.555	14470.4	439.555	4558.46	439.555	844.227	439.555	6469.19
439.718	14511.9	439.718	4544.39	439.718	861.04	439.718	6633.02
439.881	14679.1	439.881	4541.58	439.881	878.137	439.881	6781.61
440.043	15443	440.043	4592.23	440.043	896.571	440.043	6857.86
440.206	16706.6	440.206	4687.65	440.206	916.126	440.206	6873.5
440.369	17794.4	440.369	4735.22	440.369	906.631	440.369	6867.48
440.532	18577.1	440.532	4699.73	440.532	846.719	440.532	6823.85
440.695	19263.1	440.695	4637.93	440.695	770.838	440.695	6768.3
440.857	21042.1	440.857	4620.92	440.857	767.045	440.857	6741.02
441.02	23456.3	441.02	4629.93	441.02	805.149	441.02	6730.16
441.183	25863.6	441.183	4639.06	441.183	848.897	441.183	6733.41
441.346	26808.6	441.346	4597.34	441.346	936.132	441.346	7027.05
441.508	27706.4	441.508	4556.7	441.508	1016.1	441.508	7304.69
441.671	28386.9	441.671	4537.12	441.671	1011.73	441.671	7359.88
441.834	28752.3	441.834	4548.08	441.834	884.974	441.834	7092.28
441.997	29044.9	441.997	4555.76	441.997	798.039	441.997	6874.74
442.16	29126.1	442.16	4553.94	442.16	826.892	442.16	6802.78
442.322	29099.9	442.322	4547.28	442.322	914.54	442.322	6804.74
442.485	29188.6	442.485	4561.16	442.485	959.231	442.485	6871.05
442.648	29400.8	442.648	4597.12	442.648	957.736	442.648	7006.55
442.811	29635.2	442.811	4637.03	442.811	947.953	442.811	7154.47
442.973	33678.6	442.973	4561.31	442.973	891.037	442.973	7266.89
443.136	38644.6	443.136	4457.59	443.136	822.704	443.136	7370.71
443.299	43155.8	443.299	4404.61	443.299	784.139	443.299	7466.36
443.462	46227.3	443.462	4509.09	443.462	837.751	443.462	7537.19
443.625	49271.2	443.625	4607.71	443.625	880.063	443.625	7626.44
443.787	52157.9	443.787	4673.54	443.787	859.394	443.787	7818.21
443.95	54920.4	443.95	4713.47	443.95	788.942	443.95	8091.02
444.113	56745	444.113	4737.5	444.113	769.38	444.113	8224.28
444.276	56826.1	444.276	4732	444.276	844.414	444.276	8098.17
444.438	56399.8	444.438	4717.91	444.438	946.984	444.438	7896.55
444.601	56656.8	444.601	4678.49	444.601	936.657	444.601	7839.08
444.764	57333.6	444.764	4623.51	444.764	856.96	444.764	7870.17
444.927	58375.7	444.927	4575.14	444.927	791.665	444.927	7864.03
445.09	61758.3	445.09	4579.45	445.09	856.971	445.09	7560.84
445.252	65430.6	445.252	4591.28	445.252	934.661	445.252	7243.57
445.415	69788.1	445.415	4641.77	445.415	961.624	445.415	7370.48
445.578	75005.8	445.578	4740.83	445.578	924.816	445.578	8055.74
445.741	80553.5	445.741	4811.91	445.741	881.876	445.741	8748.94
445.903	87221.7	445.903	4787.94	445.903	818.111	445.903	9469.13
446.066	94378.3	446.066	4722.54	446.066	745.268	446.066	10201.1
446.229	101144	446.229	4686.24	446.229	747.626	446.229	10587.3
446.392	107449	446.392	4684.21	446.392	838.507	446.392	10566.6
446.555	113496	446.555	4682.88	446.555	931.368	446.555	10528.1
446.717	116832	446.717	4631.38	446.717	896.75	446.717	10957.7
446.88	119247	446.88	4562.83	446.88	818.799	446.88	11546.5
447.043	122913	447.043	4571.46	447.043	803.559	447.043	12019.5
447.206	129704	447.206	4772.75	447.206	944.857	447.206	12203.8
447.368	137173	447.368	4962.96	447.368	1076.63	447.368	12417.6
447.531	149605	447.531	5007.83	447.531	1085.91	447.531	12958.1
447.694	165174	447.694	4960.82	447.694	1017.74	447.694	13705.2
447.857	184349	447.857	4892.94	447.857	1003.41	447.857	14651.1
448.02	211377	448.02	4779.6	448.02	1106.36	448.02	16030.2
448.182	240064	448.182	4658.79	448.182	1232.05	448.182	17506.3
448.345	271631	448.345	4637.89	448.345	1288.94	448.345	19440.2
448.508	305235	448.508	4687.65	448.508	1297.17	448.508	21697.9
448.671	338896	448.671	4727.13	448.671	1277.8	448.671	23978.6
448.833	372754	448.833	4730.07	448.833	1160.36	448.833	26340.7
448.996	406648	448.996	4725.37	448.996	1022.44	448.996	28719.4
449.159	423428	449.159	4676.68	449.159	1071.53	449.159	31128.4
449.322	422856	449.322	4583.4	449.322	1310.21	449.322	33567.7
449.485	421923	449.485	4527.15	449.485	1493	449.485	35910.2
449.647	419303	449.647	4643.91	449.647	1414.57	449.647	37800.1
449.81	416181	449.81	4812.05	449.81	1258.58	449.81	39555.6
449.973	413657	449.973	4905.65	449.973	1237.08	449.973	40390.2
450.136	411969	450.136	4894.88	450.136	1403.84	450.136	39935.4
450.298	410281	450.298	4875.78	450.298	1524.97	450.298	39671.5
450.461	408474	450.461	4829.11	450.461	1384.63	450.461	40573.5
450.624	406612	450.624	4769.92	450.624	1125.49	450.624	42005.2
450.787	404618	450.787	4738.58	450.787	1031.53	450.787	42836.6
450.95	402409	450.95	4752.31	450.95	1204.84	450.95	42696.9
451.112	400172	451.112	4772.57	451.112	1402.95	451.112	42385
451.275	397847	451.275	4833.25	451.275	1450.25	451.275	40316.3
451.438	395486	451.438	4910.5	451.438	1435.74	451.438	37527.5
451.601	394509	451.601	4942.8	451.601	1456.78	451.601	35389.2
451.763	397507	451.763	4845.98	451.763	1579.97	451.763	35119.7
451.926	400757	451.926	4753.02	451.926	1699.52	451.926	34846.2
452.089	403614	452.089	4766.09	452.089	1730.61	452.089	33439.7
452.252	406143	452.252	4867.66	452.252	1687.86	452.252	31087.4
452.415	408155	452.415	4901.85	452.415	1666.26	452.415	28731.7
452.577	409006	452.577	4784.56	452.577	1692.22	452.577	26368.3
452.74	409524	452.74	4623.78	452.74	1731.83	452.74	24003.2
452.903	407515	452.903	4633.34	452.903	1686.58	452.903	23604.1
453.066	403575	453.066	4773.07	453.066	1576.5	453.066	24707.4
453.228	399954	453.228	4897.16	453.228	1476.67	453.228	25657.1
453.391	399666	453.391	4846.24	453.391	1484.79	453.391	24815.4
453.554	399279	453.554	4774.24	453.554	1504.03	453.554	23741
453.717	392083	453.717	4719.84	453.717	1487.9	453.717	22628.3
453.88	374468	453.88	4692.38	453.88	1417.68	453.88	21456.8
454.042	356766	454.042	4678.32	454.042	1371.61	454.042	20412.2
454.205	338792	454.205	4706.54	454.205	1401.73	454.205	19767.5
454.368	320677	454.368	4756.38	454.368	1470.79	454.368	19327.2
454.531	304046	454.531	4751.84	454.531	1480.61	454.531	18787.7
454.693	289107	454.693	4685.01	454.693	1422.57	454.693	18134.3
454.856	274453	454.856	4607.71	454.856	1353.12	454.856	17461.7
455.019	265143	455.019	4674.87	455.019	1365.89	455.019	17307.5
455.182	257221	455.182	4777.85	455.182	1399.83	455.182	17274.8
455.345	250067	455.345	4849.68	455.345	1439.26	455.345	16918.1
455.507	245412	455.507	4820.24	455.507	1496.56	455.507	15507.4
455.67	241170	455.67	4793.61	455.67	1551.68	455.67	14338.5
455.833	238857	455.833	4780.07	455.833	1596.59	455.833	14298.5
455.996	238132	455.996	4777.33	455.996	1633.09	455.996	15187.9
456.158	235205	456.158	4750.85	456.158	1604.8	456.158	15440.8
456.321	228573	456.321	4684.45	456.321	1467.51	456.321	14623
456.484	220818	456.484	4605.95	456.484	1297.17	456.484	13480.5
456.647	212592	456.647	4613.81	456.647	1211.67	456.647	12986.5
456.81	204111	456.81	4668.3	456.81	1172	456.81	12842.8
456.972	195274	456.972	4724.13	456.972	1136.53	456.972	12728.7
457.135	181028	457.135	4743.37	457.135	1111.4	457.135	12656.1
457.298	167361	457.298	4757.58	457.298	1084.35	457.298	12555.3
457.461	158524	457.461	4729.79	457.461	1041.24	457.461	12219.4
457.623	155977	457.623	4647.33	457.623	977.23	457.623	11577.3
457.786	153342	457.786	4596.45	457.786	934.392	457.786	11165.7
457.949	150481	457.949	4626.07	457.949	945.499	457.949	11341
458.112	147516	458.112	4692.44	458.112	981.237	458.112	11784.4
458.275	147197	458.275	4722.89	458.275	947.247	458.275	11720.4
458.437	149304	458.437	4720.41	458.437	849.314	458.437	11191.1
458.6	151744	458.6	4713.2	458.6	743.208	458.6	10598.1
458.763	149571	458.763	4739.08	458.763	839.747	458.763	10918.1
458.926	146667	458.926	4769.82	458.926	966.718	458.926	11374.1
459.088	142789	459.088	4780.6	459.088	1019.6	459.088	11421
459.251	136833	459.251	4748.78	459.251	914.315	459.251	10594.9
459.414	130355	459.414	4719.56	459.414	820.072	459.414	9859.03
459.577	121594	459.577	4701.71	459.577	774.03	459.577	9517.41
459.74	111378	459.74	4691.11	459.74	758.708	459.74	9427.05
459.902	103797	459.902	4710.15	459.902	751.422	459.902	9243.02
460.065	100182	460.065	4773.79	460.065	756.225	460.065	8918.12
460.228	97438.5	460.228	4847.27	460.228	763.691	460.228	8562.12
460.391	95567.4	460.391	4869.16	460.391	779.891	460.391	8858.47
460.553	94074.7	460.553	4868.67	460.553	799.882	460.553	9437.91
460.716	92646.4	460.716	4863.3	460.716	823.286	460.716	9878.69
460.879	91449	460.879	4840.08	460.879	859.779	460.879	9765.33
461.042	90327.5	461.042	4820.08	461.042	892.026	461.042	9608.96
461.205	89944.3	461.205	4853.02	461.205	862.614	461.205	9362.53
461.367	90192.7	461.367	4931.23	461.367	780.474	461.367	9039.08
461.53	88961	461.53	4975.08	461.53	730.447	461.53	8758.62
461.693	83854.9	461.693	4928.98	461.693	764.479	461.693	8590.69
461.856	77636.1	461.856	4857.05	461.856	822.654	461.856	8455.08
462.018	73466.7	462.018	4818.52	462.018	865.679	462.018	8443.94
462.181	71071.2	462.181	4808.92	462.181	895.594	462.181	8540.62
462.344	68519.3	462.344	4802.2	462.344	942.119	462.344	8602.53
462.507	64951.9	462.507	4804.57	462.507	1069.2	462.507	8483.28
462.67	61122.9	462.67	4809.29	462.67	1217.03	462.67	8317.37
462.832	58099.5	462.832	4800.3	462.832	1207.88	462.832	8173.18
462.995	56165	462.995	4772.77	462.995	986.511	462.995	8058.37
463.158	54455.6	463.158	4754.77	463.158	793.215	463.158	7985.73
463.321	54050.5	463.321	4791.94	463.321	762.581	463.321	8157.48
463.483	54105.6	463.483	4848.56	463.483	789.319	463.483	8415.43
463.646	53779.8	463.646	4881.2	463.646	823.181	463.646	8555.81
463.809	52836.5	463.809	4874.95	463.809	868.588	463.809	8505.46
463.972	51862.8	463.972	4867.29	463.972	911.695	463.972	8420.49
464.135	50900.6	464.135	4863.72	464.135	938.205	464.135	8194.96
464.297	49949.2	464.297	4863.54	464.297	956.693	464.297	7898.99
464.46	48667.3	464.46	4858.84	464.46	982.465	464.46	7780.92
464.623	46816	464.623	4846.37	464.623	1019.24	464.623	7976.61
464.786	44874.9	464.786	4833.59	464.786	1055.59	464.786	8227.96
464.948	43360.4	464.948	4798.23	464.948	997.122	464.948	8061.06
465.111	42051.7	465.111	4754.57	465.111	901.462	465.111	7707.14
465.274	40917	465.274	4730.8	465.274	843.045	465.274	7491.9
465.437	40304.3	465.437	4769.54	465.437	906.895	465.437	7783.09
465.6	39723.1	465.6	4812.41	465.6	1000.59	465.6	8137.1
465.762	39051.7	465.762	4870.41	465.762	1206.9	465.762	8495.7
465.925	38330	465.925	4941.38	465.925	1506.7	465.925	8822.2
466.088	38282.8	466.088	4991.74	466.088	1825.91	466.088	8971.48
466.251	39601.4	466.251	5001.35	466.251	2200.55	466.251	8803.65
466.413	41277.6	466.413	5003.88	466.413	2609.29	466.413	8586.04
466.576	42305.9	466.576	5038.52	466.576	3075.87	466.576	8746.78
466.739	42914.4	466.739	5093.63	466.739	3579.49	466.739	9145.84
466.902	43423.6	466.902	5142.24	466.902	4045.58	466.902	9522.64
467.065	42134.1	467.065	5137.33	467.065	4044.59	467.065	10143.1
467.227	40749	467.227	5128.09	467.227	3978.18	467.227	10712
467.39	40355.3	467.39	5135.81	467.39	3882.72	467.39	10737.5
467.553	41516.1	467.553	5172.59	467.553	3786.03	467.553	10006.5
467.716	42409.1	467.716	5200.06	467.716	3770.25	467.716	9608.76
467.878	42610.3	467.878	5195.31	467.878	3951.84	467.878	9935.96
468.041	42551.4	468.041	5173.48	468.041	4255.34	468.041	10537.1
468.204	42813.7	468.204	5152.8	468.204	4525.42	468.204	10816.7
468.367	43334.2	468.367	5133.76	468.367	4743.06	468.367	10830.2
468.53	43956	468.53	5108.85	468.53	4887.35	468.53	10863.9
468.692	44739.2	468.692	5116.57	468.692	4878.57	468.692	10644
468.855	45542.6	468.855	5133.5	468.855	4849.58	468.855	10395.8
469.018	46453	469.018	5166.69	469.018	4819.38	469.018	10521.2
469.181	47847.2	469.181	5208.63	469.181	4692.47	469.181	11578.7
469.343	49461.2	469.343	5233.2	469.343	4532.43	469.343	12479.4
469.506	51793.3	469.506	5204.94	469.506	4305.96	469.506	12768.5
469.669	54545.7	469.669	5255.84	469.669	4047.24	469.669	12625.8
469.832	56063.5	469.832	5622.24	469.832	3749.44	469.832	12692.7
469.995	55884	469.995	6182.78	469.995	3403.96	469.995	13067
470.157	55317.1	470.157	6384.47	470.157	3075.76	470.157	13514.8
470.32	55235.9	470.32	6090.46	470.32	2866.13	470.32	13227.8
470.483	55353.9	470.483	5674.26	470.483	2699.8	470.483	12642.2
470.646	55266.3	470.646	5389.97	470.646	2481.3	470.646	12077.9
470.808	54584.3	470.808	5253.26	470.808	2236.4	470.808	12161.8
470.971	53982.4	470.971	5136.46	470.971	1990.04	470.971	12262.7
471.134	54081.8	471.134	5182.99	471.134	1740.77	471.134	12473.5
471.297	54995.2	471.297	5223.35	471.297	1478.75	471.297	12714.7
471.46	55738.9	471.46	5220.95	471.46	1304.8	471.46	12952.6
471.622	55960.9	471.622	5129.26	471.622	1297.45	471.622	13193.7
471.785	56031	471.785	5017.23	471.785	1326.45	471.785	13458.8
471.948	58157.8	471.948	5002.54	471.948	1334.58	471.948	13592.5
472.111	61766.6	472.111	5056.13	472.111	1330.83	472.111	13610.8
472.273	64882.4	472.273	5100.4	472.273	1321.41	472.273	13627.6
472.436	65685.9	472.436	5081.13	472.436	1276.8	472.436	13925.7
472.599	66063.5	472.599	5050.47	472.599	1225.83	472.599	14274.4
472.762	66616.3	472.762	5037.56	472.762	1211.2	472.762	14437.4
472.925	67332.9	472.925	5048.63	472.925	1251.5	472.925	14317.8
473.087	68085	473.087	5052.67	473.087	1277.24	473.087	14244.9
473.25	68969.6	473.25	5028.27	473.25	1242.82	473.25	14350.4
473.413	69850.5	473.413	4995.49	473.413	1178.82	473.413	14512.4
473.576	69419.8	473.576	5023.5	473.576	1127.46	473.576	14672.8
473.738	67290.2	473.738	5130.82	473.738	1093.62	473.738	14839
473.901	65365.3	473.901	5218.29	473.901	1074.24	473.901	14999.7
474.064	65024.1	474.064	5170.77	474.064	1124.16	474.064	15100.3
474.227	65356.6	474.227	5066.8	474.227	1202.91	474.227	15177.8
474.39	64718	474.39	4988.88	474.39	1220.62	474.39	14979.3
474.552	62415.4	474.552	4949.63	474.552	1138.85	474.552	14292.7
474.715	59992.3	474.715	4918.46	474.715	1058.65	474.715	13588.6
474.878	57916.2	474.878	4974.82	474.878	1147.71	474.878	13333.6
475.041	55932.4	475.041	5076.73	475.041	1309.91	475.041	13288.7
475.203	54118.1	475.203	5136.68	475.203	1397.51	475.203	13043
475.366	52727.9	475.366	5082.01	475.366	1288.09	475.366	12269.5
475.529	51325.9	475.529	5018.3	475.529	1158.39	475.529	11544.6
475.692	49838.4	475.692	5024.37	475.692	1080.83	475.692	11487.2
475.855	48287.7	475.855	5086.41	475.855	1052.53	475.855	11937.6
476.017	46613.2	476.017	5131.33	476.017	1059.76	476.017	12282
476.18	45127.9	476.18	5142.77	476.18	1130.6	476.18	12420.1
476.343	43735.5	476.343	5145.72	476.343	1217.5	476.343	12505.6
476.506	43817	476.506	5105.77	476.506	1260.29	476.506	12566.7
476.668	44767.5	476.668	5064.29	476.668	1258.06	476.668	12547.4
476.831	45794.2	476.831	5038.88	476.831	1246.09	476.831	12518.5
476.994	47388.6	476.994	5109.22	476.994	1172	476.994	12493.5
477.157	49380.3	477.157	5167.55	477.157	1086.5	477.157	12579.8
477.32	51375.5	477.32	5198.23	477.32	1073.11	477.32	12603.7
477.482	53319.5	477.482	5201.2	477.482	1169.37	477.482	12552.1
477.645	55105	477.645	5205.57	477.645	1250.06	477.645	12652.9
477.808	56631.2	477.808	5185.23	477.808	1230.59	477.808	13098.2
477.971	58064.6	477.971	5140.3	477.971	1157.64	477.971	13682.6
478.133	59368.2	478.133	5112.46	478.133	1110.68	478.133	14170.2
478.296	59727.6	478.296	5113.28	478.296	1103.44	478.296	14549.9
478.459	59799.4	478.459	5119.39	478.459	1104.69	478.459	14909.5
478.622	57433.3	478.622	5022.5	478.622	1131.3	478.622	14428.5
478.785	54736.4	478.785	4941.22	478.785	1101.08	478.785	13424.6
478.947	52350.7	478.947	4933.77	478.947	1065.28	478.947	12515.1
479.11	50529.7	479.11	5063.98	479.11	1055.84	479.11	11973.9
479.273	48736.1	479.273	5182.43	479.273	1112.73	479.273	11818.7
479.436	46800.3	479.436	5176.4	479.436	1189.86	479.436	11760.5
479.598	44835	479.598	5063.11	479.598	1249.56	479.598	11597.8
479.761	43320.9	479.761	4968.19	479.761	1264.22	479.761	11283.1
479.924	42156.5	479.924	4946.92	479.924	1239.48	479.924	10961.7
480.087	40940.3	480.087	4965.21	480.087	1197.46	480.087	10691.7
480.25	39449.1	480.25	4983.18	480.25	1180.14	480.25	10468.3
480.412	38477	480.412	5004.44	480.412	1193.42	480.412	10515.9
480.575	38097	480.575	5038.74	480.575	1184.82	480.575	10762.8
480.738	38553.6	480.738	5091.25	480.738	1105.2	480.738	11173.3
480.901	38493	480.901	5077.75	480.901	1079.62	480.901	11102.4
481.063	37338.2	481.063	5055.83	481.063	1090.09	481.063	10808.3
481.226	35418.3	481.226	5065.9	481.226	1095.11	481.226	10451.8
481.389	33762.7	481.389	5100.24	481.389	1078.15	481.389	10292.2
481.552	32814.6	481.552	5074.76	481.552	1090.91	481.552	10310.5
481.715	32187.1	481.715	4998.05	481.715	1110.96	481.715	10417.7
481.877	31152.7	481.877	4968.15	481.877	1127.1	481.877	10294
482.04	29550.7	482.04	4999.15	482.04	1149.11	482.04	9936.8
482.203	27699.6	482.203	5065.5	482.203	1174.96	482.203	9466.34
482.366	26359.7	482.366	5130.04	482.366	1178.36	482.366	9070.08
482.528	25669.4	482.528	5173.53	482.528	1148.94	482.528	8684.09
482.691	25324	482.691	5131.62	482.691	1099.91	482.691	8424.79
482.854	24959.1	482.854	5039.84	482.854	1052.63	482.854	8291.62
483.017	24248.1	483.017	4981.35	483.017	1025.88	483.017	8336.61
483.18	23143.7	483.18	5007.21	483.18	1000.17	483.18	8407.59
483.342	22065.9	483.342	5041.48	483.342	979.884	483.342	8433.09
483.505	21390	483.505	5066.25	483.505	992.533	483.505	8384.56
483.668	21077	483.668	5085.74	483.668	1028.04	483.668	8364.25
483.831	21185.8	483.831	5079.39	483.831	1045.09	483.831	8514.1
483.993	21446.7	483.993	5057.45	483.993	1038	483.993	8616.57
484.156	21421.4	484.156	5047.38	484.156	1035.85	484.156	8441.61
484.319	20845.6	484.319	5034.21	484.319	1046.37	484.319	8033.28
484.482	20213.1	484.482	4999.46	484.482	1051.38	484.482	7793.63
484.645	19845.6	484.645	5027.6	484.645	1047.39	484.645	8020.11
484.807	19842.8	484.807	5129.1	484.807	1084.17	484.807	8353.66
484.97	19858.7	484.97	5210.39	484.97	1120.69	484.97	8558.95
485.133	19633	485.133	5196.86	485.133	1109.96	485.133	8455.49
485.296	19004.4	485.296	5141.07	485.296	1048.79	485.296	8279.26
485.459	18588.7	485.459	5111.05	485.459	1032.96	485.459	8216.88
485.621	18697.5	485.621	5140.25	485.621	1079.29	485.621	8260.09
485.784	19022.6	485.784	5192.23	485.784	1134	485.784	8281.52
485.947	19008.4	485.947	5210.37	485.947	1151.71	485.947	8215.19
486.11	18759.7	486.11	5202.65	486.11	1160.95	486.11	8169.74
486.272	18498.5	486.272	5184.77	486.272	1162.93	486.272	8157.77
486.435	18565.8	486.435	5119.52	486.435	1115.55	486.435	8163.33
486.598	18705	486.598	5051.33	486.598	1067.22	486.598	8163.79
486.761	19102.8	486.761	5010.85	486.761	1064.15	486.761	8151.91
486.923	19659.7	486.923	4980.25	486.923	1089.6	486.923	8045.25
487.086	20147.8	487.086	4975.85	487.086	1103.54	487.086	7979.38
487.249	20469.6	487.249	5056.15	487.249	1091.37	487.249	8047.09
487.412	20756.2	487.412	5185.62	487.412	1076.63	487.412	8198.24
487.575	20950.6	487.575	5228.68	487.575	1078.04	487.575	8249.65
487.737	21038.9	487.737	5171.23	487.737	1093.19	487.737	8186.33
487.9	21104	487.9	5094.81	487.9	1109.46	487.9	8102.21
488.063	21981.1	488.063	5068.43	488.063	1114.07	488.063	8239.78
488.226	23103.7	488.226	5057.58	488.226	1116.97	488.226	8446.65
488.388	24599.3	488.388	5063.29	488.388	1126.33	488.388	8560.38
488.551	27715.4	488.551	5138.39	488.551	1171.96	488.551	8342.52
488.714	30909.3	488.714	5248.73	488.714	1213.61	488.714	8212.27
488.877	34737	488.877	5621.7	488.877	1222.08	488.877	8673.21
489.04	39255	489.04	6292.29	489.04	1192.98	489.04	9710.46
489.202	43291.5	489.202	6701.2	489.202	1158.14	489.202	10334.7
489.365	46251	489.365	6416.53	489.365	1120.92	489.365	9969.39
489.528	48815.7	489.528	5801.15	489.528	1089.71	489.528	9188.32
489.691	50873.9	489.691	5383.19	489.691	1116.13	489.691	8711.58
489.853	52511.9	489.853	5208.89	489.853	1173.66	489.853	8543.78
490.016	53840.6	490.016	5101.53	490.016	1221.23	490.016	8433.02
490.179	54573.3	490.179	5126.37	490.179	1193.8	490.179	8655.94
490.342	55294.5	490.342	5180.55	490.342	1149.27	490.342	8975.65
490.505	55827.2	490.505	5216.08	490.505	1116.82	490.505	9280.8
490.667	54826.4	490.667	5201.41	490.667	1180.98	490.667	9140.19
490.83	53825.1	490.83	5192.34	490.83	1238.71	490.83	8971.41
490.993	52503.1	490.993	5205.19	490.993	1252.37	490.993	8809.58
491.156	50552.3	491.156	5227.33	491.156	1220.8	491.156	8809.53
491.319	48511.3	491.319	5208.14	491.319	1213.47	491.319	8862.41
491.481	46605.7	491.481	5123.21	491.481	1237.31	491.481	8973.08
491.644	44815.7	491.644	5024.08	491.644	1257.98	491.644	9112.57
491.807	42908.3	491.807	5004.06	491.807	1235.2	491.807	9222.35
491.97	40991.5	491.97	5061.19	491.97	1183.79	491.97	9245.41
492.132	39306.3	492.132	5153.82	492.132	1128.72	492.132	9226.58
492.295	37717.1	492.295	5180.33	492.295	1150.82	492.295	9060.18
492.458	36114.7	492.458	5175.99	492.458	1205.08	492.458	8840.7
492.621	34718.2	492.621	5138.1	492.621	1303.52	492.621	8552.37
492.784	33570.9	492.784	5069.36	492.784	1313.75	492.784	8336.03
492.946	32344.6	492.946	5008	492.946	1299.72	492.946	8159.62
493.109	31222.8	493.109	4999.86	493.109	1280.32	493.109	8000.68
493.272	30564.8	493.272	5048.19	493.272	1308.99	493.272	7741.05
493.435	30138	493.435	5103.15	493.435	1372.23	493.435	7470.6
493.597	29363.7	493.597	5169.3	493.597	1483.3	493.597	7445.53
493.76	28034.2	493.76	5227.91	493.76	1601.03	493.76	7632.07
493.923	26932.8	493.923	5220.56	493.923	1701.05	493.923	7845.33
494.086	26470.8	494.086	5143.45	494.086	1788.96	494.086	8000.62
494.248	26253.7	494.248	5085.29	494.248	1876.75	494.248	8166.41
494.411	26133.8	494.411	5054.43	494.411	1839.36	494.411	8226.6
494.574	26102.7	494.574	5024.6	494.574	1734.78	494.574	8238.71
494.737	26063.9	494.737	5010.63	494.737	1615.26	494.737	8262.69
494.9	25514.8	494.9	5097.48	494.9	1617.69	494.9	8389.11
495.062	24887.9	495.062	5181.14	495.062	1650.56	495.062	8522.28
495.225	24701.5	495.225	5183.88	495.225	1658.88	495.225	8578.71
495.388	25155.6	495.388	5139.79	495.388	1629.65	495.388	8581.67
495.551	25704.6	495.551	5136.32	495.551	1591.76	495.551	8590.17
495.714	25881.7	495.714	5156.56	495.714	1518.98	495.714	8510.97
495.876	25659.6	495.876	5111.38	495.876	1439.97	495.876	8244.21
496.039	25424.1	496.039	5037.98	496.039	1392.92	496.039	7994.62
496.202	25305.1	496.202	4959.21	496.202	1400.59	496.202	7871.79
496.365	25295.1	496.365	4904.87	496.365	1438.33	496.365	7867.42
496.527	25782.2	496.527	4968.96	496.527	1449.93	496.527	8058.9
496.69	26501.2	496.69	5118.16	496.69	1410.34	496.69	8378.27
496.853	26993	496.853	5244.14	496.853	1344.16	496.853	8653.88
497.016	26896.8	497.016	5255.45	497.016	1302.64	497.016	8725.76
497.178	26623.1	497.178	5232.09	497.178	1302.31	497.178	8698.12
497.341	26989.7	497.341	5210.57	497.341	1346.03	497.341	8733.68
497.504	28026	497.504	5174.63	497.504	1402.05	497.504	8890.2
497.667	28977	497.667	5124.87	497.667	1426.13	497.667	9025.12
497.83	29055.3	497.83	5068.86	497.83	1341.59	497.83	8838.7
497.992	28866.2	497.992	5030.76	497.992	1235.66	497.992	8502.92
498.155	28519.9	498.155	5007.77	498.155	1210.82	498.155	8364.76
498.318	27967.2	498.318	5018.12	498.318	1341.73	498.318	8658.57
498.481	27476.7	498.481	5035.08	498.481	1460.3	498.481	8957.64
498.644	27115.1	498.644	5051.34	498.644	1478.41	498.644	9116.12
498.806	26723.6	498.806	5051.6	498.806	1444.82	498.806	9213.05
498.969	26693.3	498.969	5069.32	498.969	1476.56	498.969	9300.37
499.132	27436.9	499.132	5131.2	499.132	1648.02	499.132	9366.27
499.295	28384.1	499.295	5207.51	499.295	1861.46	499.295	9429.03
499.457	29109.3	499.457	5248.69	499.457	2012.92	499.457	9217.65
499.62	29718	499.62	5262.04	499.62	2102.07	499.62	8770.65
499.783	30313.9	499.783	5271.4	499.783	2202.92	499.783	8363.46
499.946	30708.1	499.946	5269.64	499.946	2531.47	499.946	8630.74
500.109	31061.2	500.109	5266.17	500.109	2919.65	500.109	9056.22
500.271	31290.8	500.271	5302.77	500.271	3171.53	500.271	9289.44
500.434	31290.2	500.434	5417.94	500.434	3156.83	500.434	9084.07
500.597	31373.2	500.597	5503.61	500.597	3200.21	500.597	8925.38
500.76	31864	500.76	5444.18	500.76	3540.01	500.76	9024.68
500.922	32612.6	500.922	5284.91	500.922	4083.61	500.922	9312.31
501.085	33225.9	501.085	5196.52	501.085	4547.18	501.085	9490.65
501.248	33610.3	501.248	5231.26	501.248	4870.21	501.248	9473.25
501.411	33935.3	501.411	5300.48	501.411	5152.58	501.411	9398.68
501.574	34508.6	501.574	5314.95	501.574	5520.56	501.574	9491.82
501.736	35237.8	501.736	5296.32	501.736	5943.33	501.736	9695.17
501.899	35998.1	501.899	5277.21	501.899	6368.34	501.899	9902.67
502.062	37118.2	502.062	5311.89	502.062	6754.23	502.062	9975.37
502.225	38255.6	502.225	5351.12	502.225	7143.68	502.225	10035.4
502.387	39052.6	502.387	5393.73	502.387	7662.08	502.387	9987.31
502.55	39188.3	502.55	5445.97	502.55	8434.45	502.55	9708.54
502.713	39449	502.713	5483.13	502.713	9122.97	502.713	9481.13
502.876	40239.6	502.876	5452.28	502.876	9466.71	502.876	9495.68
503.039	41421	503.039	5369.57	503.039	9581.76	503.039	9694.16
503.201	42400.5	503.201	5323.79	503.201	9609.7	503.201	9846.58
503.364	42974.9	503.364	5345.06	503.364	9497.79	503.364	9914.15
503.527	43379.9	503.527	5388.73	503.527	9352.76	503.527	9955.7
503.69	43197.9	503.69	5368.76	503.69	9110.67	503.69	10106.6
503.852	42716.8	503.852	5312.22	503.852	8807.03	503.852	10322.7
504.015	42230.5	504.015	5257.64	504.015	8504.3	504.015	10552.3
504.178	44122.3	504.178	5201.58	504.178	7876.29	504.178	10411.4
504.341	46005.3	504.341	5145.86	504.341	7249.54	504.341	10273.1
504.504	47269.6	504.504	5117.12	504.504	6751.14	504.504	10263.6
504.666	47350.1	504.666	5147.76	504.666	6510.35	504.666	10503.9
504.829	47592.1	504.829	5174.6	504.829	6222.44	504.829	10664.5
504.992	48471.8	504.992	5189.29	504.992	5750.6	504.992	10521.9
505.155	49790.4	505.155	5199.54	505.155	5151.03	505.155	10172.4
505.317	50718	505.317	5196.42	505.317	4634.4	505.317	9828.24
505.48	51042.2	505.48	5165.75	505.48	4246.46	505.48	9495.87
505.643	51202.1	505.643	5123.86	505.643	3891.08	505.643	9164.21
505.806	51702.7	505.806	5083.54	505.806	3782.52	505.806	9491.81
505.969	52400.7	505.969	5046.65	505.969	3814.36	505.969	10194.4
506.131	53148.7	506.131	5010.15	506.131	3824.77	506.131	10857.9
506.294	54378	506.294	4907.56	506.294	3440.72	506.294	10629.2
506.457	55565.1	506.457	4806.09	506.457	3044.11	506.457	10357.6
506.62	55887.8	506.62	4765.73	506.62	2767.07	506.62	10179.2
506.782	54729.1	506.782	4830.1	506.782	2694.99	506.782	10160.3
506.945	53914.7	506.945	4877.71	506.945	2640.61	506.945	10147.5
507.108	54374.4	507.108	4863.28	507.108	2651.77	507.108	10157.6
507.271	55606.5	507.271	4811.24	507.271	2702.66	507.271	10181.5
507.434	56238.1	507.434	4800.27	507.434	2743.51	507.434	10294.4
507.596	55948.4	507.596	4852.35	507.596	2768.96	507.596	10543.8
507.759	55450.7	507.759	4918.66	507.759	2790.93	507.759	10824.1
507.922	55664.4	507.922	4935.77	507.922	2633.83	507.922	10733.7
508.085	56275.9	508.085	4925.37	508.085	2376.56	508.085	10435.9
508.247	56996.5	508.247	4913.74	508.247	2144.76	508.247	10184.1
508.41	58394.6	508.41	4896.57	508.41	2088.74	508.41	10252.4
508.573	59804	508.573	4877.87	508.573	2046.76	508.573	10365.5
508.736	60281.8	508.736	4843.91	508.736	1938.58	508.736	10663.8
508.899	59394.8	508.899	4787.61	508.899	1733.42	508.899	11233.4
509.061	59135	509.061	4743.78	509.061	1560.51	509.061	11703.9
509.224	61323	509.224	4748.64	509.224	1513.45	509.224	11787.7
509.387	64778.8	509.387	4778.72	509.387	1531.58	509.387	11671.2
509.55	66088.1	509.55	4816.68	509.55	1593.3	509.55	11417.8
509.712	64012.5	509.712	4867.06	509.712	1723.76	509.712	10948.2
509.875	61372.1	509.875	4919.52	509.875	1865.69	509.875	10442.5
510.038	60711	510.038	4942.4	510.038	1805.28	510.038	10348.6
510.201	61039.7	510.201	4950.5	510.201	1643.66	510.201	10460.4
510.364	61335.8	510.364	4950.23	510.364	1527.22	510.364	10576.9
510.526	61500.2	510.526	4916.15	510.526	1593.44	510.526	10711.9
510.689	61628.5	510.689	4884.89	510.689	1684.42	510.689	10837.7
510.852	61311.9	510.852	5053.46	510.852	1733.81	510.852	10652.8
511.015	60462.8	511.015	5461.22	511.015	1733.43	511.015	10096.1
511.177	59866.6	511.177	5970.24	511.177	1717.19	511.177	9721.99
511.34	60347.2	511.34	6910.44	511.34	1633.46	511.34	10125
511.503	61277.1	511.503	8030.56	511.503	1521.56	511.503	10852.3
511.666	61007.4	511.666	8190.4	511.666	1509.82	511.666	11097.7
511.829	58764.2	511.829	6770.4	511.829	1662.83	511.829	10550.3
511.991	56422.4	511.991	5242.42	511.991	1826.96	511.991	9944.77
512.154	56057.8	512.154	4705.48	512.154	1884.72	512.154	9759.07
512.317	56695	512.317	4670.75	512.317	1888.58	512.317	9786.09
512.48	56754.2	512.48	4652.79	512.48	1872.12	512.48	9799.43
512.642	55167.1	512.642	4682.59	512.642	1797.78	512.642	9773.86
512.805	53299.6	512.805	4720.65	512.805	1713.22	512.805	9741.96
512.968	52140	512.968	4746.27	512.968	1626.13	512.968	9751.25
513.131	51649.1	513.131	4760.17	513.131	1536.59	513.131	9799.5
513.294	51176.9	513.294	4778.72	513.294	1489.41	513.294	9827.79
513.456	50793.5	513.456	4819.27	513.456	1642.55	513.456	9761.74
513.619	50438.1	513.619	4866.74	513.619	1858.69	513.619	9666.02
513.782	49542.5	513.782	4884.63	513.782	1973.83	513.782	9699.23
513.945	47714.1	513.945	4851.39	513.945	1914.51	513.945	9955.16
514.107	45931.9	514.107	4821.25	514.107	1864.21	514.107	10156.2
514.27	44761	514.27	4829.17	514.27	1931.13	514.27	9848.36
514.433	43915.5	514.433	4857.35	514.433	2060.47	514.433	9269.63
514.596	42964	514.596	4885.64	514.596	2113.6	514.596	8943.57
514.759	41783.7	514.759	4914.17	514.759	2002.25	514.759	9162.76
514.921	40558.5	514.921	4942.74	514.921	1858.61	514.921	9489.04
515.084	40529.1	515.084	4952.22	515.084	1853.98	515.084	9523.32
515.247	41374.9	515.247	4947.72	515.247	1951.08	515.247	9343.88
515.41	41880.4	515.41	4935.69	515.41	2039.78	515.41	9245.86
515.572	40547.9	515.572	4884.65	515.572	2079.04	515.572	9587.9
515.735	38818.5	515.735	4825.19	515.735	2107.61	515.735	10025
515.898	37732.7	515.898	4796.1	515.898	2218.12	515.898	10180.5
516.061	37647.8	516.061	4814.26	516.061	2456.01	516.061	9898.19
516.224	37538.3	516.224	4831.33	516.224	2705.23	516.224	9684.25
516.386	37301.9	516.386	4842.81	516.386	3012.98	516.386	9823.62
516.549	36997.7	516.549	4851.31	516.549	3351.98	516.549	10152.2
516.712	36867.6	516.712	4883.43	516.712	4076.98	516.712	10464.2
516.875	37035.3	516.875	4955.9	516.875	5461.31	516.875	10747.8
517.037	37264	517.037	5036.64	517.037	6980.62	517.037	11025.5
517.2	37067.2	517.2	5041.61	517.2	7985.95	517.2	11231.9
517.363	36629.2	517.363	5003.64	517.363	8699.99	517.363	11397.9
517.526	36179.3	517.526	4970.2	517.526	9323.9	517.526	11560.3
517.689	35694.3	517.689	4969.2	517.689	9464.78	517.689	11707.8
517.851	35212.1	517.851	4973.28	517.851	9535.28	517.851	11848.8
518.014	34959.5	518.014	5008.68	518.014	9306	518.014	11845
518.177	35016.7	518.177	5086.35	518.177	8672.29	518.177	11645.6
518.34	35028.9	518.34	5162.3	518.34	8157.22	518.34	11446.9
518.502	34871.3	518.502	5231.74	518.502	8089.35	518.502	11250.8
518.665	34625.9	518.665	5297.81	518.665	8252.8	518.665	11056
518.828	34621.8	518.828	5307.65	518.828	8658.59	518.828	10889.1
518.991	34952.3	518.991	5239.45	518.991	9400.68	518.991	10760.8
519.154	35349.9	519.154	5155.6	519.154	10210.2	519.154	10640.2
519.316	34367.9	519.316	5205.2	519.316	10836.3	519.316	11523.7
519.479	32790.7	519.479	5312.4	519.479	11383.3	519.479	12840.5
519.642	31530.6	519.642	5396.95	519.642	11978.8	519.642	13984.3
519.805	32367.2	519.805	5328.87	519.805	12892.4	519.805	13963.6
519.967	33252.7	519.967	5259.98	519.967	13839	519.967	13922.8
520.13	33615.8	520.13	5260.2	520.13	14995.1	520.13	14251.9
520.293	33338	520.293	5345.21	520.293	16408.1	520.293	15034.7
520.456	33050.3	520.456	5399.87	520.456	17810.7	520.456	15570.7
520.619	32733.8	520.619	5364.41	520.619	19180.9	520.619	15373.6
520.781	32403.2	520.781	5285.54	520.781	20535.5	520.781	14823.5
520.944	32265.8	520.944	5254.05	520.944	21009.9	520.944	14831.7
521.107	32349.6	521.107	5276.83	521.107	20475.8	521.107	15479.5
521.27	32474.4	521.27	5309.69	521.27	19754.3	521.27	16246.2
521.432	31797.2	521.432	5334.69	521.432	18326.7	521.432	15571.7
521.595	30865.7	521.595	5357.18	521.595	16675.2	521.595	14440.3
521.758	29925.2	521.758	5367.54	521.758	15369	521.758	13455.5
521.921	28975.1	521.921	5314.95	521.921	15897.6	521.921	13303.1
522.084	28072	522.084	5271.24	522.084	16332.6	522.084	13182.5
522.246	27509	522.246	5291.79	522.246	16090	522.246	13291.2
522.409	27314.1	522.409	5381.89	522.409	15114	522.409	13648.1
522.572	27140	522.572	5438.17	522.572	14160	522.572	13792.7
522.735	27016.4	522.735	5412.2	522.735	13259.7	522.735	13420.9
522.897	26914.7	522.897	5350.71	522.897	12382.6	522.897	12826.1
523.06	26620.9	523.06	5326.38	523.06	12049.6	523.06	12439.2
523.223	26144.7	523.223	5337.34	523.223	12232.9	523.223	12249.6
523.386	25639.1	523.386	5353.97	523.386	12499.4	523.386	12091.8
523.549	24905.6	523.549	5342.98	523.549	13120.6	523.549	12374
523.711	24123.9	523.711	5326.32	523.711	13814.8	523.711	12749.5
523.874	23388.3	523.874	5326.67	523.874	14311	523.874	13051.1
524.037	22813.2	524.037	5385.45	524.037	14126.2	524.037	13094.4
524.2	22306.5	524.2	5432.27	524.2	13953.6	524.2	13059.3
524.362	22172.2	524.362	5413.93	524.362	13848.5	524.362	12597.7
524.525	22384.2	524.525	5335.01	524.525	13805.9	524.525	11739.6
524.688	22736.2	524.688	5448.7	524.688	13578.7	524.688	11464
524.851	23374.2	524.851	5955.58	524.851	12974.4	524.851	12377.2
525.014	24119	525.014	6609.47	525.014	12229.2	525.014	13734.9
525.176	23571.3	525.176	6552.49	525.176	11855.1	525.176	13830.4
525.339	22013.7	525.339	5940.02	525.339	11770.8	525.339	12939.5
525.502	20325.7	525.502	5255.85	525.502	11724	525.502	11921.4
525.665	20332.4	525.665	5242.13	525.665	11559.6	525.665	11517.4
525.827	20532.3	525.827	5307.31	525.827	11387.6	525.827	11193.4
525.99	20560.3	525.99	5352.92	525.99	11342.2	525.99	11006
526.153	20157	526.153	5349.44	526.153	11614.2	526.153	11161.2
526.316	19824.3	526.316	5351.82	526.316	11864	526.316	11380
526.479	19799.7	526.479	5379.82	526.479	12016.3	526.479	11876.6
526.641	20015.7	526.641	5427.82	526.641	12092.6	526.641	12590
526.804	20227.5	526.804	5440.44	526.804	12517.7	526.804	13133.2
526.967	20432.2	526.967	5392.08	526.967	13544	526.967	13383.3
527.13	20634.7	527.13	5324.72	527.13	14757.5	527.13	13542
527.292	20282.1	527.292	5323.21	527.292	15383	527.292	13444.4
527.455	19579.9	527.455	5363.19	527.455	15638.2	527.455	13185.4
527.618	18855.4	527.618	5405.82	527.618	15857.1	527.618	12911.6
527.781	18772.9	527.781	5373.26	527.781	15909.2	527.781	12635
527.944	18734.2	527.944	5338.71	527.944	15956	527.944	12390.8
528.106	18920	528.106	5317.52	528.106	16022.1	528.106	12557.8
528.269	19526.7	528.269	5321.39	528.269	16124.3	528.269	13495.6
528.432	20033.4	528.432	5319.28	528.432	16088.4	528.432	14184.3
528.595	20179.1	528.595	5295.59	528.595	15554.1	528.595	13974.4
528.757	20092.7	528.757	5258.03	528.757	14699.5	528.757	13186.7
528.92	19943.6	528.92	5280.23	528.92	14531	528.92	12869.8
529.083	19703.3	529.083	5389.16	529.083	15358.3	529.083	13236.2
529.246	19440.4	529.246	5519.66	529.246	16433.3	529.246	13772.6
529.409	19402.7	529.409	5525.9	529.409	16729.5	529.409	13638
529.571	19475.7	529.571	5471.07	529.571	16643	529.571	13173.6
529.734	19527.9	529.734	5413.1	529.734	16479.1	529.734	12713.9
529.897	19304.4	529.897	5352.36	529.897	15687.4	529.897	12467.9
530.06	19028.1	530.06	5294.7	530.06	14870.9	530.06	12215.4
530.222	18323.5	530.222	5266.15	530.222	13964.1	530.222	11855.6
530.385	17010.7	530.385	5278.93	530.385	12929	530.385	11343.6
530.548	15964.1	530.548	5286.21	530.548	12065.6	530.548	10929.7
530.711	15717.2	530.711	5276.97	530.711	11717.9	530.711	10811
530.874	15885.4	530.874	5259.15	530.874	11637.7	530.874	10845.5
531.036	15839.5	531.036	5232.73	531.036	11360.6	531.036	10948.3
531.199	15534.7	531.199	5195.93	531.199	10845.5	531.199	11133.6
531.362	15181.9	531.362	5157.2	531.362	10286.3	531.362	11334.2
531.525	14863.8	531.525	5151	531.525	9730.18	531.525	10991.9
531.687	14558	531.687	5156.42	531.687	9175.32	531.687	10455.6
531.85	14267.3	531.85	5154.49	531.85	8557.06	531.85	9969.41
532.013	14056.3	532.013	5113.51	532.013	7602.28	532.013	9749
532.176	13838	532.176	5078.91	532.176	6717.2	532.176	9542.33
532.339	13566.6	532.339	5090.24	532.339	6333.12	532.339	9428.42
532.501	13237.6	532.501	5151.47	532.501	6493.17	532.501	9415.24
532.664	13053.6	532.664	5182.53	532.664	6503.48	532.664	9327.92
532.827	13232.1	532.827	5138.17	532.827	6139.48	532.827	9055.26
532.99	13558.9	532.99	5062.98	532.99	5622.43	532.99	8706.81
533.152	13553.2	533.152	5004.13	533.152	5294.9	533.152	8624.09
533.315	13219.6	533.315	4961.41	533.315	5154.36	533.315	8803.56
533.478	12845.1	533.478	4920.83	533.478	5037.42	533.478	9015.55
533.641	12713.4	533.641	4986.83	533.641	5014.44	533.641	8862.61
533.804	12631.2	533.804	5073.48	533.804	5008.67	533.804	8637.98
533.966	12616.7	533.966	5125.93	533.966	4913.05	533.966	8471.97
534.129	12807.5	534.129	5074.76	534.129	4545.12	534.129	8483.6
534.292	12937.7	534.292	5025.66	534.292	4212.47	534.292	8477.54
534.455	12732.6	534.455	4988.13	534.455	4075.3	534.455	8373.45
534.617	12248.4	534.617	4960.21	534.617	4100.89	534.617	8187.74
534.78	12041.6	534.78	4940.78	534.78	4192.47	534.78	8131.81
534.943	12406.4	534.943	4938.83	534.943	4419.99	534.943	8343.2
535.106	12949	535.106	4942.32	535.106	4689.77	535.106	8637.79
535.269	13315.2	535.269	4992.79	535.269	4808.13	535.269	8827.96
535.431	13543.5	535.431	5079.94	535.431	4808.23	535.431	8936.54
535.594	13714.9	535.594	5165.04	535.594	4804.19	535.594	9029.42
535.757	13261.9	535.757	5191.39	535.757	4848.79	535.757	8987.74
535.92	12725.5	535.92	5209.15	535.92	4904.37	535.92	8926.84
536.082	12453.9	536.082	5234.26	536.082	5044.83	536.082	8892.99
536.245	12703.3	536.245	5273.82	536.245	5352.41	536.245	8912.38
536.408	12918.1	536.408	5323.47	536.408	5666.59	536.408	8934.41
536.571	12983	536.571	5416.96	536.571	6009.44	536.571	8967.85
536.734	12952.4	536.734	5538.36	536.734	6370.55	536.734	9008.58
536.896	12923.5	536.896	5676.44	536.896	6799.75	536.896	9163.57
537.059	12897.6	537.059	5842.37	537.059	7342.7	537.059	9509.46
537.222	12872.4	537.222	6014.61	537.222	7911.4	537.222	9898.55
537.385	13067.9	537.385	6127.84	537.385	8635.77	537.385	10027.7
537.547	13393	537.547	6206.45	537.547	9451.47	537.547	10004.3
537.71	13792.7	537.71	6290.11	537.71	10398.4	537.71	10139.6
537.873	14640.1	537.873	6405.92	537.873	12138.4	537.873	11244.8
538.036	15565.2	538.036	6521.16	538.036	14099.1	538.036	12497.5
538.199	16905.1	538.199	6585.62	538.199	17886.7	538.199	14375.1
538.361	18812.7	538.361	6580.58	538.361	24174.9	538.361	17108.1
538.524	21205.4	538.524	6612.48	538.524	30220.5	538.524	20097.3
538.687	25247.5	538.687	6770.02	538.687	35441	538.687	23957.9
538.85	30082.6	538.85	6988.02	538.85	40262.1	538.85	28236.7
539.012	34561.9	539.012	7153.86	539.012	42571.5	539.012	32034.8
539.175	38567.1	539.175	7250.46	539.175	41548	539.175	35193.3
539.338	42500.8	539.338	7336.61	539.338	40022.4	539.338	38255.3
539.501	44357	539.501	7337.45	539.501	38153.6	539.501	37632.6
539.664	45483.8	539.664	7308.34	539.664	36164.3	539.664	35716.3
539.826	46206.3	539.826	7341.73	539.826	34463.5	539.826	34531.5
539.989	45437.4	539.989	7605.7	539.989	33826.9	539.989	36045.1
540.152	44636.4	540.152	7858.15	540.152	33322.2	540.152	37710.8
540.315	44241.9	540.315	7909.5	540.315	33443.3	540.315	39430.8
540.477	44248.5	540.477	7762.37	540.477	34182.1	540.477	41204.6
540.64	44148.9	540.64	7656.59	540.64	34769.3	540.64	42562
540.803	43768.2	540.803	7660.22	540.803	34955.6	540.803	42818.3
540.966	43287.2	540.966	7702.92	540.966	34998.7	540.966	42681.3
541.129	42180.8	541.129	7807.71	541.129	35156.5	541.129	41230.7
541.291	40437.8	541.291	7975.68	541.291	35431.1	541.291	38443.4
541.454	38715.6	541.454	8131.92	541.454	35741.4	541.454	35673.3
541.617	38193.5	541.617	8010.6	541.617	36479.1	541.617	34989
541.78	37962.8	541.78	7821.87	541.78	37320.6	541.78	34811.1
541.942	37799.1	541.942	7683.73	541.942	38056.3	541.942	34564.3
542.105	37800	542.105	7670.03	542.105	38531.5	542.105	34147.9
542.268	37781	542.268	7667.82	542.268	38991.7	542.268	33820.5
542.431	37643.6	542.431	7728.89	542.431	39370.9	542.431	34009.9
542.594	37420.8	542.594	7835.65	542.594	39691.6	542.594	34572.4
542.756	36804.8	542.756	7842.35	542.756	39920	542.756	34276.6
542.919	35389	542.919	7645.31	542.919	39960.2	542.919	32233.4
543.082	33769.2	543.082	7396.32	543.082	39952.4	543.082	29744.7
543.245	32488	543.245	7376.52	543.245	40186.6	543.245	27345.1
543.407	31458.5	543.407	7527.1	543.407	40600.8	543.407	25011.6
543.57	30322.4	543.57	7635.63	543.57	41030.3	543.57	22935.6
543.733	28417.9	543.733	7431.97	543.733	41542.1	543.733	22624.6
543.896	26415.6	543.896	7182	543.896	42049.6	543.896	22591.9
544.059	25070.7	544.059	7040.82	544.059	42127	544.059	22340
544.221	24766.8	544.221	7071.9	544.221	41523.2	544.221	21741.3
544.384	24513	544.384	7107.49	544.384	40900.3	544.384	21187.6
544.547	24463.2	544.547	7161.45	544.547	40199.5	544.547	20817.9
544.71	24521.9	544.71	7225.17	544.71	39457.4	544.71	20545.9
544.872	24456.6	544.872	7247.43	544.872	38523.5	544.872	20101.7
545.035	24201.2	545.035	7206.12	545.035	37295.6	545.035	19393.7
545.198	23913.6	545.198	7154.05	545.198	36017.8	545.198	18641
545.361	24148.4	545.361	7025.36	545.361	36552	545.361	19056.3
545.524	24615.9	545.524	6862.53	545.524	37893.5	545.524	19992.1
545.686	24991.5	545.686	6737.98	545.686	39326.4	545.686	21061.5
545.849	24995.4	545.849	6768.13	545.849	41129	545.849	22671.3
546.012	25012.5	546.012	6809.9	546.012	42876.6	546.012	24254
546.175	25519.4	546.175	6828.82	546.175	43693.3	546.175	25040.4
546.337	26557.5	546.337	6822.99	546.337	43501.3	546.337	24964.3
546.5	27248.7	546.5	6845.37	546.5	43325.3	546.5	24764.2
546.663	26918	546.663	6950.86	546.663	43196.6	546.663	24199.3
546.826	26192.2	546.826	7088.49	546.826	43086.2	546.826	23493.3
546.989	25453.1	546.989	7093.35	546.989	42686	546.989	22593.3
547.151	24699.1	547.151	6949.4	547.151	41961	547.151	21475.8
547.314	23944	547.314	6800.89	547.314	41168.2	547.314	20372.8
547.477	23195.6	547.477	6861.26	547.477	39586.4	547.477	20029.6
547.64	22449.1	547.64	6978.69	547.64	37789.3	547.64	19893.9
547.802	22056.9	547.802	7069.23	547.802	36304.7	547.802	19846.6
547.965	22604.4	547.965	7088.47	547.965	35648.8	547.965	20033.9
548.128	23214.2	548.128	7100.05	548.128	35096.4	548.128	20194.3
548.291	24101	548.291	7072.33	548.291	35089.2	548.291	20160.6
548.454	25200.8	548.454	7014.38	548.454	35501.5	548.454	19977.4
548.616	25742.1	548.616	7011.07	548.616	36278.3	548.616	19828.4
548.779	25094.6	548.779	7124.05	548.779	37831.6	548.779	19752.2
548.942	24123.1	548.942	7268.71	548.942	39596.4	548.942	19695.8
549.105	24287.1	549.105	7314.98	549.105	40820.9	549.105	20360.1
549.268	25334.9	549.268	7284.63	549.268	41624.7	549.268	21585.4
549.43	26370.7	549.43	7261.25	549.43	42382.5	549.43	22796
549.593	27104.9	549.593	7309.91	549.593	42881.2	549.593	23761.2
549.756	27784.9	549.756	7370.39	549.756	43322.5	549.756	24678.6
549.919	28372.4	549.919	7425.82	549.919	43421.1	549.919	25428.2
550.081	28806.2	550.081	7472.89	550.081	42948.4	550.081	25898.9
550.244	29235.3	550.244	7508.38	550.244	42533.3	550.244	26328.3
550.407	29645.1	550.407	7496.7	550.407	42352.7	550.407	26589.4
550.57	30044.2	550.57	7458.96	550.57	42301.8	550.57	26757.5
550.732	30776.5	550.732	7467.69	550.732	42255.4	550.732	26822
550.895	32015.6	550.895	7547.11	550.895	42216	550.895	26729.1
551.058	33346.3	551.058	7639.33	551.058	42177.9	551.058	26607.7
551.221	32717.6	551.221	7620.53	551.221	42142.1	551.221	26309.3
551.384	31205.2	551.384	7551.66	551.384	42107.5	551.384	25931.1
551.546	30031	551.546	7497.33	551.546	42091.4	551.546	25476.1
551.709	30337.8	551.709	7506.68	551.709	42156.3	551.709	24684.6
551.872	30610.7	551.872	7524.77	551.872	42140.2	551.872	23921.4
552.035	29547.4	552.035	7581.12	552.035	41307.9	552.035	23654.6
552.198	27013.9	552.198	7679.58	552.198	39577.6	552.198	23934
552.36	25129.2	552.36	7727.2	552.36	38385.3	552.36	23844.7
552.523	25048.1	552.523	7633.48	552.523	38688.3	552.523	22730.6
552.686	25678.8	552.686	7484	552.686	39581.3	552.686	21212
552.849	25312.9	552.849	7447.73	552.849	39783.8	552.849	20156.1
553.011	23898.5	553.011	7530.6	553.011	39259.8	553.011	19587.3
553.174	22429.1	553.174	7623.67	553.174	38637.3	553.174	19076.6
553.337	22640.1	553.337	7646.25	553.337	37334.7	553.337	18780.7
553.5	23237.7	553.5	7652.1	553.5	35875.1	553.5	18534.9
553.662	23475.2	553.662	7613.47	553.662	34480.7	553.662	18309.1
553.825	22737	553.825	7454.23	553.825	33261.3	553.825	18137.4
553.988	22207.3	553.988	7338.86	553.988	32218.9	553.988	18039.2
554.151	22794.2	554.151	7458.54	554.151	32125.3	554.151	18335
554.314	24231.4	554.314	7757.21	554.314	32754.2	554.314	18930.8
554.476	25256.4	554.476	7961.8	554.476	33417.1	554.476	19377.9
554.639	25489.7	554.639	7985.78	554.639	34145.2	554.639	19539.7
554.802	25505.3	554.802	7960.08	554.802	34891.3	554.802	19623.1
554.965	25865.7	554.965	7962.4	554.965	37258.9	554.965	19764.7
555.128	26461.5	555.128	7983.83	555.128	40733.2	555.128	19946.2
555.29	27030.6	555.29	8001.32	555.29	43880.1	555.29	20207.8
555.453	27283.2	555.453	7977.53	555.453	43762.5	555.453	21159.3
555.616	27539.4	555.616	7947.55	555.616	43295.5	555.616	22165.6
555.779	28329.8	555.779	7896.5	555.779	43072.6	555.779	22862.1
555.941	29959.2	555.941	7812.37	555.941	43233.1	555.941	23072
556.104	31558	556.104	7734.2	556.104	43296.6	556.104	23442.3
556.267	33052.3	556.267	7676.49	556.267	43027.8	556.267	24362.2
556.43	34490.6	556.43	7629.74	556.43	42581	556.43	25576.5
556.593	35579.9	556.593	7575.34	556.593	42128.4	556.593	26211.1
556.755	36212.5	556.755	7510.92	556.755	41668.5	556.755	26086.7
556.918	36762.2	556.918	7444.68	556.918	41207.2	556.918	25824.9
557.081	35450.7	557.081	7525.82	557.081	41162.8	557.081	25546.8
557.244	33461.2	557.244	7660.63	557.244	41270.4	557.244	25262.8
557.406	31408.1	557.406	7720.83	557.406	41338.6	557.406	24698
557.569	29052.4	557.569	7432.19	557.569	41223.2	557.569	22818.9
557.732	26771.9	557.732	7162.31	557.732	40874.4	557.732	21013
557.895	25013.7	557.895	7041.94	557.895	38979	557.895	19786.9
558.058	23786.4	558.058	7073.51	558.058	35511.8	558.058	19150.1
558.22	22719.5	558.22	7089.39	558.22	32479.7	558.22	18460.5
558.383	22019.8	558.383	7069.34	558.383	30443.6	558.383	17649.9
558.546	21457.8	558.546	7035.82	558.546	28781	558.546	16794.1
558.709	20569.8	558.709	6965.37	558.709	26754.2	558.709	15743
558.871	19404.2	558.871	6863.47	558.871	24417.1	558.871	14525.8
559.034	18221.7	559.034	6755.86	559.034	22047.4	559.034	13302.8
559.197	17695.7	559.197	6525.57	559.197	19691.6	559.197	12696.2
559.36	17249.6	559.36	6282.83	559.36	17367	559.36	12190
559.523	16694.2	559.523	6106.66	559.523	15584.2	559.523	12044.2
559.685	15894.6	559.685	6078.98	559.685	15010	559.685	12702.7
559.848	15110.7	559.848	6039.24	559.848	14285.1	559.848	13096.7
560.011	14390.5	560.011	5950.73	560.011	12951.2	560.011	12421.7
560.174	13714	560.174	5828.69	560.174	11198.6	560.174	11011.4
560.336	13305	560.336	5773.37	560.336	9692.84	560.336	10112.3
560.499	13307	560.499	5820.53	560.499	8566.34	560.499	9998.54
560.662	13413.9	560.662	5893.83	560.662	7536.58	560.662	10085.1
560.825	12833.3	560.825	5869.17	560.825	7033.01	560.825	9683.08
560.987	11910.7	560.987	5795.73	560.987	6791.69	560.987	9037.89
561.15	11036.5	561.15	5719.47	561.15	6559.23	561.15	8432.87
561.313	10802.5	561.313	5637.26	561.313	6299.05	561.313	8340.89
561.476	10596.7	561.476	5552.03	561.476	6040.72	561.476	8252.68
561.639	10552.5	561.639	5443.17	561.639	5800.24	561.639	8141.97
561.801	10718.6	561.801	5303.54	561.801	5583	561.801	8001.95
561.964	10801.7	561.964	5197.05	561.964	5385.76	561.964	7864.57
562.127	10666.1	562.127	5177.76	562.127	5241.17	562.127	7734.13
562.29	10427.4	562.29	5199.61	562.29	5121.42	562.29	7606.96
562.453	10300.1	562.453	5190.97	562.453	4836.64	562.453	7651.12
562.615	10284.2	562.615	5151.86	562.615	4386.87	562.615	7866.6
562.778	10286.6	562.778	5107.78	562.778	3910.18	562.778	8110.01
562.941	10435.1	562.941	5211.47	562.941	3944.54	562.941	8355.06
563.104	10609.7	563.104	5344.29	563.104	4084.15	563.104	8593.39
563.266	10645.7	563.266	5408.72	563.266	4107.78	563.266	8643.3
563.429	10252.3	563.429	5261.62	563.429	3772.6	563.429	8110.29
563.592	9980.12	563.592	5129.81	563.592	3467.03	563.592	7681.18
563.755	10275.9	563.755	5069.73	563.755	3300.35	563.755	7739.34
563.918	11044.3	563.918	5069.34	563.918	3249.22	563.918	8202.96
564.08	11298.7	564.08	5052.28	564.08	3167.12	564.08	8328.41
564.243	10655.7	564.243	5006.1	564.243	3030.93	564.243	7863.42
564.406	9727.68	564.406	4950.69	564.406	2877.56	564.406	7210.91
564.569	9630.8	564.569	4951.47	564.569	2735.05	564.569	6848.36
564.731	10031.7	564.731	4985.9	564.731	2599.1	564.731	6659.58
564.894	10469.7	564.894	5023.19	564.894	2465.03	564.894	6493.83
565.057	10134.8	565.057	5042.31	565.057	2468.15	565.057	7091.48
565.22	9817.81	565.22	5059.7	565.22	2472.33	565.22	7674.85
565.383	9685.14	565.383	5059.23	565.383	2487.34	565.383	8111.53
565.545	9841.68	565.545	5030.73	565.545	2519.35	565.545	8318.03
565.708	9987.35	565.708	5010.06	565.708	2592.61	565.708	8377.56
565.871	10100.4	565.871	5012.84	565.871	2789.6	565.871	7996.1
566.034	10195.7	566.034	5028.46	566.034	3054.27	566.034	7373.46
566.196	10345	566.196	5027.93	566.196	3083.31	566.196	7122.76
566.359	10555.9	566.359	5009	566.359	2843.49	566.359	7296.47
566.522	10779.2	566.522	4986.35	566.522	2549.46	566.522	7555.75
566.685	10476.6	566.685	5048.87	566.685	2244.59	566.685	7602.88
566.848	10022.1	566.848	5135.95	566.848	1936.67	566.848	7588.77
567.01	9632.71	567.01	5199.9	567.01	1730.37	567.01	7576.55
567.173	9517.91	567.173	5169.83	567.173	1924.44	567.173	7579.29
567.336	9425.75	567.336	5140.68	567.336	2101.55	567.336	7577.12
567.499	9462.03	567.499	5116.72	567.499	2182.48	567.499	7547.15
567.661	9617.85	567.661	5097.58	567.661	2173.89	567.661	7491.3
567.824	9702.64	567.824	5049.81	567.824	2107.72	567.824	7350.73
567.987	9646.54	567.987	4945.26	567.987	1927.36	567.987	7042.12
568.15	9540.68	568.15	4820.66	568.15	1706.67	568.15	6674.18
568.313	9425.79	568.313	4807.3	568.313	1597.65	568.313	6650.53
568.475	9304.64	568.475	4871.5	568.475	1566.54	568.475	6866.94
568.638	9229.8	568.638	4956.87	568.638	1551.79	568.638	7139.95
568.801	10272	568.801	5343.82	568.801	1724.7	568.801	8134.89
568.964	11353.6	568.964	5740.02	568.964	1907.45	568.964	9146.63
569.126	11405.9	569.126	5832.83	569.126	1975.43	569.126	9335.3
569.289	9695.74	569.289	5406.17	569.289	1846.88	569.289	8114.72
569.452	8301.62	569.452	5048.49	569.452	1711.7	569.452	7057.27
569.615	8029.42	569.615	4935.68	569.615	1552.96	569.615	6578.98
569.778	8402.94	569.778	4963.81	569.778	1380.66	569.778	6434.03
569.94	8749.78	569.94	4980.72	569.94	1284.36	569.94	6391.64
570.103	9061.86	570.103	4983	570.103	1287.07	570.103	6482.83
570.266	9366.66	570.266	4982.22	570.266	1310.51	570.266	6602.02
570.429	9438.07	570.429	4994.56	570.429	1371.34	570.429	7059.08
570.591	9425.41	570.591	5011.63	570.591	1445.64	570.591	7637.85
570.754	9429.34	570.754	5022.95	570.754	1508.93	570.754	8061.19
570.917	9523.6	570.917	5005.97	570.917	1517.56	570.917	7721.64
571.08	9622.43	571.08	4987.62	571.08	1513.35	571.08	7401.16
571.243	9752.16	571.243	4959.97	571.243	1409.63	571.243	7281.21
571.405	9910.86	571.405	4923.62	571.405	1212.62	571.405	7349.23
571.568	9815.58	571.568	4893.42	571.568	1069.38	571.568	7396.04
571.731	9129.44	571.731	4877.53	571.731	1051.21	571.731	7393.52
571.894	8239.26	571.894	4866.59	571.894	1076.23	571.894	7373.98
572.056	8646.79	572.056	4976.94	572.056	1142.65	572.056	7520.65
572.219	10109.3	572.219	5185.89	572.219	1242.71	572.219	7802.42
572.382	11463.8	572.382	5375.68	572.382	1328.6	572.382	8018.13
572.545	10821.8	572.545	5290.81	572.545	1246.66	572.545	7471.69
572.708	9796.2	572.708	5153.18	572.708	1132.49	572.708	6778.84
572.87	9223.88	572.87	5074.75	572.87	1064.8	572.87	6445.72
573.033	9410.8	573.033	5095.47	573.033	1074.97	573.033	6715.16
573.196	9577.46	573.196	5135.45	573.196	1094.23	573.196	6953.84
573.359	9650.2	573.359	5264.67	573.359	1155.66	573.359	7049.97
573.521	9672.49	573.521	5441.82	573.521	1239.74	573.521	7069.52
573.684	9391.53	573.684	5469.57	573.684	1236.02	573.684	7003.23
573.847	8645.19	573.847	5268.08	573.847	1097.57	573.847	6805.19
574.01	7842.35	574.01	5031.12	574.01	939.675	574.01	6592.11
574.173	8071.07	574.173	4998.53	574.173	957.364	574.173	6708.75
574.335	8784.17	574.335	5061.9	574.335	1057.5	574.335	6980.23
574.498	9304.18	574.498	5086.01	574.498	1104.31	574.498	7220.86
574.661	9182.71	574.661	4979.69	574.661	973.964	574.661	7359.07
574.824	8994.32	574.824	4865.1	574.824	830.536	574.824	7476.94
574.986	8717.02	574.986	4828.38	574.986	760.001	574.986	7406.86
575.149	8366.09	575.149	4856.16	575.149	749.829	575.149	7181.12
575.312	8139.97	575.312	4876.4	575.312	786.204	575.312	7036.27
575.475	8280.17	575.475	4874.51	575.475	959.201	575.475	7128.82
575.638	8525.08	575.638	4866.29	575.638	1171.25	575.638	7289.22
575.8	8857.95	575.8	4861.18	575.8	1211.44	575.8	7198.09
575.963	9277.3	575.963	4859.11	575.963	1083.15	575.963	6860.27
576.126	9584.07	576.126	4851.64	576.126	962.137	576.126	6581.74
576.289	9274.22	576.289	4814.8	576.289	913.474	576.289	6668.14
576.451	8776.43	576.451	4769.01	576.451	886.863	576.451	6865.77
576.614	8416.77	576.614	4772.44	576.614	896.568	576.614	6960.98
576.777	8279.17	576.777	4854.98	576.777	964.656	576.777	6891.53
576.94	8174.97	576.94	4939.16	576.94	1031.78	576.94	6841.7
577.103	8284.87	577.103	5023.6	577.103	1082.89	577.103	6962.2
577.265	8486.83	577.265	5108.14	577.265	1127.11	577.265	7155.95
577.428	8740.58	577.428	5179.64	577.428	1147.77	577.428	7229.19
577.591	9093.87	577.591	5226.08	577.591	1123.12	577.591	7070.83
577.754	9380.66	577.754	5254.35	577.754	1087.05	577.754	6889.37
577.916	8944.16	577.916	5136.06	577.916	987.77	577.916	6716.72
578.079	8057.77	578.079	4926.6	578.079	849.173	578.079	6549.54
578.242	7606.89	578.242	4808.58	578.242	756.713	578.242	6497.91
578.405	8184.69	578.405	4906.57	578.405	773.226	578.405	6719.2
578.568	8954.02	578.568	5044.77	578.568	810.028	578.568	6991.3
578.73	9328.09	578.73	5029.92	578.73	880.513	578.73	7067.39
578.893	9431.07	578.893	4910.1	578.893	974.099	578.893	7009.05
579.056	9483.72	579.056	4837.21	579.056	1057.77	579.056	6992.44
579.219	9324.88	579.219	4961.46	579.219	1099.81	579.219	7151.2
579.381	9132.68	579.381	5119.65	579.381	1132.54	579.381	7332.76
579.544	9055.26	579.544	5234.21	579.544	1126.73	579.544	7310.98
579.707	9115.57	579.707	5296.48	579.707	1074.64	579.707	7045.06
579.87	9073.26	579.87	5325.41	579.87	1025.63	579.87	6833.13
580.033	8675.63	580.033	5238.91	580.033	987.249	580.033	6808.08
580.195	8134.32	580.195	5105.74	580.195	953.172	580.195	6858.61
580.358	7933.4	580.358	4967.19	580.358	921.281	580.358	6848.42
580.521	8144.69	580.521	4822.11	580.521	892.039	580.521	6764.72
580.684	8386.7	580.684	4685.66	580.684	861.541	580.684	6674.37
580.846	8425.12	580.846	4748.36	580.846	798.487	580.846	6595.25
581.009	8407.1	581.009	4866.27	581.009	726.405	581.009	6519.25
581.172	8297.06	581.172	4953.37	581.172	682.449	581.172	6487.54
581.335	7945.19	581.335	4959.48	581.335	712.398	581.335	6572.21
581.498	7692.32	581.498	4973.01	581.498	746.431	581.498	6633.31
581.66	7960.28	581.66	5026.56	581.66	800.676	581.66	6569.51
581.823	8607.63	581.823	5109.24	581.823	869.644	581.823	6414.73
581.986	9045.25	581.986	5166.87	581.986	943.815	581.986	6465.2
582.149	9108.92	582.149	5179.83	582.149	1027.27	582.149	6881.64
582.311	9077.17	582.311	5181.4	582.311	1113.08	582.311	7391.45
582.474	9783.77	582.474	5232.07	582.474	1090.62	582.474	8116.84
582.637	10918.4	582.637	5311.22	582.637	1005.38	582.637	8967.2
582.8	11836.7	582.8	5365.71	582.8	925.777	582.8	9636.1
582.963	11033.1	582.963	5228.3	582.963	901.889	582.963	8909.92
583.125	10479.5	583.125	5113.62	583.125	909.32	583.125	8302.42
583.288	12896.1	583.288	5286.06	583.288	1158.7	583.288	9382.77
583.451	19141.5	583.451	5828.55	583.451	1720.01	583.451	12638.5
583.614	22740.2	583.614	6165.44	583.614	2051.88	583.614	14466.1
583.776	19412.3	583.776	5964.23	583.776	1783.27	583.776	12556
583.939	12946.9	583.939	5519.27	583.939	1242.65	583.939	8952.81
584.102	9857.97	584.102	5272.65	584.102	955.767	584.102	7185.05
584.265	9994.8	584.265	5215.53	584.265	911.281	584.265	7170.75
584.428	10603.6	584.428	5186.12	584.428	902.264	584.428	7413.02
584.59	11775.5	584.59	5445.28	584.59	1094.84	584.59	8244.59
584.753	12993.8	584.753	5742.77	584.753	1314.23	584.753	9140.85
584.916	13345.7	584.916	5873.61	584.916	1417.9	584.916	9437.13
585.079	11515	585.079	5584.64	585.079	1230.09	585.079	8222.04
585.241	9875.88	585.241	5320.28	585.241	1055.38	585.241	7159.38
585.404	9006.67	585.404	5154.86	585.404	933.304	585.404	6709.54
585.567	8695.26	585.567	5061.13	585.567	849.371	585.567	6703.65
585.73	8508.71	585.73	5114.44	585.73	780.284	585.73	6728.95
585.893	8507.33	585.893	5385.8	585.893	733.21	585.893	6800.48
586.055	8555.56	586.055	5715.59	586.055	692.034	586.055	6884.4
586.218	8609.12	586.218	5982.97	586.218	723.975	586.218	6906.11
586.381	8665.07	586.381	6222.4	586.381	788.641	586.381	6899.98
586.544	8707.37	586.544	6378.45	586.544	845.845	586.544	6895.67
586.706	8637.94	586.706	5872.82	586.706	826.232	586.706	6919.99
586.869	8578.13	586.869	5394.81	586.869	809.329	586.869	6939.72
587.032	8588.77	587.032	5119.29	587.032	812.285	587.032	6925.77
587.195	8679.39	587.195	5073.39	587.195	837.786	587.195	6873.59
587.358	8731.45	587.358	5051.21	587.358	860.721	587.358	6750.41
587.52	8693.62	587.52	5084.34	587.52	877.679	587.52	6461.77
587.683	8619.08	587.683	5140.05	587.683	892.195	587.683	6105.54
587.846	8571.33	587.846	5115.98	587.846	853.726	587.846	5976.66
588.009	8545.72	588.009	5025.98	588.009	771.473	588.009	6035.64
588.171	8510.72	588.171	4932.25	588.171	688.088	588.171	6123.75
588.334	8165.28	588.334	4959.16	588.334	719.031	588.334	6336.85
588.497	7782.74	588.497	5002.63	588.497	766.193	588.497	6564.32
588.66	7694.13	588.66	5025.12	588.66	816.372	588.66	6648.87
588.823	8145.82	588.823	5009.03	588.823	872.098	588.823	6470.7
588.985	8565.67	588.985	4983.36	588.985	913.588	588.985	6347.58
589.148	8856.13	589.148	4918.78	589.148	897.255	589.148	6448
589.311	9071.61	589.311	4831.64	589.311	847.409	589.311	6678
589.474	9108.27	589.474	4806.65	589.474	807.648	589.474	6850.99
589.636	8893.09	589.636	4869.17	589.636	782.094	589.636	6943.68
589.799	8628.8	589.799	4948.7	589.799	759.244	589.799	7018.71
589.962	8429.7	589.962	4990.84	589.962	717.564	589.962	6654.48
590.125	8256.19	590.125	5018.32	590.125	668.495	590.125	6117.86
590.288	8135.44	590.288	5050.85	590.288	655.776	590.288	5773.41
590.45	8198.34	590.45	5100.97	590.45	769.612	590.45	6097.99
590.613	8272.56	590.613	5141.8	590.613	883.073	590.613	6438.84
590.776	8364.29	590.776	5072.18	590.776	920.214	590.776	6572.78
590.939	8469.9	590.939	4914.74	590.939	896.658	590.939	6542.15
591.101	8580.44	591.101	4803.83	591.101	855.129	591.101	6501.79
591.264	8703.23	591.264	4808.62	591.264	768.904	591.264	6437.19
591.427	8829.29	591.427	4844.36	591.427	670.722	591.427	6366.1
591.59	8769.8	591.59	4834.56	591.59	649.715	591.59	6309.98
591.753	8558.4	591.753	4787.49	591.753	691.884	591.753	6266.12
591.915	8357.41	591.915	4776.15	591.915	736.981	591.915	6264.09
592.078	8218	592.078	4927.57	592.078	788.77	592.078	6447.05
592.241	8093.51	592.241	5118.44	592.241	842.181	592.241	6674.83
592.404	8063.56	592.404	5139.98	592.404	864.886	592.404	6725.31
592.566	8153.13	592.566	4947.48	592.566	848.779	592.566	6551.67
592.729	8270.52	592.729	4799	592.729	836.708	592.729	6429.64
592.892	8538.56	592.892	4888.84	592.892	846.49	592.892	6587.07
593.055	8858.33	593.055	5060.51	593.055	863.775	593.055	6840.45
593.218	9023.24	593.218	5152.22	593.218	866.14	593.218	6865.71
593.38	8947.15	593.38	5119.47	593.38	845.288	593.38	6535.98
593.543	8827.15	593.543	5085.53	593.543	821.204	593.543	6252.25
593.706	8523.45	593.706	5079.96	593.706	785.152	593.706	6333.26
593.869	8127.74	593.869	5088.6	593.869	743.105	593.869	6596.94
594.031	8028.04	594.031	5058.39	594.031	730.872	594.031	6655.64
594.194	8437.67	594.194	4961.29	594.194	769.94	594.194	6361.66
594.357	8906.19	594.357	4857.33	594.357	815.619	594.357	6025.29
594.52	8703.59	594.52	4900.86	594.52	841.644	594.52	6039.33
594.683	8216.32	594.683	5006.96	594.683	859.327	594.683	6202.01
594.845	7883.31	594.845	5103.08	594.845	878.248	594.845	6354.01
595.008	8044.72	595.008	5167.21	595.008	901.135	595.008	6471.76
595.171	8237.94	595.171	5219.78	595.171	921.014	595.171	6582.29
595.334	8388.35	595.334	5203.05	595.334	915.781	595.334	6657.8
595.496	8500.77	595.496	5124.83	595.496	888.266	595.496	6702.21
595.659	8608.35	595.659	5059.52	595.659	858.833	595.659	6709.91
595.822	8705.21	595.822	5022.81	595.822	825.151	595.822	6636.26
595.985	8798.78	595.985	4994.89	595.985	790.163	595.985	6537.58
596.148	8644.95	596.148	4958.82	596.148	810.298	596.148	6349.39
596.31	8307.48	596.31	4916.7	596.31	871.35	596.31	6094.74
596.473	7964.47	596.473	4882.3	596.473	931.567	596.473	5899.13
596.636	7669.85	596.636	4934.21	596.636	958.85	596.636	6374.55
596.799	7414.59	596.799	4991.95	596.799	977.504	596.799	6878.18
596.961	7536.03	596.961	5018.95	596.961	937.996	596.961	6956.56
597.124	8234.44	597.124	4998.9	597.124	809.405	597.124	6383.59
597.287	8715.08	597.287	4999.4	597.287	712.583	597.287	5977.37
597.45	8556.67	597.45	5060.21	597.45	708.998	597.45	6060.48
597.613	8071.8	597.613	5151.84	597.613	753.041	597.613	6393.56
597.775	8030.51	597.775	5129.41	597.775	834.114	597.775	6566.45
597.938	8459.34	597.938	4986.1	597.938	954.432	597.938	6569.56
598.101	8968.48	598.101	4822.15	598.101	1081.42	598.101	6543.61
598.264	8473.88	598.264	4931.44	598.264	998.231	598.264	6289.94
598.426	7771.14	598.426	5097.27	598.426	870.895	598.426	5994.61
598.589	7280.08	598.589	5202.82	598.589	774.466	598.589	5879.95
598.752	7387.47	598.752	5137.92	598.752	765.419	598.752	6276.06
598.915	7490.58	598.915	5078.17	598.915	766.822	598.915	6602.93
599.078	7575.55	599.078	5040.32	599.078	812.642	599.078	6635.49
599.24	7646.75	599.24	5019.08	599.24	892.113	599.24	6445.08
599.403	7761.04	599.403	4990.23	599.403	918.514	599.403	6301.72
599.566	7941.2	599.566	4949.76	599.566	863.755	599.566	6230.35
599.729	8139.52	599.729	4906.08	599.729	786.633	599.729	6178.8
599.891	8519.73	599.891	4974.31	599.891	819.025	599.891	6280.26
600.054	8982.78	600.054	5093.48	600.054	901.284	600.054	6451.38
600.217	9337.22	600.217	5196.34	600.217	972.41	600.217	6593.01
600.38	8800.43	600.38	5146.36	600.38	931.876	600.38	6469.44
600.543	8310.77	600.543	5105.78	600.543	894.288	600.543	6361.09
600.705	8198.6	600.705	5140.53	600.705	880.305	600.705	6374.74
600.868	8486.28	600.868	5255.04	600.868	891.324	600.868	6517.59
601.031	8596.04	601.031	5308.86	601.031	875.63	601.031	6596.19
601.194	8288.47	601.194	5220.28	601.194	797.277	601.194	6524.08
601.357	7826.32	601.357	5078.96	601.357	695.714	601.357	6396.14
601.519	7508.08	601.519	5047.61	601.519	704.755	601.519	6406.25
601.682	7305.2	601.682	5104.42	601.682	802.453	601.682	6527.01
601.845	7161.27	601.845	5166.4	601.845	894.667	601.845	6681.7
602.008	7434.26	602.008	5199.18	602.008	864.255	602.008	7039.77
602.17	7781.86	602.17	5226.74	602.17	811.899	602.17	7434.21
602.333	8022.5	602.333	5250.74	602.333	777.612	602.333	7480.15
602.496	8109.11	602.496	5269.64	602.496	769.344	602.496	7024.24
602.659	8222.61	602.659	5285.91	602.659	766.768	602.659	6618.61
602.821	8450.54	602.821	5291	602.821	788.431	602.821	6427.13
602.984	8730.51	602.984	5291	602.984	821.113	602.984	6333.02
603.147	8819.46	603.147	5234.66	603.147	843.245	603.147	6240.92
603.31	8645.56	603.31	5100.82	603.31	850.859	603.31	6151.59
603.473	8462.25	603.473	4976.17	603.473	859.25	603.473	6094.72
603.635	8481.19	603.635	5023.97	603.635	891.027	603.635	6340.31
603.798	8586.34	603.798	5145.26	603.798	932.773	603.798	6714.84
603.961	8534.15	603.961	5191.14	603.961	958.762	603.961	6928.07
604.124	8151.65	604.124	5078.69	604.124	951.672	604.124	6802.68
604.287	7763.91	604.287	4960.52	604.287	939.737	604.287	6651.95
604.449	7706.6	604.449	4953.24	604.449	896.858	604.449	6544.03
604.612	7822.42	604.612	5004.06	604.612	837.767	604.612	6458.55
604.775	7960.45	604.775	5064.56	604.775	788.967	604.775	6407.2
604.938	8154.94	604.938	5149.66	604.938	766.324	604.938	6442.61
605.1	8342.94	605.1	5228.94	605.1	749.304	605.1	6477.41
605.263	8392.9	605.263	5217.85	605.263	755.293	605.263	6394.44
605.426	8334.61	605.426	5135.93	605.426	779.318	605.426	6219.17
605.589	8221.55	605.589	5088.07	605.589	798.511	605.589	6082.96
605.751	7978.3	605.751	5121.27	605.751	806.191	605.751	6039.8
605.914	7701.67	605.914	5175.26	605.914	810.92	605.914	6020.49
606.077	7652.92	606.077	5170.49	606.077	822.103	606.077	6208.15
606.24	7777.97	606.24	5120.92	606.24	838.207	606.24	6553.64
606.403	7937.02	606.403	5088.21	606.403	838.913	606.403	6818.77
606.565	8299.34	606.565	5165.09	606.565	741.97	606.565	6565.37
606.728	8660.56	606.728	5252.9	606.728	637.577	606.728	6266.82
606.891	8712.08	606.891	5304.15	606.891	591.68	606.891	6215.58
607.054	8349.49	607.054	5306.51	607.054	623.998	607.054	6495.01
607.216	8042.97	607.216	5299.94	607.216	663.854	607.216	6691.79
607.379	7894.01	607.379	5268.27	607.379	724.89	607.379	6656.34
607.542	7815.95	607.542	5225.3	607.542	795.458	607.542	6516.39
607.705	7660.88	607.705	5193.73	607.705	829.013	607.705	6632.54
607.868	7430.6	607.868	5173.29	607.868	826.429	607.868	6998.74
608.03	7190.12	608.03	5154.37	608.03	818.938	608.03	7398.89
608.193	7472.79	608.193	5118.55	608.193	882.834	608.193	7017.92
608.356	7825.8	608.356	5083.4	608.356	954.579	608.356	6536.03
608.519	8104.61	608.519	5098.61	608.519	987.728	608.519	6231.68
608.682	8215.82	608.682	5227.57	608.682	933.702	608.682	6328.29
608.844	8345.25	608.844	5327.1	608.844	905.662	608.844	6419.51
609.007	8540.75	609.007	5319.98	609.007	971.839	609.007	6491.15
609.17	8779.64	609.17	5242.72	609.17	1099.96	609.17	6549.88
609.333	8724.19	609.333	5192.46	609.333	1156.51	609.333	6544.74
609.495	8284.39	609.495	5177.51	609.495	1119.6	609.495	6456.18
609.658	7754.78	609.658	5170.81	609.658	1060.84	609.658	6348.13
609.821	7854.83	609.821	5206.75	609.821	1072.47	609.821	6362.45
609.984	8166.95	609.984	5257.05	609.984	1107.8	609.984	6417.98
610.146	8420.84	610.146	5299.23	610.146	1110.34	610.146	6458.22
610.309	8399.54	610.309	5305.54	610.309	973.851	610.309	6428.64
610.472	8358.03	610.472	5316.61	610.472	858.271	610.472	6420.19
610.635	8199.61	610.635	5355.15	610.635	863.67	610.635	6534.08
610.798	7940.05	610.798	5417.48	610.798	973.726	610.798	6753.8
610.96	7790.31	610.96	5439.81	610.96	1022.42	610.96	6806.78
611.123	7847.53	611.123	5386.75	611.123	955.448	611.123	6545.51
611.286	7967.09	611.286	5310.99	611.286	853.645	611.286	6189.6
611.449	8097.04	611.449	5304.57	611.449	901.627	611.449	6179.63
611.612	8233.2	611.612	5339.64	611.612	1039.25	611.612	6376.71
611.774	8369.28	611.774	5380.13	611.774	1149.13	611.774	6536.91
611.937	8502.92	611.937	5437.12	611.937	1078.11	611.937	6428.49
612.1	8623.21	612.1	5494.06	612.1	992.228	612.1	6299.62
612.263	8458.18	612.263	5510.6	612.263	1012.65	612.263	6363.33
612.425	7995.19	612.425	5484.94	612.425	1144.09	612.425	6628.18
612.588	7673.38	612.588	5435.5	612.588	1225.13	612.588	6816.11
612.751	7796.28	612.751	5311.09	612.751	1147.43	612.751	6761.75
612.914	8068.52	612.914	5161.55	612.914	1016.44	612.914	6626.02
613.076	8138.68	613.076	5084.09	613.076	947.305	613.076	6577.9
613.239	7999.95	613.239	5081.15	613.239	942.129	613.239	6620.33
613.402	7869.03	613.402	5097.76	613.402	963.227	613.402	6639.86
613.565	7831	613.565	5194.76	613.565	1101.5	613.565	6520.05
613.728	7822.31	613.728	5317.15	613.728	1276.8	613.728	6356.2
613.89	7876.76	613.89	5395.43	613.89	1326.62	613.89	6321.19
614.053	8021.47	614.053	5410.64	614.053	1197.07	614.053	6470.34
614.216	8123.59	614.216	5417.58	614.216	1080.48	614.216	6609.02
614.379	7873.8	614.379	5373.98	614.379	1104.48	614.379	6625.38
614.542	7504.25	614.542	5313.17	614.542	1176.34	614.542	6600.11
614.704	7408.34	614.704	5261.13	614.704	1234.32	614.704	6553.4
614.867	7825.54	614.867	5225.5	614.867	1266.27	614.867	6466.5
615.03	8186.16	615.03	5202.25	615.03	1308.91	615.03	6389.91
615.193	8194.35	615.193	5237.65	615.193	1408	615.193	6369.99
615.355	8000.04	615.355	5306.77	615.355	1539.51	615.355	6382.63
615.518	7977.93	615.518	5347.09	615.518	1631.7	615.518	6398.5
615.681	8220.93	615.681	5343.08	615.681	1663.35	615.681	6419.35
615.844	8510.86	615.844	5331.23	615.844	1684.29	615.844	6441.07
616.007	8166.13	616.007	5331.16	616.007	1634.58	616.007	6505.87
616.169	7583.12	616.169	5335.5	616.169	1558.34	616.169	6586.84
616.332	7245.81	616.332	5349.57	616.332	1472	616.332	6647.52
616.495	7920.56	616.495	5403.69	616.495	1344	616.495	6624.61
616.658	8508.68	616.658	5445.91	616.658	1223.67	616.658	6605.98
616.82	8633.46	616.82	5424.34	616.82	1144.16	616.82	6610.26
616.983	8349.38	616.983	5346.51	616.983	1100.69	616.983	6634.75
617.146	8113.06	617.146	5260.74	617.146	1057.11	617.146	6627.2
617.309	7962	617.309	5160.83	617.309	1013.31	617.309	6562.45
617.471	7837.52	617.471	5056.5	617.471	969.45	617.471	6479.86
617.634	7886.73	617.634	5061.35	617.634	986.375	617.634	6602.71
617.797	8031.76	617.797	5126.43	617.797	1036.84	617.797	6838.91
617.96	8162.33	617.96	5187.21	617.96	1078.73	617.96	7048.34
618.123	8013.33	618.123	5134.25	618.123	977.152	618.123	6801.72
618.285	7873.82	618.285	5085.67	618.285	887.488	618.285	6576.76
618.448	7806.06	618.448	5070.27	618.448	887.847	618.448	6515.61
618.611	7824.63	618.611	5094.77	618.611	996.535	618.611	6651.57
618.774	7858.02	618.774	5122.61	618.774	1071.72	618.774	6699.23
618.937	7925.74	618.937	5158.17	618.937	1069.22	618.937	6542.16
619.099	8007.57	619.099	5196.91	619.099	1034.83	619.099	6301.04
619.262	7903.5	619.262	5177.89	619.262	1032.37	619.262	6222.48
619.425	7652.91	619.425	5113.33	619.425	1055.07	619.425	6272.05
619.588	7429.24	619.588	5055.37	619.588	1075.84	619.588	6334.71
619.75	7791.34	619.75	5155.94	619.75	1031.56	619.75	6368.61
619.913	8225.99	619.913	5275.85	619.913	978.83	619.913	6394.7
620.076	8454.39	620.076	5329.44	620.076	935.123	620.076	6280.54
620.239	8379.69	620.239	5285.56	620.239	904.688	620.239	5960.38
620.401	8342.07	620.401	5238.3	620.401	878.109	620.401	5756.43
620.564	8440.46	620.564	5178.7	620.564	865.7	620.564	5978.79
620.727	8601.02	620.727	5113.45	620.727	859.768	620.727	6396
620.89	8653.68	620.89	5146.19	620.89	883.873	620.89	6684.34
621.053	8575.08	621.053	5298.15	621.053	944.517	621.053	6815.91
621.215	8446.99	621.215	5440.18	621.215	1004.68	621.215	6904.82
621.378	8027.08	621.378	5381.19	621.378	1024.96	621.378	6784.93
621.541	7502.14	621.541	5249.85	621.541	1030.9	621.541	6589.91
621.704	7370.72	621.704	5128.01	621.704	1040.84	621.704	6396.1
621.867	7976.71	621.867	5023.95	621.867	1058.28	621.867	6204.57
622.029	8556.85	622.029	4936.83	622.029	1074.11	622.029	6055.35
622.192	8569.16	622.192	5001.68	622.192	1071.36	622.192	6304.24
622.355	8327.03	622.355	5134.61	622.355	1060.28	622.355	6731.53
622.518	8109.03	622.518	5216.03	622.518	1057.53	622.518	6981.49
622.68	7941.86	622.68	5188.91	622.68	1072.31	622.68	6857.76
622.843	7801.97	622.843	5157.86	622.843	1077.08	622.843	6718.06
623.006	7813.73	623.006	5159.35	623.006	1006.67	623.006	6674.19
623.169	7923.73	623.169	5181.9	623.169	887.57	623.169	6692.39
623.332	8097.24	623.332	5195.03	623.332	827.496	623.332	6796.67
623.494	8386.43	623.494	5190.99	623.494	874.943	623.494	7057.73
623.657	8699.07	623.657	5183.48	623.657	944.2	623.657	7350.59
623.82	8447.33	623.82	5098.17	623.82	938.064	623.82	7191.62
623.983	7918.8	623.983	4974.74	623.983	894.943	623.983	6811.04
624.145	7513.14	624.145	4871.52	624.145	870.912	624.145	6447.33
624.308	7686.44	624.308	4863.57	624.308	936.762	624.308	6163.61
624.471	7875.78	624.471	4868.65	624.471	999.856	624.471	5923.12
624.634	8043.89	624.634	4934.69	624.634	1027.11	624.634	5934.05
624.797	8191.15	624.797	5060.58	624.797	1019.2	624.797	6191.77
624.959	8239.77	624.959	5137.36	624.959	1025.46	624.959	6290.6
625.122	8095.21	625.122	5117.98	625.122	1059.51	625.122	6078.29
625.285	7884.6	625.285	5065.73	625.285	1103.06	625.285	5759.61
625.448	7853.56	625.448	5035.94	625.448	1078.7	625.448	5800.32
625.61	7933.68	625.61	5020.07	625.61	1012.3	625.61	6063.5
625.773	8015.12	625.773	5007.89	625.773	942.482	625.773	6341.31
625.936	7892.38	625.936	5055.4	625.936	879.133	625.936	6500.08
626.099	7775.98	626.099	5104.88	626.099	819.943	626.099	6647.19
626.262	7712.65	626.262	5170.79	626.262	795.587	626.262	6696.71
626.424	7717.8	626.424	5257.92	626.424	816.181	626.424	6620.27
626.587	7757.82	626.587	5318.63	626.587	833.87	626.587	6515.12
626.75	7883.22	626.75	5314.66	626.75	844.443	626.75	6339.69
626.913	8045.21	626.913	5282.98	626.913	851.968	626.913	6134.14
627.075	8105.17	627.075	5239	627.075	816.264	627.075	6316.41
627.238	8080.38	627.238	5184.8	627.238	744.644	627.238	6820.89
627.401	8035.58	627.401	5133.01	627.401	679.496	627.401	7304.87
627.564	7874.02	627.564	5126	627.564	747.744	627.564	7051.48
627.726	7695.23	627.726	5126.09	627.726	836.407	627.726	6683.06
627.889	7590.97	627.889	5132.9	627.889	892.122	627.889	6331.13
628.052	7595.73	628.052	5149.54	628.052	899.649	628.052	6003.5
628.215	7610.46	628.215	5162.71	628.215	895.756	628.215	5766.87
628.378	7664.16	628.378	5162.35	628.378	847.311	628.378	5885.23
628.54	7735.08	628.54	5156.02	628.54	779.16	628.54	6160.6
628.703	7846.05	628.703	5142.53	628.703	754.693	628.703	6259.75
628.866	8007.47	628.866	5120.05	628.866	785.286	628.866	6136.77
629.029	8154.88	629.029	5107.31	629.029	819.625	629.029	6010.62
629.192	8170.59	629.192	5168.19	629.192	842.038	629.192	6015.12
629.354	8135.72	629.354	5257.35	629.354	859.871	629.354	6069.8
629.517	8162.75	629.517	5283.76	629.517	891.904	629.517	6088
629.68	8294.04	629.68	5204.49	629.68	947.851	629.68	6044.75
629.843	8439.09	629.843	5126.43	629.843	993.691	629.843	6016
630.005	8664.67	630.005	5138.27	630.005	908.034	630.005	6195.51
630.168	8921.54	630.168	5185.04	630.168	771.275	630.168	6455.95
630.331	8972.83	630.331	5207.01	630.331	695.411	630.331	6618.69
630.494	8569.11	630.494	5174.05	630.494	754.324	630.494	6565.2
630.657	8190.6	630.657	5144.47	630.657	810.095	630.657	6516.58
630.819	8043.68	630.819	5144.6	630.819	819.807	630.819	6540.92
630.982	8047.25	630.982	5164.02	630.982	799.587	630.982	6612.68
631.145	8094.48	631.145	5189.03	631.145	806.977	631.145	6655.88
631.308	8210.81	631.308	5222.86	631.308	858.068	631.308	6653.87
631.47	8341.59	631.47	5258.52	631.47	918.308	631.47	6642.38
631.633	8202.39	631.633	5223.62	631.633	929.276	631.633	6445.7
631.796	7952.22	631.796	5159.52	631.796	919.641	631.796	6173.21
631.959	7802.3	631.959	5107.22	631.959	900.71	631.959	5992.18
632.122	8106.87	632.122	5108.41	632.122	839.637	632.122	6225.76
632.284	8390.6	632.284	5125.38	632.284	786.435	632.284	6422.09
632.447	8566.88	632.447	5223.65	632.447	773.785	632.447	6426.45
632.61	8646.6	632.61	5395	632.61	797.584	632.61	6258.28
632.773	8604.08	632.773	5483.34	632.773	834.668	632.773	6286.58
632.935	8351.69	632.935	5429.2	632.935	894.558	632.935	6652.17
633.098	8033.59	633.098	5330.44	633.098	961.59	633.098	7123.38
633.261	8193.17	633.261	5362.3	633.261	953.832	633.261	7103.33
633.424	8596.53	633.424	5460.83	633.424	907.909	633.424	6832.6
633.587	8907.96	633.587	5552.77	633.587	862.61	633.587	6553.69
633.749	8228.31	633.749	5540.47	633.749	848.723	633.749	6370.78
633.912	7619.05	633.912	5523.61	633.912	838.774	633.912	6223.57
634.075	7567.97	634.075	5470.56	634.075	860.049	634.075	6359.39
634.238	8094.07	634.238	5380.1	634.238	913.611	634.238	6787.89
634.4	8432.25	634.4	5309.51	634.4	955.115	634.4	7042.3
634.563	8347.28	634.563	5283.65	634.563	969.465	634.563	6904.72
634.726	8119.07	634.726	5272.93	634.726	974.624	634.726	6634.44
634.889	7959.9	634.889	5281.71	634.889	1008.46	634.889	6684.15
635.052	7850.92	635.052	5304.65	635.052	1063.12	635.052	6966.25
635.214	7837.15	635.214	5323.03	635.214	1099.15	635.214	7186.32
635.377	8284.61	635.377	5314.25	635.377	1035.48	635.377	7024.4
635.54	8820.71	635.54	5303.79	635.54	959.323	635.54	6802.77
635.703	8855	635.703	5259.56	635.703	943.551	635.703	6654.31
635.865	8391.33	635.865	5183.16	635.865	987.603	635.865	6584.44
636.028	8139.71	636.028	5133.39	636.028	1035.99	636.028	6567.99
636.191	8710.84	636.191	5174	636.191	1101.17	636.191	6709.83
636.354	9518.38	636.354	5238.02	636.354	1172.54	636.354	6892.72
636.517	9796.41	636.517	5332.53	636.517	1271.06	636.517	7063.43
636.679	9454.75	636.679	5463.95	636.679	1400.87	636.679	7221.19
636.842	9224.01	636.842	5571.55	636.842	1494.44	636.842	7301.86
637.005	9335.5	637.005	5594.02	637.005	1456.18	637.005	7123.1
637.168	9558.21	637.168	5587.4	637.168	1368.54	637.168	6849.54
637.33	9867.74	637.33	5553.12	637.33	1359.07	637.33	6790.47
637.493	10284.4	637.493	5487.28	637.493	1434.22	637.493	6960.79
637.656	10672.4	637.656	5412.68	637.656	1511.17	637.656	7121.38
637.819	10231.7	637.819	5367.7	637.819	1553.19	637.819	6981.73
637.982	9652.4	637.982	5329.06	637.982	1586.58	637.982	6798.56
638.144	9435.81	638.144	5328.32	638.144	1628.63	638.144	6754.92
638.307	9908.83	638.307	5402.13	638.307	1695.39	638.307	6950.92
638.47	10382.7	638.47	5481	638.47	1734.98	638.47	7072.17
638.633	10846.5	638.633	5539.35	638.633	1660.38	638.633	6985.35
638.795	11304.4	638.795	5584.12	638.795	1523.17	638.795	6787.61
638.958	11790.2	638.958	5609.52	638.958	1499.93	638.958	6853.85
639.121	12293.6	639.121	5615.84	639.121	1594.93	639.121	7198
639.284	12803.7	639.284	5615.89	639.284	1698.12	639.284	7573.48
639.447	12774.6	639.447	5610.26	639.447	1556.45	639.447	7826.88
639.609	12644.1	639.609	5603.47	639.609	1373.23	639.609	8052.03
639.772	12551.4	639.772	5561.59	639.772	1259.16	639.772	8337.43
639.935	12471.7	639.935	5478.43	639.935	1327.84	639.935	8446.92
640.098	12462.6	640.098	5419.48	640.098	1374.93	640.098	8416.09
640.26	12759.2	640.26	5435.47	640.26	1328.6	640.26	8006.09
640.423	13268.5	640.423	5490.85	640.423	1216.74	640.423	7429.9
640.586	13747.2	640.586	5532.79	640.586	1174.75	640.586	7167.49
640.749	14180.3	640.749	5558.11	640.749	1211.09	640.749	7261.79
640.912	14588.8	640.912	5578.27	640.912	1254.11	640.912	7460.47
641.074	14633.6	641.074	5594.29	641.074	1246.05	641.074	7859.05
641.237	14570.2	641.237	5610.83	641.237	1230.02	641.237	8285.7
641.4	14779.9	641.4	5617.95	641.4	1232.31	641.4	8353.21
641.563	15635.5	641.563	5583.28	641.563	1223.91	641.563	7836.62
641.725	16412.7	641.725	5555.27	641.725	1228.18	641.725	7376.12
641.888	16636.9	641.888	5581.01	641.888	1317.41	641.888	7621.79
642.051	16490.6	642.051	5634.9	642.051	1458.42	642.051	8125.52
642.214	16647	642.214	5702.95	642.214	1536.4	642.214	8475.1
642.377	17410.4	642.377	5803.66	642.377	1496.24	642.377	8557.27
642.539	18230.9	642.539	5893.26	642.539	1447.32	642.539	8623.81
642.702	18670.3	642.702	5852.37	642.702	1428.1	642.702	8775.83
642.865	18902.3	642.865	5725.29	642.865	1438.2	642.865	8993.91
643.028	18982.6	643.028	5671.18	643.028	1476.58	643.028	9135.64
643.19	18791.1	643.19	5753.86	643.19	1580.57	643.19	9150.76
643.353	18544.8	643.353	5862.41	643.353	1691.17	643.353	9134.78
643.516	19497.5	643.516	5949.93	643.516	1656.75	643.516	9433.47
643.679	21006	643.679	6028.91	643.679	1554.31	643.679	9883.73
643.842	22124.5	643.842	6108.55	643.842	1469.63	643.842	10247.1
644.004	21737.4	644.004	6162.84	644.004	1477.94	644.004	10093
644.167	21383.7	644.167	6215.48	644.167	1491.49	644.167	9949
644.33	21681.1	644.33	6279.57	644.33	1492.32	644.33	10069.4
644.493	22572.2	644.493	6357.84	644.493	1477.51	644.493	10445.9
644.655	23330.6	644.655	6463.24	644.655	1468.56	644.655	10724.8
644.818	23960.8	644.818	6620.62	644.818	1485.85	644.818	10905.5
644.981	24538.5	644.981	6792.84	644.981	1508.39	644.981	11047
645.144	25481.3	645.144	6907.98	645.144	1490.03	645.144	11208.7
645.307	26318.1	645.307	7003.78	645.307	1434.12	645.307	11250
645.469	26909.5	645.469	7111.08	645.469	1382.49	645.469	11273.7
645.632	25742.9	645.632	7295.71	645.632	1415.48	645.632	11215
645.795	24825.8	645.795	7470.45	645.795	1469.42	645.795	11166.3
645.958	24845.2	645.958	7644.98	645.958	1555.4	645.958	11038.7
646.12	25824.6	646.12	7843.25	646.12	1665.43	646.12	10887.6
646.283	26350.4	646.283	8030.56	646.283	1784.01	646.283	10997.1
646.446	25826.4	646.446	8195.55	646.446	1895.14	646.446	11666.5
646.609	24874	646.609	8353.33	646.609	1989.7	646.609	12546
646.772	24950	646.772	8572.66	646.772	2055.78	646.772	13084.6
646.934	25870.4	646.934	8760.64	646.934	2252.21	646.934	13324.7
647.097	26655.8	647.097	8945.93	647.097	2460.01	647.097	13576.1
647.26	26439.9	647.26	9177.82	647.26	2617.85	647.26	13902.1
647.423	26049.2	647.423	9492.24	647.423	2664.45	647.423	14089.5
647.585	25831.9	647.585	9827.49	647.585	2726.89	647.585	13988.8
647.748	25662	647.748	10160.8	647.748	2893.69	647.748	13819
647.911	25409.1	647.911	10465.1	647.911	3062.85	647.911	13768.3
648.074	25110	648.074	10687.2	648.074	3148.82	648.074	13933.9
648.237	25207.5	648.237	10834.8	648.237	3169.38	648.237	14330.5
648.399	25904.3	648.399	11007.3	648.399	3239.69	648.399	15190.8
648.562	26907	648.562	11248.8	648.562	3365.61	648.562	16443.8
648.725	27491.5	648.725	11499.6	648.725	3539.51	648.725	17545.3
648.888	27332.7	648.888	11682.8	648.888	3845.29	648.888	18271.3
649.05	26798.8	649.05	11807.8	649.05	4261.67	649.05	18712.7
649.213	26210	649.213	12101.8	649.213	4549.39	649.213	19339.7
649.376	26023.6	649.376	12592.8	649.376	4727.36	649.376	20133.6
649.539	26572.5	649.539	13140.5	649.539	4907.23	649.539	20843.6
649.702	27948.2	649.702	13614.7	649.702	5059.97	649.702	20900.7
649.864	28424	649.864	14077.9	649.864	5038.4	649.864	20709.2
650.027	28540	650.027	14520.4	650.027	4979.86	650.027	20534.4
650.19	28508.2	650.19	14925.3	650.19	4909.81	650.19	20377.8
650.353	28553	650.353	15318.9	650.353	4814.16	650.353	19957.2
650.515	28278.8	650.515	15753.9	650.515	4714.65	650.515	19240.9
650.678	28013.6	650.678	16264.6	650.678	4855.61	650.678	18581.3
650.841	27619.9	650.841	16846.2	650.841	5115.96	650.841	18665.7
651.004	27046.8	651.004	17444.8	651.004	5363.57	651.004	19339.5
651.167	26269.6	651.167	17831.6	651.167	5485.78	651.167	20871
651.329	26086.4	651.329	18067.3	651.329	6016.99	651.329	22492.8
651.492	26035.3	651.492	18432	651.492	6641.36	651.492	24021.5
651.655	26183.5	651.655	18973.9	651.655	7301.66	651.655	25755.6
651.818	26484.9	651.818	19568.2	651.818	7891.54	651.818	28015.7
651.98	27940.7	651.98	19867.7	651.98	8175.25	651.98	30381.5
652.143	30178.8	652.143	20100.9	652.143	8394.93	652.143	32718.7
652.306	32475.5	652.306	20358.3	652.306	8742.77	652.306	35131.7
652.469	33878.6	652.469	20642.6	652.469	9653.42	652.469	37596.4
652.632	34963	652.632	20866.7	652.632	10801.6	652.632	39911.1
652.794	35645.6	652.794	21061.6	652.794	11703.3	652.794	41337.3
652.957	35402.1	652.957	21177.1	652.957	11775.4	652.957	41414.1
653.12	34959.1	653.12	21255.1	653.12	11606.4	653.12	41258.2
653.283	35047.1	653.283	21273	653.283	11097.8	653.283	41179.8
653.446	35994	653.446	21392.2	653.446	10698.8	653.446	41115.3
653.608	36940.8	653.608	21577.4	653.608	10728	653.608	40727.8
653.771	36810.1	653.771	21738.7	653.771	11386.3	653.771	40433.9
653.934	36234.5	653.934	21868.4	653.934	12166.3	653.934	40278
654.097	34428.9	654.097	21887.8	654.097	11765.2	654.097	39182.2
654.259	32803	654.259	21961	654.259	10736.2	654.259	36840.5
654.422	31496.4	654.422	21985.5	654.422	9733.27	654.422	34920.7
654.585	30777.4	654.585	21884.7	654.585	8883.46	654.585	34135.1
654.748	30116.3	654.748	21747.4	654.748	8097.98	654.748	33671.3
654.91	29686.9	654.91	21856.9	654.91	7892.08	654.91	33235.6
655.073	29531.2	655.073	22060	655.073	7957.77	655.073	33266
655.236	29464.2	655.236	22212.7	655.236	7998.44	655.236	33427.7
655.399	28886.4	655.399	22089.7	655.399	7903.2	655.399	33220.9
655.562	28187.2	655.562	21948.4	655.562	7812.12	655.562	32852.3
655.724	27781.2	655.724	21711.5	655.724	7782.78	655.724	31817.7
655.887	28064.3	655.887	21378.9	655.887	7804.4	655.887	29834.9
656.05	28314.2	656.05	21082.9	656.05	7813.8	656.05	28142.1
656.213	28761.9	656.213	21230.8	656.213	7863.55	656.213	27505.4
656.375	29128.1	656.375	21414.1	656.375	7884.84	656.375	27360.3
656.538	29382.8	656.538	21276.9	656.538	7994.38	656.538	27142.7
656.701	29504.5	656.701	20774.6	656.701	8204.83	656.701	26859.4
656.864	29629.4	656.864	20254.6	656.864	8422.12	656.864	26544.7
657.027	28998.8	657.027	20361.8	657.027	8312.14	657.027	27465.1
657.189	28253.1	657.189	20563.2	657.189	8156.73	657.189	28576.3
657.352	27907.9	657.352	20677.7	657.352	7967.78	657.352	29663
657.515	28346.9	657.515	20600.7	657.515	7714.49	657.515	30690.8
657.678	28728.3	657.678	20515.1	657.678	7521.69	657.678	31601.7
657.84	29242.1	657.84	20458.5	657.84	7595.86	657.84	31395.5
658.003	29782.7	658.003	20410.1	658.003	7807.29	658.003	30676.4
658.166	30035.7	658.166	20458.8	658.166	7916.15	658.166	30289.9
658.329	29726.3	658.329	20683.4	658.329	7983.82	658.329	30998.1
658.492	29410.1	658.492	20922.8	658.492	8042.12	658.492	31703.2
658.654	29153.2	658.654	21135.9	658.654	8339.95	658.654	31320.1
658.817	28804.2	658.817	21327.9	658.817	8790.42	658.817	30225.2
658.98	28442	658.98	21489.1	658.98	9088.07	658.98	29317.2
659.143	28792.7	659.143	21553.5	659.143	8707.64	659.143	29535.7
659.305	29129.8	659.305	21607.7	659.305	8333.88	659.305	29806.9
659.468	28931.2	659.468	21603.9	659.468	8321.86	659.468	30446.7
659.631	28356.3	659.631	21576.6	659.631	8496.73	659.631	31557.6
659.794	28028.6	659.794	21571.8	659.794	8616.11	659.794	32609.6
659.957	28836.9	659.957	22105.4	659.957	8738.68	659.957	32941.1
660.119	29827.6	660.119	22747.3	660.119	8866.72	660.119	33161.5
660.282	30707.7	660.282	23151	660.282	8835.37	660.282	33540.6
660.445	30977.4	660.445	22929.4	660.445	8504.53	660.445	34069.2
660.608	31109.4	660.608	22788.7	660.608	8281.67	660.608	34426.5
660.771	30935.8	660.771	22969.4	660.771	8351.23	660.771	34024.8
660.933	30650.4	660.933	23292.7	660.933	8532.05	660.933	33274.9
661.096	29863.3	661.096	23408.1	661.096	8709.44	661.096	32468
661.259	29191.8	661.259	22273.4	661.259	8846.22	661.259	31925.6
661.422	28689.3	661.422	21137.6	661.422	8890.41	661.422	31463.3
661.584	28668.5	661.584	20502	661.584	8575.45	661.584	31285.6
661.747	28645.5	661.747	20391.9	661.747	8155.99	661.747	31101
661.91	28384.4	661.91	20289.9	661.91	7830.77	661.91	30598.6
662.073	27682.4	662.073	20344.1	662.073	7670.51	662.073	29914.8
662.235	27136.4	662.235	20385.1	662.235	7492.84	662.235	29263.2
662.398	26823.7	662.398	20240.8	662.398	7371.46	662.398	28346.3
662.561	26562.9	662.561	19771.6	662.561	7442.77	662.561	26798.2
662.724	26310.8	662.724	19401.5	662.724	7529.06	662.724	26002.2
662.887	26425.8	662.887	19314.5	662.887	7335.45	662.887	27045.4
663.049	26563.7	663.049	19253.7	663.049	7084.85	663.049	28434.3
663.212	26254	663.212	18994.3	663.212	6942.53	663.212	28915.3
663.375	24972.2	663.375	18532.4	663.375	6786.46	663.375	27686.5
663.538	23782.1	663.538	18137.4	663.538	6599.29	663.538	26614.9
663.701	23575.7	663.701	17815.6	663.701	6592.1	663.701	26098.2
663.863	24167.5	663.863	17528.3	663.863	6680.02	663.863	25992.1
664.026	24940.5	664.026	17250.5	664.026	6687.05	664.026	25989
664.189	24855	664.189	16954.5	664.189	6405.83	664.189	26118.6
664.352	24618.2	664.352	16563.2	664.352	6178.59	664.352	25863.5
664.514	24064.2	664.514	16120.4	664.514	5981.31	664.514	24943.4
664.677	22993.7	664.677	15768.8	664.677	5759.06	664.677	23519.3
664.84	21649.7	664.84	15562.6	664.84	5494.2	664.84	22325.5
665.003	20406.3	665.003	15544	665.003	5389.94	665.003	22097.6
665.165	19644.8	665.165	15397.1	665.165	5371.03	665.165	21956.7
665.328	19241.1	665.328	15177.3	665.328	5296.24	665.328	21642.5
665.491	19451.5	665.491	14915.8	665.491	5011.9	665.491	20857
665.654	19519.1	665.654	14773.8	665.654	4714.51	665.654	19942.7
665.817	19469.9	665.817	14546.5	665.817	4739.22	665.817	19823.9
665.979	19443.6	665.979	14250.2	665.979	4947.08	665.979	20232.7
666.142	19396.8	666.142	13942.3	666.142	5135.04	666.142	20659.5
666.305	18557.5	666.305	13722.2	666.305	4916.85	666.305	20221.1
666.468	17611.1	666.468	13487.9	666.468	4676.8	666.468	19818.7
666.63	17051.6	666.63	13166	666.63	4492.43	666.63	19264.6
666.793	17110.3	666.793	12807.2	666.793	4343.16	666.793	18433.5
666.956	17230.2	666.956	12456.7	666.956	4188.64	666.956	17563.8
667.119	16856.6	667.119	12299	667.119	4060.78	667.119	17153.9
667.282	16352.7	667.282	12086.6	667.282	3978.33	667.282	16810.8
667.444	16038.3	667.444	11908.2	667.444	3950.47	667.444	16619.5
667.607	16096.5	667.607	11823.9	667.607	3992.12	667.607	16669.4
667.77	16194.9	667.77	11777.9	667.77	4009.13	667.77	16701.1
667.933	16174.7	667.933	11550.2	667.933	4004.57	667.933	16734.2
668.096	15987.2	668.096	11252.6	668.096	4025.97	668.096	16873
668.258	15835	668.258	10972.4	668.258	3993.51	668.258	16929.6
668.421	15955.3	668.421	10862.5	668.421	3728.45	668.421	16495.2
668.584	16120.7	668.584	10803.6	668.584	3453.87	668.584	15983.7
668.747	15571.9	668.747	10653.5	668.747	3263.65	668.747	15533.9
668.909	14623.5	668.909	10287	668.909	3103.95	668.909	15136.4
669.072	13736.5	669.072	9922.51	669.072	2955.12	669.072	14734.3
669.235	13908.7	669.235	9741.36	669.235	2994.15	669.235	14198.9
669.398	14081.7	669.398	9618.7	669.398	3040.53	669.398	13681
669.56	14157.7	669.56	9466.78	669.56	3080.55	669.56	13304
669.723	14154.2	669.723	9275.64	669.723	3116.43	669.723	13095
669.886	14135.7	669.886	9083.54	669.886	3160.09	669.886	12853.5
670.049	13921.3	670.049	8876.1	670.049	3024.6	670.049	12650
670.212	13658.5	670.212	8665.83	670.212	2881.45	670.212	12395
670.374	13473.7	670.374	8472.62	670.374	2763.37	670.374	12250.8
670.537	13431.5	670.537	8318.96	670.537	2721.03	670.537	12257
670.7	13394.7	670.7	8165.01	670.7	2674.03	670.7	12282.8
670.863	13170.5	670.863	8061.6	670.863	2469.34	670.863	11937
671.026	12884.8	671.026	7975.29	671.026	2211.17	671.026	11474.1
671.188	12663	671.188	7891.24	671.188	2041.79	671.188	11063.1
671.351	12722.9	671.351	7793	671.351	2276.43	671.351	10853.1
671.514	12781.8	671.514	7691.86	671.514	2514.6	671.514	10641.3
671.677	12791	671.677	7542.16	671.677	2522.44	671.677	10528.8
671.839	12767.2	671.839	7360.33	671.839	2376.1	671.839	10481.2
672.002	12721.4	672.002	7180.84	672.002	2233.42	672.002	10402.6
672.165	12505.1	672.165	7154.77	672.165	2373.47	672.165	10285.7
672.328	12288.7	672.328	7128.64	672.328	2513.23	672.328	10166.9
672.49	12136.6	672.49	7049.74	672.49	2470.31	672.49	10107.7
672.653	12016.1	672.653	6911.16	672.653	2215.45	672.653	10085.6
672.816	11881.3	672.816	6777.48	672.816	1959.35	672.816	10051.8
672.979	12287.1	672.979	6716.94	672.979	1972.21	672.979	10123.6
673.142	12778.2	673.142	6663.9	673.142	2025.33	673.142	10217.9
673.304	12969.8	673.304	6612.69	673.304	2032.35	673.304	10205
673.467	12435.9	673.467	6579.39	673.467	1913.33	673.467	9917.1
673.63	11879.9	673.63	6552.34	673.63	1793.29	673.63	9638.38
673.793	11712.6	673.793	6401	673.793	1769.3	673.793	9581.43
673.956	11708.4	673.956	6196.39	673.956	1779.89	673.956	9601.78
674.118	11741.7	674.118	6018.57	674.118	1795.36	674.118	9602.34
674.281	11869	674.281	6033.66	674.281	1860.04	674.281	9456.62
674.444	12004.1	674.444	6051.21	674.444	1925.26	674.444	9271.9
674.607	12019.2	674.607	6000.86	674.607	1875.1	674.607	9236.47
674.769	11940.8	674.769	5899.73	674.769	1741.18	674.769	9337.75
674.932	11845.4	674.932	5796.89	674.932	1615.37	674.932	9492.16
675.095	12027.8	675.095	5763.55	675.095	1648.69	675.095	9679.26
675.258	12212.2	675.258	5733.1	675.258	1680.31	675.258	9858.34
675.421	12110.5	675.421	5722.44	675.421	1765.57	675.421	9974.93
675.583	11635.8	675.583	5734.5	675.583	1924.3	675.583	10031.5
675.746	11166.1	675.746	5756.79	675.746	2082.06	675.746	10093.3
675.909	11053.7	675.909	5703.12	675.909	2015.06	675.909	9753.57
676.072	10990.1	676.072	5609.73	676.072	1913.53	676.072	9346
676.234	11003.3	676.234	5532.87	676.234	1799.85	676.234	9123.57
676.397	11224.1	676.397	5546.86	676.397	1652.58	676.397	9366.59
676.56	11452.6	676.56	5577.82	676.56	1505.47	676.56	9610.86
676.723	11360.4	676.723	5529.09	676.723	1499.27	676.723	9423.28
676.885	11137.7	676.885	5443.33	676.885	1549.67	676.885	9066.67
677.048	10899.4	677.048	5370.41	677.048	1604.07	677.048	8780.8
677.211	10614.4	677.211	5317.15	677.211	1695.82	677.211	9003.95
677.374	10329.5	677.374	5263.89	677.374	1787.57	677.374	9227.11
677.537	10496.8	677.537	5303.97	677.537	1727.23	677.537	9168.68
677.699	11004.9	677.699	5414.38	677.699	1552.28	677.699	8898.09
677.862	11513	677.862	5524.79	677.862	1377.33	677.862	8627.51
678.025	11132.8	678.025	5500.16	678.025	1497.33	678.025	8765.18
678.188	10750.9	678.188	5475.27	678.188	1617.89	678.188	8903.63
678.351	10485.7	678.351	5458.84	678.351	1665.1	678.351	8947.49
678.513	10377.2	678.513	5453.79	678.513	1613.77	678.513	8864.28
678.676	10268.7	678.676	5448.73	678.676	1562.45	678.676	8781.07
678.839	10341.4	678.839	5416.74	678.839	1652.76	678.839	8651.63
679.002	10444.9	679.002	5380.18	679.002	1767.11	679.002	8514.33
679.164	10487.1	679.164	5358.86	679.164	1820.52	679.164	8400.88
679.327	10374.7	679.327	5375.97	679.327	1720.17	679.327	8347.59
679.49	10262.3	679.49	5393.08	679.49	1619.82	679.49	8294.3
679.653	10073.7	679.653	5346.18	679.653	1608.46	679.653	8195.58
679.815	9854.3	679.815	5273.43	679.815	1632.97	679.815	8078.49
679.978	9704.1	679.978	5198.32	679.978	1664.09	679.978	8049.95
680.141	9972.9	680.141	5108.85	680.141	1735.28	680.141	8557.6
680.304	10241.7	680.304	5019.38	680.304	1806.46	680.304	9065.25
680.467	10275.7	680.467	5034.77	680.467	1809.67	680.467	8969.51
680.629	10133.3	680.629	5128.92	680.629	1761.82	680.629	8420.55
680.792	9991.12	680.792	5222.92	680.792	1714.02	680.792	7872.17
680.955	10145.6	680.955	5115.54	680.955	1737.75	680.955	8104.05
681.118	10300	681.118	5008.16	681.118	1761.48	681.118	8335.93
681.281	10418	681.281	4911.99	681.281	1721.07	681.281	8430.98
681.443	10487.6	681.443	4830.67	681.443	1595.77	681.443	8344.99
681.606	10557.3	681.606	4749.34	681.606	1470.48	681.606	8259
681.769	10715	681.769	4890.71	681.769	1536.39	681.769	8152.9
681.932	10887	681.932	5068.17	681.932	1633.29	681.932	8043.54
682.094	10898.8	682.094	5190.94	682.094	1664.85	682.094	7963.73
682.257	10520.1	682.257	5180.43	682.257	1537.19	682.257	7955.95
682.42	10141.4	682.42	5169.92	682.42	1409.52	682.42	7948.17
682.583	9813.78	682.583	5122.05	682.583	1404.34	682.583	8053.32
682.746	9505.9	682.746	5059.77	682.746	1446.38	682.746	8202
682.908	9261.99	682.908	5004.09	682.908	1482.59	682.908	8317.55
683.071	9373.31	683.071	4985.02	683.071	1486.49	683.071	8249.04
683.234	9484.59	683.234	4965.95	683.234	1490.38	683.234	8180.56
683.397	9841.32	683.397	4930.08	683.397	1506.53	683.397	8127.48
683.559	10373.6	683.559	4882.19	683.559	1531.45	683.559	8085.43
683.722	10897	683.722	4835.03	683.722	1554.21	683.722	8042.65
683.885	10829.7	683.885	4836.98	683.885	1431.56	683.885	7949.98
684.048	10762.3	684.048	4838.92	684.048	1308.92	684.048	7857.32
684.211	10651.2	684.211	4865.71	684.211	1254.2	684.211	7903.46
684.373	10485.7	684.373	4923.33	684.373	1283.79	684.373	8121.88
684.536	10320.2	684.536	4980.96	684.536	1313.38	684.536	8340.3
684.699	10309.9	684.699	4860.51	684.699	1525.84	684.699	8281.21
684.862	10321.2	684.862	4715.26	684.862	1763.76	684.862	8183.47
685.024	10317.1	685.024	4665.66	685.024	1853.7	685.024	8166.78
685.187	10278.5	685.187	4829.23	685.187	1613.79	685.187	8330.74
685.35	10239.9	685.35	4992.8	685.35	1373.89	685.35	8494.7
685.513	10042.7	685.513	4970.55	685.513	1290.32	685.513	8291.32
685.676	9790.3	685.676	4883.68	685.676	1261.11	685.676	7960.24
685.838	9718.25	685.838	4846.57	685.838	1253.88	685.838	7753.36
686.001	10498.1	686.001	5044.45	686.001	1350.48	686.001	8133.13
686.164	11277.9	686.164	5242.32	686.164	1447.08	686.164	8512.91
686.327	11319.5	686.327	5215.9	686.327	1430.11	686.327	8553.16
686.489	10884	686.489	5044.51	686.489	1339.74	686.489	8373.99
686.652	10441.2	686.652	4877.14	686.652	1262.25	686.652	8206.81
686.815	9822.04	686.815	4805.84	686.815	1492.91	686.815	8326.82
686.978	9203.16	686.978	4734.56	686.978	1723.49	686.978	8446.78
687.14	9203.88	687.14	4720.41	687.14	1777.89	687.14	8451.56
687.303	9894.69	687.303	4769.9	687.303	1636.07	687.303	8328.04
687.466	10585.5	687.466	4819.38	687.466	1494.24	687.466	8204.53
687.629	10811.8	687.629	4878.05	687.629	1633.96	687.629	8019.2
687.792	10990.2	687.792	4937.66	687.792	1802.67	687.792	7827.5
687.954	11145.6	687.954	4954.07	687.954	1951.9	687.954	7754.27
688.117	11256.3	688.117	4886.66	688.117	2063.35	688.117	7910.93
688.28	11367	688.28	4819.24	688.28	2174.8	688.28	8067.58
688.443	11706.9	688.443	4832.35	688.443	2274.5	688.443	8197.71
688.606	12113.8	688.606	4868.99	688.606	2370.77	688.606	8320.09
688.768	12441.2	688.768	4917.87	688.768	2436.05	688.768	8473.29
688.931	12466.1	688.931	5013.37	688.931	2383.43	688.931	8743.82
689.094	12491.1	689.094	5108.87	689.094	2330.8	689.094	9014.33
689.257	12267.5	689.257	5078.12	689.257	2344.07	689.257	8791.35
689.419	11905.8	689.419	4977.16	689.419	2393.96	689.419	8293.96
689.582	11542	689.582	4883.07	689.582	2441.51	689.582	7833.52
689.745	11153.3	689.745	4870.98	689.745	2461	689.745	7814.42
689.908	10764.6	689.908	4858.9	689.908	2480.49	689.908	7795.32
690.071	10715.2	690.071	4845.41	690.071	2516.96	690.071	7841.31
690.233	10988.9	690.233	4830.6	690.233	2569.59	690.233	7949.3
690.396	11262.5	690.396	4815.78	690.396	2622.22	690.396	8057.29
690.559	11006.7	690.559	4841.22	690.559	2496.48	690.559	8359.92
690.722	10721.4	690.722	4868.89	690.722	2360.85	690.722	8673.29
690.884	10616.4	690.884	4869.01	690.884	2363.72	690.884	8827.22
691.047	10803.2	691.047	4824.56	691.047	2590.68	691.047	8723.1
691.21	10990	691.21	4780.1	691.21	2817.64	691.21	8618.97
691.373	11003.9	691.373	4755.1	691.373	2858.04	691.373	8363.69
691.536	10979.3	691.536	4734.43	691.536	2856.87	691.536	8074.72
691.698	11076.8	691.698	4731.06	691.698	2874.19	691.698	7955.68
691.861	11533.5	691.861	4778.64	691.861	2945.96	691.861	8337.13
692.024	11990.2	692.024	4826.23	692.024	3017.72	692.024	8718.58
692.187	12371.9	692.187	4878.65	692.187	3093.25	692.187	9023.91
692.349	12719.8	692.349	4933.25	692.349	3170.48	692.349	9294.98
692.512	12944.5	692.512	4971.4	692.512	3217.47	692.512	9492.02
692.675	12311.8	692.675	4894.94	692.675	3054.02	692.675	9173.71
692.838	11679.1	692.838	4818.48	692.838	2890.58	692.838	8855.4
693.001	11601.5	693.001	4779.96	693.001	2837.86	693.001	8628.07
693.163	11956.6	693.163	4770.98	693.163	2871.41	693.163	8471.62
693.326	12311.6	693.326	4762.01	693.326	2904.96	693.326	8315.18
693.489	12646	693.489	4688.34	693.489	2685.57	693.489	8574.19
693.652	12980.4	693.652	4614.59	693.652	2465.88	693.652	8833.67
693.814	13076.3	693.814	4610.6	693.814	2348.64	693.814	8862.25
693.977	12863.6	693.977	4696.84	693.977	2363.85	693.977	8592.24
694.14	12651	694.14	4783.07	694.14	2379.07	694.14	8322.22
694.303	12456	694.303	4784.46	694.303	2285.59	694.303	8280.84
694.466	12263.7	694.466	4773.54	694.466	2176.38	694.466	8272.65
694.628	12134	694.628	4764.43	694.628	2149.29	694.628	8180.34
694.791	12143.8	694.791	4759.35	694.791	2305.03	694.791	7900.88
694.954	12153.5	694.954	4754.28	694.954	2460.76	694.954	7621.42
695.117	12067.2	695.117	4749.2	695.117	2322.78	695.117	7766.76
695.279	11948.6	695.279	4744.13	695.279	2085.86	695.279	8055.2
695.442	12059.5	695.442	4882.27	695.442	1901.2	695.442	8467.12
695.605	13175.4	695.605	5647.29	695.605	1945.31	695.605	9419.48
695.768	14291.3	695.768	6412.3	695.768	1989.41	695.768	10371.8
695.931	14394.1	695.931	6313.17	695.931	2034.74	695.931	10170.2
696.093	13886.1	696.093	5693.17	696.093	2080.81	696.093	9273.02
696.256	13386.8	696.256	5113.32	696.256	2132.51	696.256	8453.41
696.419	13015.9	696.419	5134.4	696.419	2268.35	696.419	8795.38
696.582	12645.1	696.582	5155.48	696.582	2404.2	696.582	9137.34
696.744	12658	696.744	5146.63	696.744	2902.34	696.744	9253.03
696.907	13053.1	696.907	5107.98	696.907	3761.4	696.907	9143.31
697.07	13448.3	697.07	5069.32	697.07	4620.46	697.07	9033.58
697.233	13919.8	697.233	5040.94	697.233	5059.98	697.233	9405.8
697.396	14396.2	697.396	5013.21	697.396	5472.72	697.396	9808.78
697.558	14753.6	697.558	5031.53	697.558	5884.89	697.558	10199.5
697.721	14916.1	697.721	5125.26	697.721	6296.13	697.721	10570.1
697.884	15078.5	697.884	5218.99	697.884	6707.37	697.884	10940.7
698.047	15117.3	698.047	5236	698.047	6651.96	698.047	11012.2
698.209	15128.6	698.209	5236	698.209	6493.01	698.209	11017.2
698.372	14999.3	698.372	5210.65	698.372	6471.09	698.372	10961.5
698.535	14464.5	698.535	5112.21	698.535	6844.11	698.535	10730.7
698.698	13929.8	698.698	5013.78	698.698	7217.13	698.698	10499.9
698.861	13574.3	698.861	5039.03	698.861	6858.12	698.861	10191.9
699.023	13296.5	699.023	5117.95	699.023	6181.51	699.023	9850.45
699.186	13084	699.186	5172.45	699.186	5530.75	699.186	9544.76
699.349	13280.1	699.349	5074.01	699.349	5042.04	699.349	9463.12
699.512	13476.2	699.512	4975.56	699.512	4553.33	699.512	9381.47
699.674	13226	699.674	4975.31	699.674	4199.81	699.674	9107.02
699.837	12649.7	699.837	5046.81	699.837	3945.06	699.837	8691.7
700	12084.8	700	5115.41	700	3684.75	700	8278.13

## Sheet: Fig. S6c
Width (nm)
43.71
41.96
44.28
42.47
41.98
44.09
40.82
41.71
41.11
43.38
44.04
44.8
42.82
43.27
41.96
42.54
43.81
42.53
41.61
42.23
41.47
42.5
42.25
42.09
41.96
42.71
42.09
41.33
41.82
43.93
42.02
43.55
41.9
42.21
43.03
43.58
41.67
43.77
41.24
41.8
42.56
42.35
43.83
42.55
41.48
43.71
42.25
42.06
42.77
43.44
41.19
42.59
44.11
41.69
41.1
43.04
43.9
42.27
43
42.59
40.92

## Sheet: Fig. S6d
Width (nm)
42.38
43.73
44
42.25
42.76
42.64
43.54
42.25
42.84
44.38
44.57
43
41.76
41.88
43.31
41.53
44.06
44.33
44.33
43.29
42.83
42.56
44
42.54
43.56
41.77
41.48
41.09
43.11
42.11
42.27
44.4
42.38
41.4
42.19
43.1
42.85
41.21
42
41.9
42.79
43.67
42.5
42.52
42.25
42.88
43.32
41.98
43.06
41.96
42.35
41.11
45.09
42.82
44.22
44.19
42.62
42.84
41.39
43.87
44.12

## Sheet: Fig. S8a
Length of Inert nanorods (nm)	Length of Heterogeneous nanorods (nm)
55.72	96.13
55.44	96.07
54.26	94.28
56.6	96.73
56.1	96.42
54.19	94.21
56.68	96.76
55.88	96.19
53.86	93.48
54.13	94.1
56.74	96.76
54.99	95.84
54.38	94.44
54.13	93.98
56	96.4
55.98	96.38
54.26	94.28
54.71	95.36
54.4	94.5
54.42	94.99
56.51	96.7
54.73	95.41
55.17	95.86
53.84	93.22
56.26	96.64
53.65	93.21
54.13	94.01
53.78	93.21
55.94	96.26
55.2	95.97
55.55	96.13
54.67	95.09
54.23	94.21
55.88	96.23
54.88	95.65
54.07	93.92
54.42	94.88
56.07	96.42
55.75	96.15
55.08	95.35
55.97	96.26
54.94	95.78
54.76	95.64
54.7	95.27
54.64	94.99
56.45	96.67
54.76	95.52
53.97	93.78
55.61	96.13
56.59	96.71
54.15	94.16

## Sheet: Fig. S8b
Length of Inert nanorods (nm)	Length of Heterogeneous nanorods (nm)
70.98	110.48
70.26	109.86
68.88	107.64
71.29	111.21
68.94	107.82
69.97	108.89
70.87	110.22
72.14	112.27
69.55	108.17
70.84	110.21
71.06	110.78
72.14	112.36
71.15	111.1
70.67	110.16
71.07	110.98
69.17	107.86
71.33	111.28
70.51	110.07
70.74	110.16
71.62	111.5
70	109.17
70.59	110.07
71.42	111.44
71.67	111.99
72.1	112.09
69.2	107.96
69.98	109.02
71.07	110.92
72.22	112.52
71.71	111.99
69.61	108.23
71.37	111.28
69.75	108.43
69.44	108.14
72.24	112.64
70.6	110.12
69.94	108.74
71.1	111.01
70.07	109.4
70.45	109.86
69.88	108.65
69.72	108.31
71.66	111.88
71.15	111.16
70.68	110.15
68.99	107.86
70.83	110.21
72.16	112.41
70.1	109.7
71.19	111.21
69.88	108.72

[truncated: 4 more sheets: Fig. S8c, Fig. S8d, Fig. S8e, Fig. S15]
